# Supplementary material for: Time-resolved transcriptional profiling of Trichinella-infected murine myocytes helps to elucidate host–pathogen interactions in the muscle stage
Source: Parasit Vectors. 2021 Mar 1;14:130. doi: 10.1186/s13071-021-04624-6 (PMC7919990; doi:10.1186/s13071-021-04624-6)
Supplement: Supplementary file 1 — Additional file 1: Table S1. Complete DEG lists for each time point. [file 13071_2021_4624_MOESM1_ESM.xlsx]

## Sheet: d-0 vs d-1.DEG.final
#ID	d-0-1_Count	d-0-2_Count	d-0-3_Count	d-1-1_Count	d-1-2_Count	d-1-3_Count	d-0-1_FPKM	d-0-2_FPKM	d-0-3_FPKM	d-1-1_FPKM	d-1-2_FPKM	d-1-3_FPKM	FDR	log2FC	regulated
ENSMUSG00000093752	0	0	0	1909	2749	2889	0	0	0	4.90076	6.34181	6.54294	3.61742e-33	14.0949	up
ENSMUSG00000040026	303	226	138	264808	122363	95740	10.455	7.73756	5.59934	6435.75	2642.54	2057.69	4.61076e-21	9.231	up
ENSMUSG00000024411	3416	3318	3039	39	83	137	13.7922	13.2854	14.4544	0.103996	0.264559	0.350634	2.21361e-17	-5.73078	down
ENSMUSG00000064246	140	128	52	6545	7456	5150	1.58922	1.361	0.68761	53.1023	56.8686	37.0731	3.63228e-17	5.56437	up
ENSMUSG00000079278	2114	2603	1923	58	94	49	16.5996	20.1277	17.9431	0.315235	0.459734	0.234376	2.22242e-16	-5.44256	down
Mus_musculus_newGene_16938	0	0	0	550	1536	471	0	0	0	1.63359	4.10185	1.23488	2.39599e-16	12.5437	up
ENSMUSG00000022504	1658	1644	1131	24	50	18	5.73184	6.41966	5.5477	0.076721	0.111043	0.03553	2.6097e-14	-5.97758	down
ENSMUSG00000028841	373	288	333	9752	21397	13372	2.935	2.2279	3.11814	53.6432	105.793	64.8878	1.18843e-12	5.0318	up
ENSMUSG00000009185	766	1105	587	18	23	13	29.16	41.3893	26.5386	0.47806	0.542398	0.281252	3.69902e-12	-5.86453	down
ENSMUSG00000028862	431	352	205	9137	14221	10744	1.93403	1.55397	1.09308	28.6217	40.0383	29.689	3.82346e-12	4.7206	up
ENSMUSG00000013483	42	82	40	2475	17066	3004	0.192199	0.371053	0.216277	8.44124	52.1432	8.99804	3.94059e-12	6.66527	up
ENSMUSG00000035606	3120	6837	3252	34	79	253	10.3986	22.4354	12.8813	0.078897	0.164418	0.517237	3.94059e-12	-5.68266	down
ENSMUSG00000031765	4406	1626	923	230011	302840	162677	152.08	55.6277	38.5472	5648.18	6686.3	3529.58	4.09256e-12	6.31144	up
Mus_musculus_newGene_17647	15	25	8	2584	4816	548	0.109208	0.184162	0.066963	13.9227	22.9043	2.60085	4.97765e-12	7.04106	up
ENSMUSG00000027338	200	375	328	0	0	5	1.45056	2.84315	2.88927	0	0	0.027459	6.58357e-12	-7.89034	down
ENSMUSG00000071036	10	11	4	8093	2920	461	0.096919	0.096623	0.042781	54.7966	17.7669	2.74919	7.37932e-12	8.64012	up
ENSMUSG00000038067	0	2	0	28026	15066	249	0	0.018527	0	269.276	130.103	2.1037	7.77061e-12	13.9932	up
ENSMUSG00000040950	1195	1443	754	4	9	39	16.0731	19.019	12.0555	0.028579	0.067171	0.282203	1.16116e-11	-6.51819	down
Mus_musculus_newGene_24521	94	116	64	0	0	0	0.479466	0.587475	0.385683	0	0	0	2.32692e-11	-9.72179	down
Mus_musculus_newGene_20421	29	33	33	633	4403	1949	0.77631	0.472294	0.109741	1.74001	8.09838	5.51177	5.64353e-11	5.694	up
ENSMUSG00000037185	144	243	149	2560	5459	3950	0.926085	1.57932	1.11503	10.9771	21.37	14.9566	1.02849e-10	4.04871	up
ENSMUSG00000024803	148	308	236	21073	91213	9041	1.62876	3.3417	3.08304	162.092	630.623	61.3474	1.32929e-10	7.0163	up
ENSMUSG00000036594	8387	6575	6907	513	419	270	144.669	148.928	141.076	6.15178	4.50687	2.9798	1.95153e-10	-4.54182	down
ENSMUSG00000068231	0	0	0	332	97	131	0	0	0	0.351734	0.09193	0.12212	3.28554e-10	10.4889	up
ENSMUSG00000032511	184	176	186	4088	11691	2795	0.423031	0.396255	0.506391	11.5975	21.9753	5.46742	3.28554e-10	4.65388	up
Mus_musculus_newGene_11503	5008	4580	7841	461	208	305	31.4843	28.341	58.58	2.01905	0.81888	1.18023	3.88393e-10	-4.5586	down
ENSMUSG00000046818	9254	13197	7527	123	248	791	67.4907	94.896	65.5887	0.609263	1.19893	3.57737	4.10239e-10	-5.20119	down
ENSMUSG00000026822	2749	323	518	475162	251232	111568	58.441	6.74412	13.0755	7051.92	3351.8	1460.91	5.29154e-10	7.62305	up
ENSMUSG00000005686	394	522	412	14396	30688	8424	2.32962	3.1008	2.91247	57.8746	114.424	31.254	5.32796e-10	4.93035	up
ENSMUSG00000029321	347	283	146	10462	27250	5251	3.17516	2.5433	1.58913	66.8671	156.555	29.6062	5.41804e-10	5.42401	up
ENSMUSG00000049303	138	195	47	3410	5165	2517	0.745294	1.03945	0.298446	12.9262	17.6711	8.60125	6.07307e-10	4.54054	up
ENSMUSG00000031494	180	219	106	3	4	0	2.35692	2.81829	1.81228	0.0273	0.031124	0	8.34085e-10	-6.43536	down
ENSMUSG00000025172	3262	959	1918	70644	148133	77100	57.699	16.6956	40.2985	871.913	1643.3	839.448	8.34085e-10	5.15187	up
ENSMUSG00000002289	509	737	412	11012	10334	14718	3.58496	4.71574	2.87441	49.2225	41.6593	58.9512	8.34085e-10	4.04786	up
ENSMUSG00000026971	1841	2094	1369	133	91	191	7.96009	8.93627	7.00753	0.377703	0.242578	0.570266	9.15768e-10	-4.07629	down
ENSMUSG00000021091	7719	1947	3359	651787	307969	182675	72.7702	18.0682	37.6249	4287.34	1820.77	1060	9.81378e-10	6.1721	up
Mus_musculus_newGene_25212	3	0	2	546	542	141	0.004821	0	0.002865	0.91768	0.818033	0.207847	1.14427e-09	7.50758	up
ENSMUSG00000044951	8212	6684	5950	565	788	584	44.9144	35.8376	38.2051	2.11284	2.74255	1.86005	1.29988e-09	-3.83356	down
ENSMUSG00000029816	101	133	54	1477	4494	1847	0.527545	0.685953	0.332838	5.68379	14.8675	5.99404	1.7388e-09	4.36239	up
Mus_musculus_newGene_19403	31	16	21	1393	2387	513	0.061016	0.030576	0.048167	1.91212	2.94572	0.620413	1.7388e-09	5.59276	up
ENSMUSG00000031762	3291	604	393	129293	188521	102846	125.58	22.6838	17.7868	3441.95	4510.5	2415.82	1.7541e-09	6.28343	up
ENSMUSG00000026051	326	314	389	6	10	19	7.0208	6.66287	9.96784	0.083988	0.133662	0.24719	1.91058e-09	-5.36257	down
ENSMUSG00000028584	234	372	241	5	2	13	1.95783	3.0587	2.39453	0.023368	0.010362	0.063594	2.26048e-09	-5.82179	down
ENSMUSG00000073421	10816	10169	8552	819	802	440	173.783	160.839	163.273	9.18063	8.07565	4.3497	2.47091e-09	-4.1958	down
Mus_musculus_newGene_4050	162	138	110	2	5	4	0.584665	0.489075	0.468623	0.005053	0.011338	0.008543	3.86238e-09	-5.59856	down
Mus_musculus_newGene_8679	273	263	216	11	6	7	0.783106	0.738184	0.685285	0.019057	0.009348	0.010704	3.98282e-09	-5.31211	down
Mus_musculus_newGene_16168	433	562	249	9	21	7	0.910871	1.2783	0.618831	0.018912	0.015309	0.004624	4.10694e-09	-5.43155	down
Mus_musculus_newGene_22744	0	3	0	102	174	177	0	0.008169	0	0.292993	0.450401	0.45038	4.45264e-09	6.68298	up
Mus_musculus_newGene_33205	1542	2568	1363	187	154	147	8.35646	14.0475	10.0444	0.724399	0.652164	0.490854	5.08704e-09	-3.8383	down
ENSMUSG00000030017	0	0	0	3077	126	165	0	0	0	54.1799	1.98907	2.55042	5.08704e-09	13.2089	up
ENSMUSG00000026697	1881	1906	1624	26	34	179	17.6467	17.6003	18.1014	0.166315	0.197417	1.03137	5.5756e-09	-5.03583	down
Mus_musculus_newGene_4800	54	28	25	947	1826	885	0.19735	0.094215	0.152315	2.62947	4.60113	2.1659	5.5756e-09	4.69374	up
Mus_musculus_newGene_16335	14	7	8	6369	1254	240	0.076931	0.034264	0.047889	24.7172	4.37244	0.818671	6.32691e-09	7.88118	up
Mus_musculus_newGene_13875	691	534	252	10913	12637	8125	3.57988	2.79803	1.67046	39.1691	40.8256	25.7243	7.00072e-09	4.08487	up
ENSMUSG00000029371	15	8	13	34836	17264	150	0.182022	0.095515	0.177064	300.286	133.755	1.14003	9.23551e-09	10.2314	up
ENSMUSG00000060586	12829	4434	7717	617	410	271	210.829	71.7356	150.69	7.0644	4.22016	2.73871	1.15832e-08	-4.60634	down
ENSMUSG00000028834	4050	4564	3863	68857	126795	77652	41.7828	46.3472	47.3495	495.671	823.15	493.108	1.25403e-08	4.02759	up
ENSMUSG00000058427	13	12	2	36793	4720	301	0.203464	0.199594	0.013404	439.72	49.654	3.08501	1.49265e-08	10.49	up
ENSMUSG00000026073	15	10	9	710	941	285	0.24594	0.158019	0.130361	7.00612	8.22906	2.67675	1.5076e-08	5.46531	up
Mus_musculus_newGene_16169	51	94	102	0	3	0	0.0773	0.1408	0.184081	0	0.00258	0	1.52356e-08	-6.64606	down
ENSMUSG00000020848	22	23	16	315	908	2105	0.098161	0.100149	0.08434	0.978881	2.53843	5.78061	1.56594e-08	5.24259	up
ENSMUSG00000034438	1256	577	1071	65	48	38	10.0184	4.60048	10.2018	0.354008	0.234984	0.181294	1.69831e-08	-4.64805	down
ENSMUSG00000042485	1635	1701	1259	24218	71478	25379	25.7294	26.3483	23.5384	266.009	705.685	245.91	1.8163e-08	4.29545	up
ENSMUSG00000051969	164	171	127	0	7	5	1.00129	1.02191	0.915612	0	0.024463	0.016006	1.8163e-08	-5.6934	down
ENSMUSG00000037548	1040	1003	806	52	102	55	14.8189	14.1142	13.718	0.505216	0.908353	0.437465	1.8163e-08	-4.18177	down
ENSMUSG00000037411	261	517	342	159838	30631	8463	1.68455	3.2861	2.61884	720.711	124.138	33.6594	1.93131e-08	7.28288	up
Mus_musculus_newGene_23581	187	130	104	10209	4146	1541	4.34112	2.96778	2.84646	165.751	61.2923	22.0827	1.93131e-08	4.99913	up
Mus_musculus_newGene_18264	30	8	3	1579	3703	368	0.105008	0.016081	0.005496	5.13216	7.22415	0.70879	2.12682e-08	6.77243	up
Mus_musculus_newGene_21008	0	0	0	3083	80	151	0	0	0	10.5618	0.245274	0.455082	2.16289e-08	13.1915	up
ENSMUSG00000061878	120	87	72	4588	8524	758	1.32344	0.99746	0.884449	30.0426	48.8086	4.26588	2.39637e-08	5.28255	up
ENSMUSG00000003752	325	282	219	3775	4889	2773	1.94435	1.66165	1.55275	15.7811	18.3735	10.2257	2.78619e-08	3.41534	up
Mus_musculus_newGene_11379	3	8	3	1189	356	205	0.005018	0.019728	0.005963	2.08117	0.55932	0.315579	2.79947e-08	6.71828	up
Mus_musculus_newGene_34628	32	24	34	3759	1480	468	0.174828	0.131616	0.223063	14.6744	5.19297	1.61133	2.85428e-08	5.70682	up
ENSMUSG00000051067	342	417	312	9	24	24	2.02307	2.35882	2.09667	0.031583	0.085042	0.0801	3.27609e-08	-4.6853	down
ENSMUSG00000026173	820	807	763	47	61	85	5.76164	5.62989	6.41426	0.133989	0.155355	0.214594	3.53115e-08	-4.07951	down
Mus_musculus_newGene_12418	262	439	251	12	15	24	2.06767	3.46711	2.16936	0.040666	0.049103	0.09368	3.64291e-08	-4.64133	down
ENSMUSG00000001131	129	146	125	5322	6520	1027	2.90281	3.2507	3.42379	83.9408	92.4707	14.2226	3.74479e-08	4.66756	up
Mus_musculus_newGene_17940	1879	2036	1787	22	144	206	7.60886	7.83076	9.12844	0.151596	0.196334	0.321674	3.83127e-08	-4.47469	down
ENSMUSG00000039084	2911	1610	2430	26	29	227	33.7106	18.3511	33.437	0.208896	0.209506	1.61243	3.89544e-08	-5.19756	down
ENSMUSG00000079547	510	551	494	31	35	29	7.05805	7.50707	8.12185	0.290228	0.301419	0.244101	4.51545e-08	-4.43259	down
Mus_musculus_newGene_31631	8	0	4	234	278	416	0.0392	0	0.0229	0.806715	0.870137	1.29717	4.66727e-08	5.77856	up
ENSMUSG00000023473	32	38	16	905	3097	456	0.052717	0.06129	0.030534	1.96653	4.07644	0.988853	5.54101e-08	5.31209	up
ENSMUSG00000047407	336	292	228	5121	6095	2292	4.22318	4.58345	3.52557	50.4712	60.6344	22.9033	5.69936e-08	3.63124	up
ENSMUSG00000024222	1680	1066	894	10540	28799	41816	9.22192	5.75868	6.07321	39.3978	95.8814	141.457	7.44313e-08	3.99197	up
Mus_musculus_newGene_430	4814	5596	3997	307	795	984	19.5267	22.2482	19.1788	0.873596	2.03275	2.41794	7.4979e-08	-3.26707	down
Mus_musculus_newGene_25213	34	47	30	2049	1171	541	0.052415	0.072815	0.055735	2.25824	1.16005	0.525544	7.99246e-08	4.79667	up
ENSMUSG00000026582	22	34	18	2801	3575	179	0.146157	0.222926	0.136894	13.0582	14.981	0.735013	8.99163e-08	6.16192	up
Mus_musculus_newGene_467	652	623	431	6303	7125	5267	22.5854	21.2536	17.7315	152.524	154.981	112.433	9.98748e-08	3.08162	up
ENSMUSG00000040229	145	247	127	8	10	4	1.47127	2.47306	1.53157	0.046903	0.055061	0.022944	1.04061e-07	-4.89464	down
Mus_musculus_newGene_16415	23	40	39	2937	1223	530	0.317573	0.562591	0.650816	29.2949	10.9609	4.66242	1.04061e-07	5.2327	up
Mus_musculus_newGene_30139	0	2	0	83	743	83	0	0.005005	0	0.14678	1.18359	0.129081	1.04061e-07	8.19154	up
ENSMUSG00000037649	1432	1451	1103	152	141	140	17.9073	17.8666	16.3869	1.32425	1.0989	1.07171	1.04061e-07	-3.58288	down
Mus_musculus_newGene_5107	45	38	32	5835	1497	427	0.322955	0.278918	0.276194	39.8717	7.21553	1.99988	1.0744e-07	5.86687	up
ENSMUSG00000058914	540	565	785	3	30	35	4.50384	4.92453	8.38416	0.011614	0.156475	0.179223	1.08866e-07	-5.35351	down
Mus_musculus_newGene_35786	2302	2027	1619	196	154	416	9.09899	8.94158	7.73332	0.456619	0.337008	1.06204	1.10414e-07	-3.40096	down
ENSMUSG00000040809	48	49	10	1683	1121	792	0.601217	0.600104	0.142132	14.911	8.88713	6.15647	1.16033e-07	4.80634	up
ENSMUSG00000030669	3	0	5	385	129	286	0.039151	0	0.114443	7.16571	2.15878	4.44753	1.17501e-07	6.18349	up
ENSMUSG00000022126	44	33	44	2140	1715	476	0.319928	0.240998	0.381364	11.0738	7.97625	2.17129	1.24072e-07	4.82517	up
Mus_musculus_newGene_16214	118	210	90	9573	3622	1276	1.00934	0.857229	0.93485	112.658	19.9076	5.85494	1.31261e-07	4.90211	up
Mus_musculus_newGene_13388	331	292	404	19	25	18	3.62697	2.99823	5.66244	0.128124	0.157293	0.109415	1.32771e-07	-4.48161	down
ENSMUSG00000045761	437	331	227	2583	12815	4267	2.73931	2.02636	1.70024	11.3471	50.511	16.5251	1.45477e-07	3.86559	up
ENSMUSG00000020218	437	252	325	3	21	21	3.70346	2.1002	3.26716	0.011837	0.110309	0.104626	1.58531e-07	-4.99579	down
ENSMUSG00000068614	1308	819	601	23	38	111	17.2775	10.6411	9.42462	0.20984	0.3141	0.899916	1.58911e-07	-4.471	down
ENSMUSG00000022094	4143	969	1270	62326	118356	39776	24.0485	3.93498	7.27687	294.83	473.149	166.159	1.86681e-07	4.73808	up
ENSMUSG00000061100	1581	3186	823	148	71	231	51.3413	101.88	31.7522	3.33848	1.43337	4.59933	2.96585e-07	-3.99013	down
Mus_musculus_newGene_17884	466	257	156	12086	5143	2969	5.1167	2.87112	2.13187	91.9296	35.3487	19.7111	3.35347e-07	4.2856	up
ENSMUSG00000004791	176	231	126	5696	3401	1379	2.07063	2.73635	1.71751	48.8676	26.1714	10.4221	3.5795e-07	4.02795	up
ENSMUSG00000037035	324	280	206	12881	8860	1644	1.48008	1.25832	1.11837	41.1	25.4071	4.62628	4.17207e-07	4.58232	up
Mus_musculus_newGene_2259	194	734	223	13	5	22	1.14791	3.36899	1.56893	0.045425	0.012203	0.057701	4.4859e-07	-5.20897	down
ENSMUSG00000005413	966	658	542	31853	16280	6966	11.9713	8.02765	7.97572	275.625	126.615	53.1695	5.17397e-07	4.40293	up
Mus_musculus_newGene_28251	9	3	0	430	321	151	0.235764	0.064185	0	9.41159	6.25965	2.82711	5.44554e-07	5.93383	up
ENSMUSG00000042677	408	439	216	7841	6878	2143	2.87997	3.04674	1.80696	38.6392	30.4646	9.3133	5.56108e-07	3.7017	up
ENSMUSG00000037991	169	196	162	11	8	17	0.87401	1.00276	0.995273	0.04327	0.026045	0.054389	6.19028e-07	-4.28378	down
Mus_musculus_newGene_24127	63	50	29	12943	996	688	1.13515	0.887859	0.607823	163.608	11.3101	7.66836	6.19028e-07	6.54977	up
ENSMUSG00000057280	559	690	490	4706	9935	4555	3.20072	3.87885	3.34847	18.953	35.9328	16.143	6.72118e-07	3.05312	up
Mus_musculus_newGene_12533	90	111	67	3598	1869	760	0.827692	0.980265	0.757881	11.6178	7.08391	2.74247	6.72118e-07	4.27602	up
Mus_musculus_newGene_20404	273	175	234	12466	7411	1402	1.91019	1.10684	2.10509	72.4248	27.3507	6.78935	6.72118e-07	4.67257	up
Mus_musculus_newGene_11255	410	463	376	4	3	35	2.53672	2.82028	2.7722	0.017092	0.007694	0.131018	7.34437e-07	-5.41687	down
ENSMUSG00000061126	110	148	216	9	9	10	1.33085	1.7645	3.12199	0.07636	0.063259	0.074451	7.60292e-07	-4.52568	down
ENSMUSG00000029379	0	10	0	11043	3375	76	0	0.178359	0	147.555	40.53	0.893534	7.80051e-07	10.3567	up
ENSMUSG00000027737	23	11	30	8426	1720	178	0.048443	0.022334	0.074494	12.4021	2.27498	0.230766	8.21332e-07	7.08024	up
ENSMUSG00000031880	1470	1152	702	9939	136723	25003	19.3402	14.1732	10.7343	89.2577	1104.55	197.892	8.42237e-07	5.23766	up
ENSMUSG00000050064	131	153	110	1621	4368	1065	0.493355	0.564319	0.491072	4.26006	10.3171	2.46687	8.51337e-07	3.7552	up
ENSMUSG00000043613	131	139	110	9240	4198	657	1.40497	1.47803	1.40902	69.6519	28.4372	4.36287	8.54901e-07	4.97194	up
ENSMUSG00000031250	1293	1883	1749	2	66	111	18.5928	26.6542	29.8762	0.020069	0.593874	0.982534	9.02789e-07	-5.35713	down
Mus_musculus_newGene_25417	5	0	11	895	449	298	0.028361	0	0.079861	4.37667	2.17421	1.54809	9.06856e-07	6.25126	up
ENSMUSG00000019932	3246	3466	4096	3	42	232	27.7002	29.1175	41.5342	0.011909	0.222229	1.21556	9.52436e-07	-5.90644	down
ENSMUSG00000050896	73	74	68	1915	2344	568	1.10806	1.10114	1.2267	20.4071	22.4265	5.33831	9.53431e-07	4.13473	up
ENSMUSG00000022651	39	24	17	596	1010	435	1.26965	0.754491	0.662517	13.6278	20.7677	8.77917	9.76957e-07	4.29467	up
ENSMUSG00000032177	2634	3776	2390	138	335	712	12.2775	18.0289	13.5881	0.529452	0.941818	1.92336	9.78597e-07	-3.39696	down
ENSMUSG00000027401	459	1263	82	15	9	3	2.15599	5.85008	0.457964	0.049031	0.023609	0.008579	9.78597e-07	-6.24357	down
Mus_musculus_newGene_35713	73	63	37	5620	1771	392	0.713376	0.605693	0.42926	42.0142	10.9663	2.43522	9.91473e-07	5.29696	up
ENSMUSG00000039419	76	83	55	0	3	6	0.149127	0.161291	0.12885	0	0.003725	0.007312	1.04061e-06	-4.98323	down
Mus_musculus_newGene_19220	8	3	8	298	292	134	0.048177	0.017835	0.053941	1.25786	1.10465	0.496848	1.23258e-06	4.84729	up
Mus_musculus_newGene_13405	2486	3110	2370	394	601	464	15.9092	19.5954	18.0236	1.75698	2.41079	1.82489	1.29261e-06	-2.86583	down
ENSMUSG00000022371	5908	7870	7179	521	180	1201	23.025	29.1708	31.7596	1.75429	0.427112	3.87106	1.30654e-06	-3.93345	down
ENSMUSG00000028778	0	3	4	211	75	168	0	0.022766	0.037226	1.57876	0.644187	0.973754	1.33521e-06	5.56799	up
Mus_musculus_newGene_6363	1089	1064	230	18515	12840	11526	5.35508	4.84771	2.2898	108.84	42.4258	56.1565	1.45955e-06	3.89497	up
ENSMUSG00000047061	54	53	31	144	4103	3437	0.410282	0.39699	0.276755	0.767808	19.7808	16.2619	1.51064e-06	5.28214	up
ENSMUSG00000022034	66	65	47	0	5	3	0.434689	0.423227	0.369319	0	0.017733	0.008223	1.5514e-06	-4.86042	down
Mus_musculus_newGene_28252	33	11	13	1977	661	272	1.00568	0.291551	0.419524	44.9751	12.2041	4.94331	1.5514e-06	5.44039	up
ENSMUSG00000000805	952	875	692	7021	17336	8477	14.9406	13.4121	12.7808	77.0553	170.684	82.6001	1.5856e-06	3.27792	up
Mus_musculus_newGene_26264	2147	1313	129	46	46	49	86.4557	52.0446	6.16289	1.28346	1.15442	1.19237	1.7875e-06	-4.97325	down
ENSMUSG00000026580	423	349	308	13173	18495	1771	2.39114	1.94311	2.06983	52.0618	65.6431	6.16896	1.909e-06	4.61601	up
ENSMUSG00000053318	308	270	169	8	28	22	3.60297	3.11383	2.34727	0.065196	0.20333	0.157667	1.93489e-06	-4.12215	down
ENSMUSG00000048636	9	1	0	609	702	88	0.070095	0.006464	0	3.68769	3.82057	0.468366	2.03022e-06	6.81703	up
Mus_musculus_newGene_26706	1	0	4	69	128	94	0.002593	0	0.019675	0.198724	0.331014	0.239204	2.08437e-06	5.28319	up
ENSMUSG00000046223	257	255	157	8261	4992	1048	3.32716	3.2351	2.43867	78.0427	40.4779	8.32935	2.21211e-06	4.16643	up
ENSMUSG00000038777	3228	3703	2868	235	345	955	19.7674	21.4562	19.8327	0.894377	1.69794	3.82892	2.23871e-06	-3.17655	down
Mus_musculus_newGene_5448	6	0	0	2073	194	177	0.02536	0	0	6.37881	0.521228	0.466163	2.36299e-06	8.46547	up
ENSMUSG00000002032	903	1351	833	45	56	199	7.58543	10.2942	7.83543	0.262138	0.350415	1.1839	2.50222e-06	-3.85706	down
ENSMUSG00000030142	35	35	12	972	1182	298	0.265574	0.264031	0.109829	5.23888	6.15149	1.41345	2.52145e-06	4.60211	up
ENSMUSG00000025754	531	388	582	51	34	31	3.06342	2.20147	3.99002	0.202015	0.121943	0.107624	2.54621e-06	-4.0783	down
ENSMUSG00000042834	8091	8558	7050	169	1337	818	70.815	73.7361	73.3162	1.02624	7.32918	4.39983	2.55461e-06	-3.85295	down
ENSMUSG00000024013	600	730	344	32	49	77	4.68739	5.97274	3.08032	0.155598	0.227606	0.340512	2.59276e-06	-3.83023	down
ENSMUSG00000090799	5915	6525	6355	403	1091	1544	26.0413	29.2111	35.3237	1.21682	2.73323	4.60386	2.6388e-06	-3.14254	down
ENSMUSG00000052160	1671	1587	1261	107	212	378	16.3983	15.3313	14.704	0.72975	1.30462	2.28265	2.6561e-06	-3.18342	down
ENSMUSG00000004105	4560	5742	4271	211	351	1322	26.9622	32.9413	29.5721	0.85778	1.28007	4.74181	2.6561e-06	-3.48124	down
ENSMUSG00000049103	1148	1185	1503	112	231	213	6.68557	6.20148	9.40149	0.341407	0.739544	0.692365	2.6561e-06	-3.27388	down
ENSMUSG00000037977	1951	1851	1308	20	23	233	14.5998	13.638	11.6286	0.10364	0.103732	1.0736	2.89961e-06	-4.75992	down
ENSMUSG00000037106	99	151	110	10	9	6	0.335808	0.503739	0.443737	0.023443	0.018964	0.012492	3.0341e-06	-4.20429	down
Mus_musculus_newGene_4752	237	234	165	10804	3468	1204	0.903438	0.878709	0.746657	37.1928	10.6247	2.83021	3.09496e-06	4.38607	up
ENSMUSG00000006403	323	298	253	15686	16341	1116	1.42883	1.30106	1.42395	48.5746	45.6004	3.04912	3.10812e-06	4.93946	up
ENSMUSG00000038663	7630	9532	6901	764	934	2083	37.2547	45.8172	40.0405	2.60108	2.85822	6.25812	3.23602e-06	-3.14025	down
ENSMUSG00000074505	60	69	66	4	2	6	0.062211	0.165458	0.080872	0.008564	0.001301	0.00383	3.23871e-06	-4.41059	down
Mus_musculus_newGene_36491	42	30	26	1691	917	292	0.138483	0.096768	0.10254	4.35339	2.0671	0.635182	3.34958e-06	4.61576	up
ENSMUSG00000042793	883	882	721	51	14	110	2.57181	2.52909	2.49392	0.102819	0.025484	0.196866	3.47734e-06	-4.27156	down
ENSMUSG00000037095	7397	2151	3443	134487	103652	46401	102.214	29.2542	56.5399	1296.79	898.322	394.692	3.5197e-06	4.13259	up
ENSMUSG00000005800	40	12	2	480	1003	820	0.313151	0.094791	0.01907	2.6839	5.0448	4.04819	3.65369e-06	5.03267	up
Mus_musculus_newGene_12849	3265	3337	1018	55052	44038	24041	21.8231	22.8068	8.78272	259.582	192.935	101.763	3.95879e-06	3.74075	up
Mus_musculus_newGene_3696	575	83	49	3	6	0	27.7654	3.39765	2.75569	0.057593	0.118977	0	4.02654e-06	-6.54147	down
ENSMUSG00000042436	6369	9131	7328	346	1193	1618	72.7173	102.682	99.2619	2.78081	8.57058	11.5735	4.19738e-06	-3.36938	down
Mus_musculus_newGene_36058	4	62	18	6117	1955	282	0.133671	0.727066	0.182372	38.2098	11.3467	1.49529	4.21664e-06	6.46109	up
Mus_musculus_newGene_30693	37	35	10	21261	633	338	0.14318	0.133819	0.045328	58.8596	1.57314	0.825231	4.32565e-06	8.00186	up
Mus_musculus_newGene_36063	61	57	37	1764	1167	414	0.420063	0.638986	0.298311	9.81775	7.50484	1.82438	4.3358e-06	4.15095	up
ENSMUSG00000029862	2184	3635	2703	198	405	821	13.0666	20.8088	18.5074	0.887484	1.46329	2.96266	4.53158e-06	-3.08923	down
ENSMUSG00000048852	7708	8038	8663	655	629	66	28.4913	29.2502	38.0505	1.68719	1.4571	0.149769	4.91486e-06	-4.50226	down
ENSMUSG00000044006	1865	1698	1830	13	180	221	8.40922	7.5362	9.80718	0.03936	0.508254	0.611215	5.15728e-06	-4.26121	down
Mus_musculus_newGene_513	1299	1813	1124	151	305	254	6.12377	9.33708	6.5239	0.456651	0.601874	0.516044	6.17187e-06	-3.00766	down
ENSMUSG00000109061	35	29	36	1855	1741	170	0.231377	0.187142	0.287012	8.74483	7.37763	0.704656	6.17187e-06	4.90647	up
Mus_musculus_newGene_15843	68	83	70	0	3	9	0.240909	0.290802	0.296687	0	0.004476	0.127646	6.24503e-06	-4.67152	down
Mus_musculus_newGene_4269	16	15	14	86	1273	674	0.230548	0.240159	0.300317	1.07888	13.3175	6.87638	6.53852e-06	4.97014	up
ENSMUSG00000024610	44747	36154	33205	6635	3060	3365	687.768	549.484	601.488	71.2029	29.2253	31.5617	6.55344e-06	-3.44735	down
Mus_musculus_newGene_22588	5	8	0	480	229	87	0.07573	0.129613	0	5.89925	2.52188	0.938453	6.88791e-06	5.71081	up
ENSMUSG00000037846	66	224	66	0	7	8	0.321037	1.08572	0.378585	0	0.018875	0.020963	6.88791e-06	-4.98473	down
Mus_musculus_newGene_4880	174	437	165	15492	10165	1104	1.9358	3.13532	2.05317	102.96	46.1957	5.64676	7.07163e-06	4.8775	up
Mus_musculus_newGene_2070	22	35	24	6509	953	118	0.325038	0.293409	0.242986	53.7055	5.23403	1.23201	7.10618e-06	6.37633	up
ENSMUSG00000000253	3448	3792	3131	229	603	1095	42.4622	45.9715	45.8167	1.96122	4.65623	8.29805	7.39834e-06	-2.94142	down
ENSMUSG00000092517	172	69	95	6	0	9	2.65945	1.04744	1.73884	0.057517	0	0.079623	7.39834e-06	-4.86282	down
Mus_musculus_newGene_2606	44	83	20	3724	1264	343	0.92144	1.75	0.443684	51.1207	15.4327	4.16271	7.39834e-06	5.01185	up
ENSMUSG00000026981	90	99	59	53354	1610	831	0.876831	0.937239	0.762803	369.214	11.1907	5.39056	7.42334e-06	7.6964	up
ENSMUSG00000045349	56	14	13	3130	4826	76	0.30593	0.074618	0.083519	12.0363	16.6855	0.253711	7.43527e-06	6.29387	up
ENSMUSG00000056091	2987	2006	1730	20886	19062	35184	30.3475	18.097	20.2843	218.772	177.793	321.21	7.51219e-06	3.0586	up
ENSMUSG00000000204	258	262	127	3079	5437	1023	1.3485	1.34349	0.834857	11.4473	17.9991	3.16551	7.9362e-06	3.54655	up
Mus_musculus_newGene_5092	51	31	10	8364	921	198	0.281951	0.168234	0.061759	34.5724	3.46121	0.6959	8.04849e-06	6.58207	up
Mus_musculus_newGene_11509	203	127	109	58956	4967	796	0.830673	0.510779	0.528136	168.828	12.782	2.00864	8.32566e-06	7.06392	up
ENSMUSG00000063234	16	8	7	1095	353	107	0.180407	0.088838	0.087398	8.61685	2.49455	0.740354	9.91137e-06	5.42207	up
ENSMUSG00000027832	176	277	152	11964	13396	474	1.80435	2.79248	1.84771	85.5778	86.1257	2.98537	1.01448e-05	5.12751	up
ENSMUSG00000024912	67	71	60	3020	1623	344	0.758125	0.78875	0.811573	24.0122	11.5996	2.41268	1.07655e-05	4.38735	up
ENSMUSG00000094796	47	94	45	3	4	7	0.952681	1.56536	0.690044	0.017024	0.029409	0.063173	1.20822e-05	-4.11279	down
ENSMUSG00000026683	88	129	103	6	13	13	0.982795	1.19536	1.07039	0.033683	0.06561	0.063925	1.26779e-05	-3.7624	down
ENSMUSG00000047343	101	109	88	4	15	8	1.79789	1.91716	1.87211	0.04792	0.161655	0.083226	1.2767e-05	-3.89337	down
ENSMUSG00000052852	2149	2434	2246	259	550	681	12.1189	13.4584	15.0816	0.984097	1.89393	2.29489	1.28375e-05	-2.6818	down
ENSMUSG00000043931	165	183	122	19	9	13	2.52707	2.75214	2.21486	0.202419	0.083275	0.113254	1.36033e-05	-3.85276	down
ENSMUSG00000026114	111	90	91	7	5	15	0.655114	0.530575	0.587981	0.022946	0.013734	0.04972	1.36897e-05	-3.86689	down
ENSMUSG00000052135	322	473	257	29	22	58	2.39164	3.46258	2.26471	0.150078	0.102631	0.262708	1.3832e-05	-3.6885	down
ENSMUSG00000000402	223	249	244	11	25	40	1.59926	1.76203	2.08077	0.050666	0.112159	0.174128	1.38565e-05	-3.73029	down
ENSMUSG00000020407	150	124	75	1510	3813	650	3.30149	2.30229	1.47991	24.9833	53.5281	8.98002	1.39014e-05	3.72465	up
ENSMUSG00000038179	209	300	133	19	28	17	1.42591	1.75354	1.17521	0.167187	0.088707	0.051181	1.40725e-05	-3.68616	down
Mus_musculus_newGene_24517	80	80	69	0	0	10	0.787058	0.770196	0.797744	0	0	0.058843	1.50464e-05	-4.99181	down
ENSMUSG00000067242	722	848	591	19	50	138	2.84287	2.09131	3.01692	0.033133	0.077075	0.364651	1.52271e-05	-3.90339	down
ENSMUSG00000047822	677	180	463	30	15	51	15.2287	3.98557	12.3535	0.45517	0.208605	0.695615	1.53975e-05	-4.23336	down
ENSMUSG00000048003	2	8	5	102	167	92	0.017654	0.082397	0.054512	0.819265	1.27378	0.651933	1.59202e-05	4.15465	up
ENSMUSG00000033044	5366	5811	4110	1126	1326	913	94.2309	100.457	85.7695	13.7923	14.5953	9.85869	1.59532e-05	-2.56031	down
ENSMUSG00000052373	1069	1320	920	148	188	255	7.30241	8.57418	7.24028	0.647325	0.801585	1.04137	1.65381e-05	-2.91616	down
ENSMUSG00000036390	714	567	499	3147	23586	6316	11.3527	8.87412	9.41575	34.929	235.329	61.8458	1.69068e-05	3.74544	up
ENSMUSG00000029380	625	45	80	116711	20752	2268	12.7421	0.891119	1.93313	1662.69	265.713	28.5015	1.83221e-05	7.41535	up
ENSMUSG00000022951	3239	2961	822	70865	103070	10825	28.0787	25.3042	8.48208	442.432	576.945	58.7968	1.90326e-05	4.44182	up
ENSMUSG00000027887	17501	17929	13950	1053	3383	3896	83.2613	83.9679	78.8615	3.49331	10.0928	11.4069	1.98386e-05	-3.05814	down
ENSMUSG00000021200	19600	21591	17642	439	1507	4438	144.087	155.612	153.764	2.25491	6.88872	20.0993	1.98386e-05	-3.7562	down
ENSMUSG00000031849	1188	1146	1341	22	72	252	9.71372	9.08048	12.8282	0.120669	0.359463	1.24514	1.98386e-05	-3.98741	down
ENSMUSG00000029757	14	6	10	122	216	252	0.099255	0.04177	0.085016	0.625179	1.03855	1.36546	1.98386e-05	3.81288	up
ENSMUSG00000035356	690	644	560	8646	9732	2633	3.69108	3.38937	3.56232	30.8515	32.7067	8.66928	1.98386e-05	3.13051	up
ENSMUSG00000051439	479	378	304	123498	4338	3664	5.91761	4.5964	4.46413	1066.59	33.6695	27.9108	2.11013e-05	6.68904	up
ENSMUSG00000024673	484	1020	40	17	22	10	3.05686	6.35203	0.298019	0.074293	0.086431	0.038663	2.11013e-05	-5.23286	down
ENSMUSG00000026888	2498	4116	2531	570	456	948	34.6991	59.5751	43.2589	5.20625	3.43942	7.62587	2.12065e-05	-2.63176	down
ENSMUSG00000054855	276	162	262	10028	9399	604	2.67416	1.58621	3.22493	66.3517	55.4701	3.29431	2.15533e-05	4.50939	up
ENSMUSG00000091712	2568	3176	2590	53	220	682	8.73234	10.8599	10.6351	0.12353	0.470299	1.42564	2.19854e-05	-3.68704	down
ENSMUSG00000038550	22	28	9	344	283	319	0.21708	0.45238	0.106325	3.5468	2.28828	2.90915	2.23073e-05	3.65913	up
ENSMUSG00000019577	53706	26481	29423	283466	526448	448085	300.297	145.73	195.484	1108.82	1847.89	1544.35	2.23073e-05	3.08361	up
Mus_musculus_newGene_14389	170	217	188	0	2	21	0.961536	1.11773	1.21875	0	0.005738	0.058818	2.32426e-05	-5.1926	down
ENSMUSG00000034295	1360	1629	1059	209	271	317	4.8913	5.76574	4.55591	0.523002	0.619587	0.718521	2.3844e-05	-2.76111	down
ENSMUSG00000041773	1303	1629	724	13781	10236	10424	5.34842	6.58487	3.52994	39.4959	26.3682	26.3547	2.41675e-05	2.90862	up
ENSMUSG00000040435	837	719	593	14540	5562	5546	6.86782	5.82134	5.85591	84.2867	28.9365	28.2605	2.41675e-05	3.28925	up
Mus_musculus_newGene_13376	57	133	71	560	1780	1350	0.18088	0.19953	0.121284	0.771357	1.8942	1.34696	2.41675e-05	3.36333	up
ENSMUSG00000026885	89	136	82	1223	1748	755	0.719063	1.14899	0.592522	6.19729	7.5001	3.45837	2.45356e-05	3.23258	up
Mus_musculus_newGene_4879	47	11	31	1775	1652	152	1.54064	0.299058	1.13941	38.5786	31.2989	3.02351	2.45356e-05	4.99825	up
ENSMUSG00000052212	43	6	3	541	1469	368	0.305347	0.041434	0.01704	2.70152	6.60084	1.62147	2.54933e-05	5.1561	up
ENSMUSG00000047875	1351	1571	1310	15361	17305	9071	5.36283	6.13879	6.18027	42.5603	43.0943	22.1714	2.57391e-05	2.93007	up
ENSMUSG00000019842	431	576	233	1608	10025	3798	2.92168	3.8421	1.87171	7.61075	42.6658	15.863	2.60603e-05	3.20417	up
Mus_musculus_newGene_31792	325	205	265	10052	3088	1264	1.5248	0.951233	1.46646	34.1172	7.40541	3.85591	2.60802e-05	3.92886	up
ENSMUSG00000021880	191	319	195	2	26	25	3.22272	5.10019	3.68248	0.010557	0.223101	0.243363	2.70849e-05	-4.22722	down
ENSMUSG00000027379	100	54	47	2	9	5	0.566753	0.297144	0.314387	0.007913	0.031628	0.016991	2.7758e-05	-4.05209	down
Mus_musculus_newGene_8846	604	767	164	5422	5284	3723	2.12823	2.12641	0.654617	11.5191	9.26534	9.08588	2.78862e-05	2.93662	up
ENSMUSG00000042451	2949	1907	2427	151	455	752	30.2987	18.8357	29.6844	0.902912	2.64912	4.26019	2.86416e-05	-2.95311	down
Mus_musculus_newGene_4035	65	90	63	7	0	7	0.97801	0.887571	0.75406	0.043572	0	0.037593	2.9337e-05	-4.29879	down
ENSMUSG00000020227	534	503	262	6469	4270	2042	3.75724	3.41868	2.10661	30.0755	18.4914	8.52215	2.95861e-05	3.02336	up
ENSMUSG00000042622	730	682	395	9779	3729	4002	7.30129	6.77346	4.92353	68.2995	23.4161	24.7907	2.96538e-05	3.00623	up
ENSMUSG00000016327	2840	2181	2032	14	81	416	13.1763	9.9631	11.2046	0.044081	0.235248	1.18658	2.99099e-05	-4.36871	down
ENSMUSG00000025780	4909	6270	4331	992	528	1638	12.089	15.2026	12.6761	1.70465	0.815196	2.48243	3.03684e-05	-2.71403	down
ENSMUSG00000046345	541	702	393	63	39	95	7.45615	9.53003	6.43732	0.604369	0.336081	0.804106	3.09907e-05	-3.44807	down
ENSMUSG00000020150	1504	632	1069	135	149	233	29.608	12.2361	25.0361	1.85062	1.82967	2.82138	3.10027e-05	-3.09012	down
ENSMUSG00000003541	472	362	296	17843	6614	1476	8.11455	6.11966	6.03537	214.179	71.3527	15.6219	3.19097e-05	4.29763	up
ENSMUSG00000030223	388	263	282	27	29	63	2.80111	1.84913	2.40582	0.070133	0.069155	0.270553	3.39136e-05	-3.43139	down
Mus_musculus_newGene_3676	818	297	55	10	17	31	37.9491	13.5553	3.00725	0.321	0.470248	0.880384	3.46576e-05	-4.71926	down
ENSMUSG00000044338	1927	2570	1985	14	361	157	10.1348	13.3052	12.4066	0.05136	1.19085	0.50622	3.46576e-05	-4.1208	down
ENSMUSG00000007659	1332	1248	939	6198	13287	11217	11.4028	10.5863	9.4873	36.3114	71.8347	58.1915	3.48612e-05	2.68336	up
Mus_musculus_newGene_21361	44	32	48	598	688	497	0.356653	0.256882	0.468665	3.43949	3.5556	2.52018	3.48612e-05	3.42199	up
Mus_musculus_newGene_12848	33	11	4	571	405	228	1.15221	0.361498	0.137791	14.1802	9.04473	4.99001	3.54784e-05	4.37342	up
Mus_musculus_newGene_5795	66	128	83	0	10	9	0.589529	1.24427	0.817234	0	0.041483	0.039847	3.55103e-05	-4.33695	down
Mus_musculus_newGene_658	30	28	4	153	1724	567	0.256093	0.094829	0.098626	0.373513	4.12783	1.5589	3.65296e-05	4.88108	up
ENSMUSG00000025150	622	1000	327	20	28	119	10.89	17.2457	6.81172	0.232637	0.299902	1.28143	3.70749e-05	-4.01429	down
ENSMUSG00000045246	1599	1560	1132	75	321	326	8.17224	7.84797	6.87451	0.266719	1.02722	1.06861	3.71658e-05	-3.06066	down
Mus_musculus_newGene_24524	78	342	530	24106	11993	1933	0.33114	1.438	2.68985	77.5452	35.8481	5.08312	3.91203e-05	4.9842	up
ENSMUSG00000022358	4172	7877	7637	34314	156429	97697	11.6369	21.628	25.3114	66.7813	273.632	167.729	3.91203e-05	3.36123	up
Mus_musculus_newGene_11026	112	68	91	11519	1561	292	0.421928	0.250182	0.404228	30.3482	3.69563	0.677821	3.91203e-05	5.43507	up
Mus_musculus_newGene_21641	47	51	39	539	815	461	0.45173	0.392141	0.484236	3.06365	4.39247	1.59822	4.13739e-05	3.32959	up
ENSMUSG00000039257	57	120	93	0	4	13	0.436018	0.997226	2.05867	0	0.01858	0.055668	4.13739e-05	-4.49863	down
ENSMUSG00000064357	74730	87192	74822	569781	792148	906029	2135.26	2452.58	2540.52	11359.3	14194.4	15934.2	4.16469e-05	2.81739	up
Mus_musculus_newGene_145	78	76	87	8	7	0	0.380742	0.36511	0.506661	0.026192	0.018581	0	4.20516e-05	-4.32367	down
ENSMUSG00000047592	164	182	228	8	6	36	1.33683	1.46087	1.96372	0.038482	0.0204	0.17977	4.46372e-05	-4.04705	down
ENSMUSG00000041559	14763	13867	12795	336	1295	3492	92.0946	85.1848	94.8209	1.45882	5.06355	13.4039	4.46849e-05	-3.57168	down
ENSMUSG00000021477	8314	9326	6029	128514	88931	49835	81.9681	90.7336	70.7763	891.607	549.202	302.922	4.52977e-05	3.19193	up
ENSMUSG00000052837	2924	1280	1400	39338	30371	10029	31.4512	13.5479	17.8898	295.229	204.868	66.393	4.65058e-05	3.53063	up
Mus_musculus_newGene_6468	627	672	345	9962	8579	1817	2.36173	2.4934	1.54297	26.2094	20.5383	4.2163	4.71377e-05	3.35565	up
ENSMUSG00000049537	975	1194	725	39	123	243	8.06617	9.72592	7.12444	0.225295	0.633626	1.2366	4.77174e-05	-3.34051	down
ENSMUSG00000044172	76	61	66	6	8	9	0.92847	0.727239	0.951904	0.051034	0.061297	0.068135	4.77174e-05	-3.55875	down
ENSMUSG00000072969	201	289	217	1379	3044	1826	1.40067	1.99202	1.79962	6.73222	13.3643	7.86596	4.8865e-05	2.70749	up
ENSMUSG00000028633	951	957	610	4535	10114	4726	6.83797	6.77246	5.2082	22.7612	45.6236	20.922	4.99999e-05	2.54031	up
ENSMUSG00000004473	462	451	481	58	69	78	3.01858	2.90093	3.73252	0.264238	0.279311	0.311146	5.02327e-05	-3.20271	down
ENSMUSG00000029413	2168	2499	1797	196	489	770	17.4723	22.0388	20.0438	1.10042	2.5162	3.81768	5.19952e-05	-2.64323	down
ENSMUSG00000050592	808	999	796	112	178	197	4.20904	4.98239	4.85009	0.399899	0.573907	0.643861	5.25657e-05	-2.86389	down
ENSMUSG00000048814	89	97	75	3	16	3	0.249119	0.266798	0.249997	0.003917	0.028166	0.003456	5.36484e-05	-3.97746	down
ENSMUSG00000022346	401	375	199	6585	4967	1051	4.37751	4.19558	2.54734	46.92	31.768	6.94707	5.53491e-05	3.43083	up
Mus_musculus_newGene_31889	186	196	53	4339	2057	662	0.802297	0.833117	0.271395	13.12	5.59157	1.76405	5.53491e-05	3.82202	up
ENSMUSG00000030862	3004	3057	2686	215	764	937	16.709	16.7382	18.0585	0.833901	2.663	3.20579	5.6371e-05	-2.69881	down
ENSMUSG00000001507	679	683	560	4617	5176	3318	2.71967	2.69085	2.66833	12.9457	13.0238	8.19995	5.6371e-05	2.39321	up
ENSMUSG00000011008	91	78	33	1552	4339	180	0.741169	0.772225	0.295478	8.98086	22.4037	0.898739	5.92057e-05	4.56609	up
ENSMUSG00000019923	1963	1986	1504	10907	20030	14208	22.856	22.619	20.3896	79.148	135.833	96.7878	6.02768e-05	2.62754	up
Mus_musculus_newGene_963	127	856	138	39252	6994	2931	0.484203	3.58002	0.621991	122.755	19.3708	7.64877	6.07969e-05	5.34183	up
ENSMUSG00000000532	1093	1089	1018	8020	15077	6313	4.81348	4.7199	5.32393	24.6456	41.6422	17.113	6.10243e-05	2.78727	up
ENSMUSG00000040511	852	725	587	7235	5662	3335	5.70626	4.77635	4.66945	33.8105	23.7833	13.7494	6.91713e-05	2.57743	up
ENSMUSG00000031111	216	162	223	13	29	38	1.6015	1.14856	1.95987	0.036851	0.079677	0.102577	7.11115e-05	-3.40619	down
Mus_musculus_newGene_17861	144	240	129	5	3	31	0.944859	1.45318	0.993861	0.009767	0.016035	0.135812	7.13927e-05	-4.2001	down
ENSMUSG00000027004	1847	3256	1823	554	140	262	11.4076	19.8043	13.3803	2.38752	0.541845	0.994086	7.13927e-05	-3.1366	down
Mus_musculus_newGene_3374	944	786	523	12034	12376	2866	9.51094	7.79289	6.26076	84.6053	78.2064	17.7699	7.13927e-05	3.29273	up
ENSMUSG00000060938	6217	507	4542	405	373	434	229.936	18.5725	199.555	10.3251	8.68336	9.84658	7.22852e-05	-3.66602	down
Mus_musculus_newGene_20524	201	109	54	39399	725	1119	0.537063	0.287993	0.170282	78.9849	1.22005	1.84751	7.22852e-05	6.73256	up
Mus_musculus_newGene_35743	503	246	193	11052	2231	1835	2.00651	1.97825	0.91254	34.227	5.58961	4.51319	7.24929e-05	3.80633	up
ENSMUSG00000031659	2455	2833	2176	485	461	938	8.76056	9.91116	9.18466	1.10562	0.946905	1.88418	7.24929e-05	-2.42932	down
ENSMUSG00000049892	198	195	71	2252	2046	876	2.38194	2.31145	1.0118	18.9704	15.4941	6.51041	7.32532e-05	3.194	up
Mus_musculus_newGene_18401	130	72	59	0	0	12	2.75864	1.57641	1.41742	0	0	0.128685	7.4586e-05	-4.91974	down
ENSMUSG00000038259	5	29	2	111	1718	368	0.033549	0.237465	0.012663	0.644424	9.03357	1.89751	7.52416e-05	5.52579	up
ENSMUSG00000006542	1110	942	980	62	140	300	9.83728	7.56345	9.52459	0.295242	0.651817	1.47303	7.52416e-05	-3.11741	down
Mus_musculus_newGene_14388	75	74	66	9	8	8	0.81616	0.797588	0.855977	0.067564	0.05212	0.047886	7.54732e-05	-3.48371	down
ENSMUSG00000028494	5462	5684	3136	108184	36917	34513	57.0926	58.4142	38.6587	795.669	245.177	225.082	7.56345e-05	3.40354	up
ENSMUSG00000035385	271	295	188	13712	3379	680	6.46423	6.93964	5.32896	228.967	50.7042	10.0095	7.90882e-05	4.37449	up
ENSMUSG00000050232	179	130	138	19	12	26	2.00166	1.43161	1.84065	0.146407	0.082151	0.179016	7.90882e-05	-3.38289	down
ENSMUSG00000001227	805	741	525	4234	5887	3429	4.85276	4.41785	3.79346	18.0183	22.5756	12.8679	8.01371e-05	2.33092	up
ENSMUSG00000021624	315	318	183	15	19	63	2.31975	2.38004	1.58991	0.071726	0.106204	0.281923	8.11833e-05	-3.54026	down
ENSMUSG00000029414	82	79	45	3	5	14	0.22787	0.215123	0.190835	0.004366	0.007775	0.023697	8.20481e-05	-3.65819	down
ENSMUSG00000114515	180	292	165	19	42	20	4.4011	7.02062	4.77001	0.319576	0.632357	0.287087	8.24044e-05	-3.37391	down
ENSMUSG00000089722	162	127	83	12	0	12	3.6923	2.84852	2.24269	0.176732	0	0.157958	8.38895e-05	-4.27812	down
ENSMUSG00000096727	3505	3528	2693	503	728	1385	51.7788	52.2889	47.3806	5.22459	6.94448	12.9897	8.72651e-05	-2.36391	down
ENSMUSG00000050014	246	276	397	22	61	41	2.05217	2.2699	3.94238	0.127494	0.317149	0.208694	8.74359e-05	-3.38793	down
Mus_musculus_newGene_4536	0	7	13	142	309	202	0	0.121881	0.294246	1.57045	3.04525	2.04189	9.04129e-05	4.48354	up
ENSMUSG00000047798	71	56	26	1454	1321	211	0.734162	0.565569	0.314633	10.5181	8.59121	1.36463	9.05915e-05	4.02052	up
ENSMUSG00000032671	8	6	6	77	141	93	0.184798	0.139201	0.16878	1.27024	2.08595	1.35259	9.05915e-05	3.51256	up
ENSMUSG00000007122	45723	46106	39869	3406	13132	7354	481.871	478.887	499.123	25.0293	86.7591	47.6818	9.21445e-05	-2.93367	down
ENSMUSG00000003762	456	490	355	6443	3571	1830	4.05113	4.29465	3.76423	39.5107	19.6594	10.0527	9.64547e-05	2.90033	up
ENSMUSG00000037621	821	624	533	2550	8914	4081	6.78162	5.07419	5.23369	14.9598	46.2781	20.8357	0.000104082	2.52764	up
Mus_musculus_newGene_27723	251	232	219	9242	2153	885	1.05811	0.96054	1.09292	27.1944	5.69173	2.29573	0.000106498	3.90952	up
ENSMUSG00000033597	92	110	95	8	3	20	0.298878	0.353751	0.369291	0.01727	0.006101	0.040218	0.000106498	-3.70553	down
ENSMUSG00000027360	319	262	215	3813	3526	867	2.59289	2.09784	2.07132	21.637	17.986	4.33868	0.000107644	3.05476	up
ENSMUSG00000032487	49	87	53	16010	728	154	0.210923	0.371557	0.273857	48.8461	1.99472	0.412956	0.000108839	6.35004	up
ENSMUSG00000027386	315	498	349	17	35	94	2.1075	3.28151	2.7733	0.07108	0.129916	0.383589	0.000110022	-3.50364	down
ENSMUSG00000062545	125	53	141	11	0	6	0.761835	0.314338	1.0221	0.042734	0	0.022619	0.000110272	-4.57776	down
ENSMUSG00000040543	512	906	476	55	34	147	1.51905	2.64605	1.67678	0.113536	0.06158	0.265932	0.000111829	-3.45122	down
ENSMUSG00000024397	352	327	320	31	20	79	8.11211	7.51807	8.81835	0.484908	0.267206	1.11109	0.000114142	-3.41264	down
ENSMUSG00000069607	157	218	198	13	0	24	3.56711	4.88573	5.36886	0.193876	0	0.331476	0.000117748	-4.38204	down
ENSMUSG00000070803	280	281	254	18	26	70	4.36069	4.30763	4.69972	0.195588	0.253825	0.670718	0.000119531	-3.33409	down
ENSMUSG00000070385	11603	11331	10692	1415	2638	3790	118.661	110.232	121.863	9.39794	19.8648	26.6268	0.000121969	-2.58432	down
ENSMUSG00000031343	354	593	365	73	49	68	1.88083	3.1095	2.30218	0.27042	0.162916	0.223025	0.000122828	-3.15569	down
ENSMUSG00000033508	20	20	3	394	416	109	0.251561	0.246329	0.029894	3.45474	3.2796	0.83803	0.000123285	4.14651	up
ENSMUSG00000026574	9740	14161	7753	865	1488	3766	109.931	157.342	103.974	6.80874	10.5271	26.1611	0.000123931	-2.85799	down
ENSMUSG00000024669	108	63	57	9	10	3	1.00906	0.577788	0.633372	0.054782	0.057917	0.011577	0.00012564	-3.70429	down
ENSMUSG00000019933	430	455	360	18	30	104	18.9916	19.8257	19.2738	0.537873	0.830077	2.92233	0.00012592	-3.54929	down
ENSMUSG00000032537	123	154	101	10	20	24	0.526038	0.718702	0.498451	0.028431	0.050533	0.060871	0.000127692	-3.24517	down
ENSMUSG00000020914	770	725	645	80	188	113	2.86638	2.6585	2.85544	0.207024	0.439295	0.257799	0.00012901	-2.93001	down
ENSMUSG00000023067	4963	4192	2250	38055	29939	27628	51.5892	42.526	27.387	273.397	192.316	173.453	0.000131373	2.73792	up
ENSMUSG00000001444	157	98	85	16	15	12	1.22089	0.74834	0.788339	0.08731	0.07115	0.056871	0.000132773	-3.34273	down
ENSMUSG00000032802	1515	1169	1112	36605	11072	6479	10.4774	7.95888	9.13954	176.73	48.0458	27.5927	0.000133214	3.5895	up
ENSMUSG00000041202	289	436	79	10	37	32	3.18763	4.58026	0.837913	0.062652	0.288846	0.241111	0.000134047	-3.74119	down
Mus_musculus_newGene_11582	24	56	19	1291	472	239	0.337954	0.776584	0.316241	12.8272	4.21199	2.08874	0.000134047	4.12241	up
ENSMUSG00000051506	1295	1506	917	274	274	217	2.86743	4.0442	2.71955	0.456667	0.349535	0.460851	0.000134255	-2.64128	down
Mus_musculus_newGene_8678	196	221	166	21	0	11	0.744766	0.578027	0.517635	0.035716	0	0.016361	0.000136766	-4.46704	down
ENSMUSG00000004612	257	173	112	24	27	24	5.75383	3.84781	2.92601	0.36153	0.370377	0.325903	0.000137025	-3.21969	down
ENSMUSG00000024910	94	72	92	5	15	15	1.47732	1.11597	1.71044	0.047653	0.144719	0.140635	0.000139159	-3.3579	down
ENSMUSG00000056054	322	32	22	2012	4989	1928	12.855	1.26102	1.01943	56.1799	125.254	47.509	0.000139366	4.21504	up
ENSMUSG00000040350	3217	3250	2335	340	573	1290	28.6319	28.3011	24.5267	2.0457	3.26434	7.13268	0.000139366	-2.48635	down
ENSMUSG00000025257	9	11	18	183	241	146	0.107208	0.13013	0.269827	1.64687	1.94708	1.15383	0.000141244	3.45618	up
ENSMUSG00000026104	19836	21305	13782	2590	4967	5131	108.384	112.371	103.42	9.3064	16.2789	16.6694	0.000142498	-2.55238	down
ENSMUSG00000087006	572	539	447	5031	15867	1435	8.01316	7.42418	8.28521	50.1764	139.69	12.3881	0.000142727	3.43963	up
ENSMUSG00000040204	199	175	118	15	34	23	1.76227	1.52831	1.24421	0.086871	0.188358	0.125715	0.000143153	-3.18582	down
ENSMUSG00000030433	1457	2493	1754	271	280	781	14.0695	24.0716	20.0007	1.87774	1.63128	4.61643	0.000149825	-2.57726	down
ENSMUSG00000052336	569	164	136	12	8	49	2.94457	0.791765	0.831146	0.036261	0.019084	0.128874	0.00015133	-4.10563	down
ENSMUSG00000026100	2355	1802	1790	158	523	718	16.9355	12.7569	15.297	0.788131	2.35505	3.17866	0.000152174	-2.59859	down
ENSMUSG00000079014	106	135	67	1931	1552	429	0.935058	1.17511	0.695379	11.9131	8.60468	2.3309	0.000152837	3.38815	up
ENSMUSG00000074121	149	146	85	17	19	19	1.63641	1.566	1.01157	0.113012	0.114506	0.141552	0.000152961	-3.16262	down
ENSMUSG00000032515	621	674	308	5863	3156	2912	7.12512	7.36113	4.09695	46.7878	23.1977	21.2792	0.000152962	2.61049	up
ENSMUSG00000036446	7003	9105	6670	950	1001	2966	55.6629	71.2407	62.9945	5.2642	4.98954	14.5105	0.000156623	-2.69461	down
ENSMUSG00000040016	743	1718	84	34	48	97	6.52107	15.3105	0.908478	0.217796	0.185548	0.542261	0.000159069	-4.19271	down
ENSMUSG00000016995	264	315	281	11	26	73	2.22486	2.61512	2.80739	0.064123	0.134829	0.377511	0.000160889	-3.49565	down
Mus_musculus_newGene_32950	124	125	89	9	24	15	1.26353	1.2514	1.08085	0.057105	0.583013	0.093613	0.000160889	-3.23744	down
ENSMUSG00000078921	11141	10410	12739	2914	2297	1999	77.1452	70.9584	104.82	14.0773	9.97428	8.51776	0.000162454	-2.63964	down
ENSMUSG00000014353	1673	1911	1280	8765	19530	10143	6.8525	7.62558	6.18956	24.8305	49.6021	25.2843	0.000165134	2.56728	up
ENSMUSG00000042082	1386	1810	1212	309	301	502	6.67716	8.58425	6.93976	1.03579	0.907239	1.48811	0.000169657	-2.40863	down
ENSMUSG00000031939	616	513	426	4125	4591	2214	8.09842	5.80966	6.91079	51.3707	49.4627	22.2165	0.000175211	2.45695	up
Mus_musculus_newGene_28673	139	325	109	24	22	28	2.43021	5.59759	2.25751	0.290059	0.231951	0.301738	0.000177367	-3.30598	down
ENSMUSG00000001349	661	982	304	52	47	156	5.64485	8.76512	3.68281	0.417164	0.442774	0.941231	0.000180318	-3.35452	down
ENSMUSG00000039911	1552	1701	1142	7863	15028	9601	10.1055	11.8647	9.34769	35.578	62.0957	38.5513	0.000187053	2.47353	up
ENSMUSG00000024235	325	308	176	2350	3088	1117	2.45921	2.2959	1.57968	12.5836	14.9065	5.26656	0.000187053	2.68043	up
Mus_musculus_newGene_22232	258	300	191	3247	1927	1126	7.70746	8.8254	6.78198	67.9102	36.2288	20.7691	0.000190142	2.77989	up
ENSMUSG00000057716	71	80	52	5	13	10	0.595363	0.53712	0.429939	0.017088	0.07469	0.035894	0.000196703	-3.27181	down
ENSMUSG00000048572	351	443	293	3093	7082	1108	2.76968	3.44637	2.74424	17.0559	35.1005	5.38904	0.000197681	2.99768	up
ENSMUSG00000022637	1346	1392	756	7845	9264	6131	4.43159	4.38292	2.90883	17.4075	18.4885	12.1728	0.000202129	2.37831	up
ENSMUSG00000078922	9270	7454	10419	2275	2089	1769	63.8901	50.5745	85.4839	11.4177	9.22059	7.53306	0.000202865	-2.55547	down
ENSMUSG00000032114	2242	1782	1701	504	459	659	24.3676	20.5645	23.2567	3.8107	3.85844	4.48984	0.000202865	-2.23536	down
ENSMUSG00000017002	593	303	200	4832	3478	1590	13.307	6.73622	5.46235	74.8778	48.5526	21.7731	0.000207489	2.89448	up
ENSMUSG00000038526	1600	1471	1252	235	126	518	21.0678	20.7777	19.5385	2.24245	1.16538	4.45194	0.000207713	-2.74977	down
ENSMUSG00000020623	451	575	418	27	91	109	4.23785	5.3209	4.66697	0.173932	0.535585	0.624259	0.000211325	-3.15951	down
ENSMUSG00000059108	85	54	35	678	1045	407	2.4478	1.5523	1.21996	13.8624	19.1931	7.30682	0.00021137	3.25693	up
ENSMUSG00000022952	599	486	331	5367	4717	1604	2.517	1.79362	1.79319	21.6926	16.6401	4.09851	0.00021137	2.74193	up
ENSMUSG00000025592	186	164	360	18	28	52	0.742599	0.676944	1.8487	0.047406	0.066186	0.138805	0.000215277	-3.40302	down
ENSMUSG00000078919	1762	1689	1304	328	553	316	20.3066	15.9381	14.4481	3.04134	4.51225	1.93143	0.000221915	-2.39228	down
ENSMUSG00000030595	1103	828	771	6238	5830	4370	17.0858	12.019	14.3314	66.96	56.8235	41.7953	0.000225526	2.23674	up
ENSMUSG00000024539	916	869	626	6262	10964	2610	8.83488	8.30413	8.51042	46.6482	72.9976	18.9499	0.000228474	2.67572	up
ENSMUSG00000053044	133	50	88	14	5	4	1.73826	0.633845	1.35868	0.125238	0.034285	0.031819	0.000234145	-3.86615	down
Mus_musculus_newGene_25313	104	154	128	13	19	29	0.785748	1.93473	1.68387	0.058974	0.08026	0.174449	0.00024331	-3.11802	down
ENSMUSG00000024617	1825	1802	1344	99	362	605	23.6708	30.3624	26.723	1.04074	3.65972	6.10342	0.000245209	-2.7339	down
ENSMUSG00000071637	3117	2613	796	25071	32953	10548	16.1888	13.3602	4.90811	90.8614	107.345	33.7221	0.000247593	3.09637	up
ENSMUSG00000069609	166	192	149	0	0	22	3.7856	4.30609	4.03462	0	0	0.304074	0.000251259	-5.07756	down
ENSMUSG00000068877	3398	241	3038	247	82	267	39.509	3.07379	41.964	1.95037	0.580655	1.85566	0.000256522	-3.93296	down
ENSMUSG00000046949	1550	1577	1566	233	293	662	8.90604	9.028	10.8762	0.829898	0.948053	2.55603	0.000262102	-2.47386	down
ENSMUSG00000020808	90	81	77	8	19	6	1.36105	1.03152	1.33002	0.095991	0.179588	0.085585	0.000262102	-3.31347	down
ENSMUSG00000017737	171	184	76	1346	1609	844	1.04452	1.13223	0.548486	5.75259	6.18064	3.18294	0.000262102	2.80969	up
ENSMUSG00000019590	507	426	273	2592	4450	1665	4.36271	3.51458	2.653	14.3551	22.3971	8.10655	0.000262541	2.48392	up
ENSMUSG00000042354	967	752	657	4931	6321	3291	10.4678	8.91966	8.40606	36.175	41.2211	22.4061	0.000262541	2.23837	up
ENSMUSG00000027559	100131	113313	63921	10544	26959	23711	1160.43	1292.78	880.305	85.2585	195.93	169.134	0.000267183	-2.62087	down
Mus_musculus_newGene_2775	174	298	204	25	24	58	1.17087	1.97297	1.62277	0.084751	0.076256	0.212702	0.000269457	-3.11051	down
ENSMUSG00000022659	125	53	70	8	13	14	1.17777	0.50411	0.512943	0.031208	0.045964	0.050387	0.000269457	-3.25148	down
ENSMUSG00000033576	4457	5944	3711	742	562	2170	49.9211	61.9452	46.3369	5.04638	3.67884	13.3837	0.000270275	-2.48784	down
ENSMUSG00000052934	7092	7616	5817	30868	57227	72132	46.46	48.711	45.3178	126.72	216.761	283.301	0.000275131	2.50328	up
ENSMUSG00000079363	11493	20647	11551	2292	1896	5268	54.1971	95.8745	65.8606	7.66559	6.22311	15.2035	0.000275272	-2.65122	down
ENSMUSG00000004951	13887	10282	9608	58456	144586	84537	298.719	217.629	245.489	877.132	1947.79	1118.55	0.000275272	2.64934	up
ENSMUSG00000032502	109	125	67	9	7	25	0.803198	0.954029	0.584013	0.041079	0.028037	0.115297	0.000280803	-3.30074	down
Mus_musculus_newGene_16216	116	45	44	4522	1373	124	0.633779	0.175446	0.204369	18.4733	7.07485	0.572527	0.000281033	4.68816	up
ENSMUSG00000024598	187	216	246	6	29	50	0.347052	0.39359	0.542226	0.007385	0.03352	0.056356	0.00028341	-3.4789	down
ENSMUSG00000032221	47	101	58	0	3	14	0.193672	0.488727	0.275688	0	0.018513	0.077084	0.000296661	-4.09267	down
ENSMUSG00000050370	70	46	62	2073	1656	122	0.997225	0.651388	1.05965	20.8467	14.9676	1.07465	0.000297747	4.12824	up
ENSMUSG00000116045	1230	1413	1062	4828	10241	9187	8.22917	9.3068	8.44284	22.54	42.974	37.8367	0.000299903	2.26061	up
ENSMUSG00000027313	421	447	362	4781	7448	922	4.99996	5.22193	5.10604	39.6515	55.5169	6.73936	0.00030008	3.06738	up
ENSMUSG00000069516	15837	21605	10319	1875	2353	6169	234.155	314.481	181.294	19.3374	21.8127	56.1352	0.000301277	-2.657	down
ENSMUSG00000031078	1662	1774	1377	8792	16427	9290	10.111	10.6908	10.302	39.1648	65.5463	35.7454	0.000302788	2.42767	up
ENSMUSG00000035828	2837	2824	1691	14388	18876	17333	22.7422	22.2887	16.1055	80.4828	94.9036	85.5328	0.000320933	2.39149	up
ENSMUSG00000025900	156	259	170	31	37	19	0.68526	1.09826	0.891946	0.1003	0.099487	0.051859	0.000332014	-3.11531	down
ENSMUSG00000033578	70	119	78	0	9	17	0.706639	1.1855	0.937611	0	0.050898	0.101452	0.000336809	-3.86743	down
Mus_musculus_newGene_14143	62	108	125	4	8	25	0.32653	0.630848	0.850182	0.022694	0.024765	0.108511	0.000339983	-3.53065	down
ENSMUSG00000040010	339	408	278	4147	3352	1057	1.87234	2.22083	1.82585	16.0083	11.6282	3.59848	0.000343861	2.7586	up
ENSMUSG00000001270	1685	2302	1499	161	144	779	22.2659	29.946	23.5324	1.4775	1.18877	6.33466	0.000346297	-2.84725	down
ENSMUSG00000053113	3163	941	840	27091	47716	5273	24.1116	7.05633	7.60546	144.119	228.16	24.7424	0.000355363	3.69311	up
ENSMUSG00000055546	786	544	391	104	20	63	7.03172	4.78843	4.15111	0.647863	0.107221	0.345649	0.000360171	-3.49385	down
ENSMUSG00000001281	794	725	591	113	92	218	5.92164	5.78762	5.71061	0.567759	0.892423	1.25216	0.000361053	-2.75653	down
Mus_musculus_newGene_11089	304	315	334	0	36	34	0.378648	0.386941	0.494604	0	0.027667	0.026114	0.000367452	-4.31799	down
ENSMUSG00000034028	170	149	104	23	8	26	1.39587	1.43406	1.01301	0.127772	0.036946	0.129973	0.000367511	-3.25591	down
ENSMUSG00000004328	83	84	43	198	763	2872	0.333946	0.301739	0.152467	0.808631	1.89956	7.15079	0.000369363	3.65487	up
ENSMUSG00000033213	18	5	0	233	192	125	0.453422	0.119481	0	4.15398	3.0474	1.96091	0.000369363	4.28725	up
Mus_musculus_newGene_6364	2998	149	26	91427	57144	43231	12.4694	1.2666	0.653948	261.174	146.496	109.15	0.000369363	5.67737	up
Mus_musculus_newGene_19977	113	230	105	0	0	20	0.39631	0.797044	0.437853	0	0	0.043003	0.000369363	-5.00351	down
ENSMUSG00000020130	1876	1766	1624	11672	15513	9337	9.72437	9.01399	10.0038	42.232	50.4532	29.8014	0.000369988	2.39745	up
ENSMUSG00000052270	112	92	75	895	1147	568	2.0022	1.6261	1.65009	12.1696	13.6409	6.91511	0.000377406	2.85469	up
ENSMUSG00000046312	6602	7398	5915	421	737	2813	34.6844	39.483	37.0686	1.54686	2.54524	8.69406	0.000377867	-2.8627	down
ENSMUSG00000032484	224	4	6	4414	8568	1175	3.55976	0.060926	0.113028	49.0369	85.5517	11.5119	0.000378629	5.62212	up
ENSMUSG00000031548	1548	2480	1826	188	289	904	6.88871	10.8657	9.65682	0.581696	0.803972	2.47468	0.000379577	-2.60171	down
ENSMUSG00000020893	2404	2067	1221	13925	11397	13190	10.3344	8.71587	6.23087	42.2018	33.1363	37.2811	0.000385729	2.40157	up
ENSMUSG00000032411	580	596	833	2317	10972	4159	4.73731	5.30957	4.78794	10.8715	27.9403	21.2871	0.000391333	2.61173	up
ENSMUSG00000022033	75	50	55	0	10	10	0.84817	0.600909	0.735897	0	0.070095	0.068982	0.00039706	-3.65773	down
ENSMUSG00000049173	1048	1206	1089	164	374	274	23.4293	26.552	28.9269	2.55147	5.24518	3.76911	0.000410715	-2.4986	down
Mus_musculus_newGene_26297	390	333	58	16	0	0	19.1533	16.0653	3.3859	0.531866	0	0	0.000411152	-5.67054	down
Mus_musculus_newGene_31230	45	0	15	2143	542	331	0.856812	0	0.392198	30.9306	6.26854	4.06654	0.00041325	5.4122	up
Mus_musculus_newGene_7029	51	7	19	261	718	328	0.345138	0.04026	0.147531	1.23637	3.06179	1.37389	0.00041325	3.646	up
ENSMUSG00000028840	172	147	123	1033	1608	873	1.67515	1.40783	1.41798	7.03282	9.83989	5.23871	0.00041325	2.59482	up
ENSMUSG00000067149	4406	9712	311	429	171	36	61.5388	133.543	5.15696	4.17487	1.49785	0.308659	0.000414144	-4.62594	down
ENSMUSG00000037872	397	281	247	1542	3371	1571	6.69224	4.65233	4.95072	18.1655	35.7196	16.3278	0.000415634	2.39486	up
ENSMUSG00000035373	261	275	190	4019	3721	489	6.33499	6.56364	5.47134	68.1055	56.6865	7.31064	0.000415634	3.21101	up
ENSMUSG00000021260	119	124	112	677	1929	759	0.446637	0.456617	0.497894	1.77568	4.54765	1.75461	0.000417042	2.80292	up
ENSMUSG00000036334	1521	1938	1881	108	300	769	2.9309	4.24936	5.03141	0.145396	0.361831	1.06394	0.00041815	-2.73493	down
ENSMUSG00000020169	423	582	437	17	32	138	3.02644	4.09933	3.71467	0.082039	0.140613	0.60639	0.000426791	-3.48582	down
ENSMUSG00000037206	3676	5056	3097	251	396	1844	33.7223	45.489	33.8061	1.63348	2.25781	10.286	0.000438623	-2.77517	down
ENSMUSG00000027253	1681	2321	1792	206	411	910	4.12523	5.60847	5.22533	0.352347	0.631342	1.37421	0.000439659	-2.4348	down
ENSMUSG00000037379	661	795	859	35	40	246	6.50429	7.58505	10.1097	0.23015	0.236019	1.78001	0.000448053	-3.41546	down
ENSMUSG00000049313	3464	4352	2949	551	1163	1708	6.29011	7.77973	6.36236	0.698125	1.32431	1.90825	0.000452518	-2.12881	down
ENSMUSG00000055866	647	286	282	2044	2843	2924	2.15776	0.937446	1.11594	4.75558	5.94585	6.00342	0.000462204	2.27169	up
ENSMUSG00000023328	592	1020	786	79	105	286	5.81989	9.433	8.85083	0.566653	0.617922	1.76186	0.000462204	-2.8532	down
ENSMUSG00000037447	922	680	690	4707	6656	2799	5.57087	4.37267	4.89352	19.0564	22.0919	10.2325	0.000470226	2.24349	up
ENSMUSG00000045868	8249	5602	8772	987	2071	2795	18.2474	12.1986	23.0612	1.52146	2.83417	3.80516	0.000472527	-2.46702	down
ENSMUSG00000058145	49	82	105	2	18	4	0.147128	0.259607	0.399806	0.004232	0.034121	0.005787	0.000485642	-3.782	down
ENSMUSG00000026558	1349	1115	958	7104	15221	4678	5.54547	4.51347	4.67738	20.3987	39.3489	11.924	0.00048621	2.58123	up
ENSMUSG00000032243	792	952	871	30	80	292	3.09891	3.66798	4.05	0.081848	0.195031	0.701458	0.000497703	-3.26258	down
ENSMUSG00000041653	1274	2441	594	72	106	461	18.869	35.603	10.4542	0.740424	0.983656	4.19691	0.000502061	-3.22028	down
Mus_musculus_newGene_25835	550	279	277	22909	4137	688	2.2876	1.14212	1.37049	71.3732	12.7957	1.88336	0.00050539	4.47685	up
ENSMUSG00000033793	1306	1445	996	4632	9207	8077	13.9354	15.3781	12.4887	35.3115	62.4128	53.865	0.000515453	2.11177	up
Mus_musculus_newGene_2607	69	28	28	976	417	287	1.1419	0.45774	0.545865	11.3928	4.36691	2.94624	0.000521002	3.47893	up
Mus_musculus_newGene_11248	249	412	211	61	18	27	1.5166	1.99212	1.60521	0.355994	0.08663	0.152311	0.000521007	-3.31591	down
ENSMUSG00000056290	383	306	292	61	37	77	5.98603	4.69753	5.41682	0.655149	0.355096	0.735287	0.000524625	-2.89104	down
ENSMUSG00000031504	181	102	124	2458	1743	439	2.51672	1.40292	2.0578	23.9688	15.2789	3.77236	0.000527085	3.20894	up
ENSMUSG00000029838	283	318	246	4	12	71	3.3855	3.75696	3.44851	0.02123	0.075126	0.511021	0.000529783	-3.8384	down
ENSMUSG00000060548	1208	1468	1140	108	160	538	5.98998	7.19531	6.75067	0.48857	0.511464	1.69235	0.000535752	-2.76035	down
ENSMUSG00000035049	1250	1043	942	4983	7825	5186	5.62713	4.62494	5.04112	15.6635	22.1073	14.3784	0.000547758	2.0637	up
ENSMUSG00000072949	838	448	814	3177	2961	14291	7.34451	3.81798	8.3213	19.3107	15.9682	76.512	0.000551842	2.72889	up
ENSMUSG00000017716	177	153	124	15	39	29	2.93221	2.06691	2.19702	0.061028	0.371174	0.173741	0.000560349	-2.89157	down
ENSMUSG00000032942	2670	1990	1156	8829	16204	14090	21.2217	15.5696	10.9147	48.9645	80.8985	69.0218	0.000574891	2.3419	up
Mus_musculus_newGene_20523	842	122	430	80510	2892	1949	2.16013	0.306177	1.3092	144.183	4.65481	3.07865	0.000586689	5.77582	up
ENSMUSG00000038418	807	1002	1523	45203	13449	2840	3.49928	4.27999	7.84983	136.865	36.5988	7.58533	0.000587186	3.93328	up
ENSMUSG00000021360	1104	804	641	4393	7463	3218	5.34077	3.85387	3.67908	14.625	22.5872	9.46884	0.000587186	2.18051	up
ENSMUSG00000056071	789	73	80	4319	7623	2675	29.9581	2.71597	3.57481	114.425	181.359	62.5192	0.00059136	3.62444	up
ENSMUSG00000024087	957	1350	555	3435	9563	5005	3.62752	5.04325	2.58918	9.54588	23.3844	11.9372	0.00059136	2.24964	up
ENSMUSG00000079055	667	880	726	123	235	163	3.14365	4.5508	4.02595	0.339702	0.689344	0.396833	0.00059136	-2.56183	down
ENSMUSG00000046480	15616	16902	13148	2148	4370	5897	60.9881	64.9859	61.0188	5.85356	10.7022	14.1746	0.000614395	-2.35323	down
ENSMUSG00000071342	741	791	650	41	88	259	10.0092	10.6243	10.5831	0.405057	0.769917	2.14889	0.000614395	-3.01919	down
ENSMUSG00000038583	271	325	191	41	45	70	2.47111	2.77798	1.8874	0.251475	0.235098	0.486574	0.000616376	-2.7473	down
ENSMUSG00000021319	224	644	252	52	41	88	2.3	6.74602	3.02461	0.217416	0.168278	0.546157	0.000617821	-3.02354	down
ENSMUSG00000030022	2170	1626	1177	16274	21093	5254	6.22668	4.45841	3.96559	28.0255	34.9847	8.30235	0.000623615	2.76746	up
Mus_musculus_newGene_5829	61	53	46	0	0	13	0.524096	0.444771	0.473906	0	0	0.068707	0.000653832	-4.12467	down
ENSMUSG00000025537	4669	5981	4575	773	1955	2126	38.2806	48.2871	44.5629	4.44405	10.0642	10.7988	0.00065412	-2.12726	down
ENSMUSG00000033715	1872	452	2447	74	24	377	14.7281	3.52605	23.0023	0.408042	0.090732	1.82485	0.000661859	-3.9388	down
ENSMUSG00000029661	58794	71555	66148	2124	10405	21978	234.848	267.94	300.828	5.38996	25.4865	50.3697	0.000662492	-3.0699	down
Mus_musculus_newGene_19349	143	190	115	0	4	30	1.08488	1.66971	1.03784	0	0.015055	0.125655	0.000664039	-4.26142	down
ENSMUSG00000031133	3191	3302	2838	443	666	1667	19.277	18.3766	19.1073	1.51757	2.26876	5.5057	0.000668272	-2.25131	down
ENSMUSG00000028780	1470	2414	1657	335	619	771	5.20626	8.41978	6.97612	0.827546	1.37419	1.68087	0.000668272	-2.14541	down
Mus_musculus_newGene_2116	52	15	29	1893	390	122	0.558387	0.153101	0.365559	14.2711	2.64088	0.808143	0.00067931	4.43323	up
ENSMUSG00000021814	3276	3634	2799	16706	32823	17785	22.9515	24.2298	22.567	80.7488	144.347	74.9936	0.00068596	2.37679	up
ENSMUSG00000026475	311	253	274	9128	3268	413	2.58501	2.06681	2.70122	52.9804	17.0465	2.10999	0.000724417	3.69905	up
ENSMUSG00000049001	135	275	120	24	29	42	0.258147	0.520882	0.273646	0.031998	0.035002	0.048613	0.000734684	-2.88197	down
ENSMUSG00000087408	377	441	219	17	36	108	2.69745	3.10468	1.85443	0.079807	0.160763	0.471742	0.000747876	-3.17652	down
ENSMUSG00000026817	33833	32281	23339	5121	6154	12329	322.912	309.177	266.379	33.9983	37.5541	72.3622	0.000751049	-2.37549	down
ENSMUSG00000044156	109	138	90	20	13	2	1.01991	1.60025	0.893179	0.114227	0.062901	0.00972	0.000762337	-3.5404	down
ENSMUSG00000047786	112	123	116	2	12	32	0.79885	0.868285	0.979591	0.008714	0.046694	0.120727	0.000762337	-3.46949	down
ENSMUSG00000046761	160	73	117	2380	1094	479	0.683457	0.306756	0.595021	7.12603	2.94422	1.26298	0.000763742	3.20631	up
Mus_musculus_newGene_16391	72	73	80	1638	698	333	0.453072	0.365751	0.583792	7.24526	2.21218	1.2864	0.000790544	3.27873	up
ENSMUSG00000026080	68	119	54	4	21	11	0.433205	0.72882	0.386515	0.019131	0.050757	0.044278	0.000795193	-3.16339	down
ENSMUSG00000059430	688	932	239	119	58	103	10.1718	13.4328	4.34857	1.26127	0.534621	1.2114	0.000798574	-3.02916	down
ENSMUSG00000033065	55884	62075	53133	10739	14411	21193	378.644	414.215	427.926	50.7631	61.296	88.2431	0.000801044	-2.34057	down
ENSMUSG00000079293	396	355	283	63	67	18	3.38444	3.21165	3.35003	0.523725	0.427276	0.092893	0.000817821	-3.13356	down
ENSMUSG00000046688	489	325	343	21014	2133	1025	4.6946	3.13651	3.38577	116.276	11.0763	5.18087	0.000817821	4.21154	up
ENSMUSG00000024440	1360	1369	1243	109	247	588	8.08946	7.9291	8.56392	0.51866	0.924002	2.14502	0.000821896	-2.59905	down
ENSMUSG00000029381	278	126	202	913	3076	1352	0.87883	0.545481	0.723104	2.31933	6.48563	2.7681	0.000821896	2.66977	up
ENSMUSG00000090213	1491	1674	1043	7837	8742	7441	12.454	13.7661	10.3523	45.6794	45.8013	38.2645	0.000847637	2.13652	up
ENSMUSG00000006014	2887	2349	2745	26026	25063	10286	20.7116	17.6546	34.6642	125.82	96.741	44.8252	0.000850389	2.58283	up
ENSMUSG00000037405	1847	1504	1300	19585	10187	6242	14.1753	11.3647	11.8507	104.886	49.0351	29.4902	0.000850389	2.66	up
Mus_musculus_newGene_26584	1169	1317	1088	149	476	267	30.9334	33.9974	32.9955	2.51885	7.73779	4.23838	0.000853479	-2.46087	down
ENSMUSG00000045625	128	120	71	12	17	30	1.56703	1.64989	0.988533	0.121368	0.188533	0.176037	0.000860078	-2.86192	down
ENSMUSG00000078249	649	659	604	7596	3797	2026	7.85676	7.8321	8.65697	63.4652	28.5309	14.9589	0.000860078	2.51709	up
ENSMUSG00000022025	104	92	63	17	15	14	1.42526	1.26109	1.03313	0.158303	0.130211	0.113387	0.000860078	-2.85208	down
ENSMUSG00000060509	266	300	217	9	64	53	1.15998	1.28903	1.12372	0.02441	0.173963	0.141802	0.000869505	-3.12896	down
ENSMUSG00000036526	271	297	131	49	35	20	1.28275	1.38423	0.73651	0.159665	0.101817	0.057993	0.000878261	-3.03696	down
ENSMUSG00000021423	524	597	383	93	117	114	8.98547	10.0728	7.79127	1.10804	1.25242	1.19587	0.000884892	-2.61309	down
ENSMUSG00000027966	895	913	1004	10	84	263	2.26985	2.2926	3.02547	0.023379	0.13223	0.467219	0.000895367	-3.57006	down
Mus_musculus_newGene_3346	77	74	91	0	11	18	0.283562	0.268918	0.398708	0	0.025675	0.041139	0.000897444	-3.60536	down
ENSMUSG00000054640	1310	1347	1230	246	323	559	3.23378	2.86439	3.35752	0.364833	0.489819	1.14958	0.000897444	-2.25344	down
ENSMUSG00000029299	146	118	60	10	0	21	0.95263	0.767851	0.465892	0.044525	0	0.083442	0.000897444	-3.77004	down
ENSMUSG00000028655	86	25	36	2275	198	427	0.774532	0.216088	0.385644	15.4544	1.11822	2.88448	0.000903155	4.09827	up
ENSMUSG00000030830	1371	698	3183	425	278	358	6.18457	3.08836	15.4346	1.38677	0.768399	1.10694	0.000903155	-2.79159	down
ENSMUSG00000031490	4310	3518	2877	15016	28125	26039	41.9946	33.7404	33.3074	102.085	171.853	156.161	0.000903155	2.25319	up
ENSMUSG00000030114	49	76	41	9	6	12	0.671636	1.0211	0.66196	0.086414	0.05178	0.101245	0.000931275	-2.99464	down
ENSMUSG00000037225	1325	1817	1132	257	602	215	4.53772	6.21797	4.65286	1.7915	6.14701	1.26264	0.000931275	-2.39364	down
Mus_musculus_newGene_13567	70	132	73	0	13	18	0.251585	0.466555	0.31036	0	0.028458	0.038149	0.000931275	-3.64726	down
ENSMUSG00000031274	1161	1751	1015	59	268	479	3.66192	5.46746	3.85941	0.121962	0.49892	1.09313	0.000938475	-2.80044	down
ENSMUSG00000011179	2499	2669	1850	19499	23526	8143	22.0399	23.1548	19.3802	120.738	130.569	44.517	0.000946262	2.52278	up
ENSMUSG00000032939	664	758	584	2977	5476	2829	4.75017	5.26653	4.97042	14.8697	24.6393	12.5032	0.000946373	2.08186	up
ENSMUSG00000032482	82	95	56	15	11	15	0.339697	0.671982	0.171437	0.050428	0.01772	0.067402	0.000954678	-2.86891	down
ENSMUSG00000050315	7975	7411	6368	942	3204	1646	23.1984	18.7073	22.5819	2.33747	6.9148	3.4385	0.000958683	-2.36575	down
ENSMUSG00000061080	156	244	145	7	24	55	0.38415	0.5429	0.399513	0.009263	0.033275	0.074633	0.000959144	-3.1685	down
ENSMUSG00000026303	55	57	35	381	327	537	0.23557	0.25616	0.176301	1.14705	0.96878	1.47134	0.000961074	2.6816	up
Mus_musculus_newGene_10528	83	141	67	19	11	3	0.738782	1.99396	0.754298	0.197432	0.073142	0.011475	0.000965117	-3.40103	down
ENSMUSG00000019850	735	870	628	14650	5343	1944	3.4518	4.10673	3.43349	48.1802	15.6678	5.57263	0.000970041	3.05981	up
ENSMUSG00000040473	58	57	38	1065	1132	114	0.225276	0.219741	0.222375	4.06806	3.93122	0.346343	0.000972154	3.61783	up
ENSMUSG00000028525	4197	3451	3436	40871	77578	8230	26.3982	21.3562	25.9706	178.783	240.158	35.7715	0.000972154	3.14095	up
ENSMUSG00000078606	8904	6469	8874	1288	2448	3302	22.8086	15.5891	27.5227	2.16938	3.75256	4.86035	0.000972154	-2.28576	down
ENSMUSG00000016262	506	624	481	10	38	158	2.93427	3.56349	3.31476	0.03896	0.138053	0.562962	0.000972154	-3.52819	down
ENSMUSG00000035673	2756	1796	1359	16544	23907	6553	13.8386	8.02603	7.76907	56.3059	76.5153	19.4954	0.000978883	2.64737	up
ENSMUSG00000002910	457	392	264	1790	1127	5681	3.76794	3.18177	2.58386	10.4794	5.8353	28.8888	0.00098643	2.48181	up
ENSMUSG00000025934	6797	1384	4412	1064	182	538	99.234	19.5636	77.24	11.3099	1.65456	5.0521	0.000992776	-3.14311	down
ENSMUSG00000066842	691	906	608	80	136	286	0.785685	0.997867	0.79627	0.060408	0.092491	0.195994	0.000992776	-2.61839	down
ENSMUSG00000026610	994	1156	791	141	135	421	3.99602	4.5402	3.43994	0.353857	0.338888	0.953946	0.000996507	-2.54672	down
ENSMUSG00000034394	54	141	52	17207	679	45	0.258001	0.678644	0.295972	58.1047	2.06525	0.131785	0.00100487	6.08501	up
Mus_musculus_newGene_13865	257	0	124	29527	5601	1587	0.946938	0	0.47694	67.8911	11.8169	3.30437	0.00100913	6.37102	up
Mus_musculus_newGene_31895	13	23	29	486	410	86	0.077347	0.116595	0.180808	1.57597	1.48285	0.283676	0.00101163	3.55975	up
ENSMUSG00000019838	1906	1800	1428	527	490	676	8.28139	7.76949	7.62725	1.76202	1.37776	1.96166	0.00102305	-2.00678	down
ENSMUSG00000036103	3314	3756	2642	1062	726	1437	8.03457	8.96534	7.61103	1.79638	1.1039	2.14405	0.0010337	-1.99161	down
ENSMUSG00000028600	1851	1920	1715	179	356	965	11.9379	12.1903	13.2484	0.81031	1.43874	3.8239	0.0010337	-2.39825	down
ENSMUSG00000043719	3333	4350	3873	63	103	1303	7.40738	9.51197	10.2347	0.097177	0.14253	2.21589	0.00104323	-3.57685	down
ENSMUSG00000020689	400	591	309	3731	2645	1591	1.34544	1.95441	1.23503	8.75638	5.57857	3.29346	0.00104801	2.31231	up
ENSMUSG00000038233	136	236	208	2	10	51	1.14621	1.52771	1.76309	0.005866	0.031616	0.185614	0.0010499	-3.778	down
ENSMUSG00000042349	538	274	370	8096	2251	1312	3.221	1.60727	2.63044	40.4287	9.70604	5.29121	0.0010499	3.05345	up
ENSMUSG00000038216	22	20	25	208	303	148	0.368257	0.328668	0.49692	2.44207	3.1938	1.52784	0.00106439	2.87839	up
ENSMUSG00000032094	77	57	51	14	6	8	0.923015	0.671141	0.729005	0.113181	0.044424	0.055303	0.001073	-3.05446	down
ENSMUSG00000056130	136	174	70	20	18	32	1.12841	1.42238	0.687492	0.113651	0.091618	0.163101	0.00107412	-2.81929	down
ENSMUSG00000015852	624	851	343	0	0	53	5.3348	7.16781	3.48609	0	0	0.278208	0.00109081	-5.65449	down
ENSMUSG00000042377	50	48	76	704	567	406	0.203357	0.19178	0.363667	1.99988	1.44717	1.01618	0.00109776	2.86623	up
ENSMUSG00000020400	1561	2042	1388	17293	12906	5725	12.0672	17.4158	12.6281	92.0234	60.7816	26.7079	0.00109776	2.53803	up
ENSMUSG00000000682	939	906	533	185	176	229	35.5395	33.7414	23.9485	4.86487	4.17395	5.31384	0.0010991	-2.39423	down
Mus_musculus_newGene_26367	39	62	32	416	390	310	0.328557	0.446984	0.290561	1.69103	1.55611	1.20484	0.00110867	2.71526	up
ENSMUSG00000032254	232	212	174	26	44	63	1.32413	1.47612	1.70026	0.102444	0.165304	0.228179	0.00110921	-2.67242	down
ENSMUSG00000041498	65	81	65	6	21	9	0.140203	0.172795	0.167691	0.009109	0.028265	0.011653	0.00111414	-2.98226	down
ENSMUSG00000034324	76	180	65	7	20	26	0.285545	0.668099	0.289952	0.015867	0.047331	0.059962	0.00111414	-3.03039	down
ENSMUSG00000042359	326	212	214	24	62	69	0.927682	0.988617	1.20702	0.03825	0.091621	0.16279	0.00111872	-2.7517	down
ENSMUSG00000019505	20612	27725	15300	102714	193358	128121	267.854	354.29	235.996	931.769	1576.9	1025.53	0.00112779	2.33275	up
ENSMUSG00000031239	14962	17265	12003	1126	4325	5710	166.925	189.625	159.138	8.759	30.2567	39.2095	0.00113122	-2.48892	down
ENSMUSG00000066687	3162	2218	1857	8887	16290	21975	14.6523	10.3801	10.3372	25.9041	44.6177	59.191	0.00114813	2.24488	up
ENSMUSG00000036693	1039	1064	883	4164	6276	4231	7.47787	7.60843	7.82529	21.4804	28.5783	18.894	0.00117118	1.88747	up
Mus_musculus_newGene_13222	18	32	11	169	252	148	0.058467	0.10203	0.039839	0.385405	0.518212	0.298064	0.0011891	2.85629	up
ENSMUSG00000031543	12495	13323	10318	1498	1564	5874	118.11	124.207	117.027	10.6877	9.63027	35.9025	0.00120471	-2.51552	down
ENSMUSG00000036611	4534	4627	3817	568	1762	2003	32.3939	32.5499	32.4092	2.83144	7.89557	8.80725	0.00121174	-2.07504	down
ENSMUSG00000022893	4602	3615	3750	30156	28603	18719	18.3309	14.1769	17.7716	84.1043	71.6524	46.0735	0.00121647	2.32339	up
Mus_musculus_newGene_3711	254	154	47	8	24	0	12.2222	7.32937	2.58441	0.204342	0.635353	0	0.00122514	-4.13614	down
ENSMUSG00000032579	1460	1507	1134	267	296	669	12.9578	13.1639	11.9584	1.64838	1.6426	3.65104	0.00124187	-2.19541	down
ENSMUSG00000002831	16391	15699	8648	61549	115428	89963	55.4114	52.2463	34.7395	145.184	244.724	187.202	0.0012535	2.30645	up
ENSMUSG00000022044	112	142	66	6	6	35	1.6512	2.10183	1.16075	0.051645	0.053796	0.326404	0.00125903	-3.23512	down
ENSMUSG00000024413	1388	1383	1323	6168	5863	11836	5.16772	5.07057	5.85217	16.028	13.6945	27.1333	0.00126018	2.08744	up
ENSMUSG00000024042	2379	2183	1534	22142	9681	10057	10.2382	9.24705	7.84397	66.4925	26.1288	26.6398	0.00126018	2.48556	up
ENSMUSG00000037652	719	604	578	3062	7521	1990	4.59368	3.69658	4.03814	6.55257	14.8193	7.53671	0.00126904	2.31192	up
ENSMUSG00000021573	2922	2778	1893	98	413	1143	11.1697	10.4542	8.59696	0.259884	0.990046	2.6889	0.00130278	-2.73574	down
ENSMUSG00000020423	3002	2514	1875	34636	15220	9130	21.2902	17.5514	15.8015	171.429	67.7058	39.8627	0.00130278	2.73132	up
ENSMUSG00000079434	479	211	363	49	102	48	5.57893	2.37207	4.91528	0.396799	0.749493	0.346202	0.00131548	-2.8434	down
ENSMUSG00000031840	1366	1645	1169	183	212	709	19.3794	22.9611	19.5114	1.7773	1.83378	6.09994	0.00133434	-2.41476	down
ENSMUSG00000006360	3410	4479	2310	233	396	1779	141.631	183.513	115.978	6.3688	9.70339	44.5457	0.00133599	-2.59861	down
ENSMUSG00000023032	177	99	94	672	2199	590	0.290673	0.159568	0.20592	0.773173	2.32682	0.599222	0.00134946	2.80483	up
ENSMUSG00000054978	1639	1996	1539	273	475	918	10.7396	12.8727	11.9851	1.24673	1.94929	3.7007	0.00135333	-2.12456	down
ENSMUSG00000038393	11889	17393	12014	71651	68708	139622	82.5883	118.949	99.1435	347.278	299.416	597.003	0.0013778	2.31915	up
ENSMUSG00000095332	1160	1356	1128	63	129	533	11.5565	13.2929	13.3487	0.434944	0.804649	3.26531	0.00139526	-2.87997	down
ENSMUSG00000038204	3417	4105	2845	315	679	1973	29.1951	34.5403	28.9047	1.96467	3.65818	10.2377	0.00141619	-2.32603	down
ENSMUSG00000015354	471	775	448	32	75	204	2.06409	3.34306	2.33286	0.097441	0.204974	0.550221	0.0014393	-2.95563	down
ENSMUSG00000044938	11052	12282	10669	364	1095	4770	33.1152	36.2267	37.9856	0.760799	2.05603	8.79586	0.0014427	-3.02013	down
ENSMUSG00000095562	396	270	322	4837	1536	1258	14.5284	9.7513	14.5157	123.84	35.4728	28.4777	0.00145115	2.67091	up
ENSMUSG00000026623	4826	4934	3580	23135	45641	19380	14.9305	14.1753	11.8783	45.993	79.1265	35.7295	0.0014515	2.32554	up
ENSMUSG00000021994	1222	1614	1148	177	385	611	3.57422	4.61066	3.78574	0.34092	0.74752	1.11972	0.00150141	-2.25055	down
ENSMUSG00000042567	63	20	30	111	263	2548	0.126725	0.039823	0.071932	0.156915	0.334969	3.18865	0.00150811	4.10112	up
ENSMUSG00000015843	898	1021	766	101	245	363	10.4041	11.6926	10.5661	0.836948	1.75527	2.41052	0.00152166	-2.40935	down
Mus_musculus_newGene_21200	131	98	138	18	22	37	2.98975	2.20502	3.97703	0.279564	0.322854	0.544563	0.00152967	-2.72688	down
ENSMUSG00000021591	1907	1646	1296	9247	13719	6450	27.573	23.431	22.2657	93.3375	124.495	57.4225	0.00155545	2.22126	up
Mus_musculus_newGene_5239	18	14	38	160	505	220	0.052356	0.039011	0.129682	0.325958	1.03726	0.443036	0.00156796	3.12951	up
Mus_musculus_newGene_16144	52	62	76	6	5	21	0.23504	0.275962	0.411798	0.019113	0.013832	0.056202	0.0015762	-3.06696	down
Mus_musculus_newGene_37258	39	14	7	729	145	130	0.982015	0.341239	0.189254	12.9622	2.31612	2.03	0.00157622	3.88104	up
ENSMUSG00000022483	127	108	101	6	16	39	0.482576	0.403495	0.452628	0.015038	0.037774	0.091029	0.00157622	-2.97059	down
Mus_musculus_newGene_10916	483	261	337	24	107	81	2.14168	1.00301	1.72568	0.072196	0.25871	0.194466	0.00159029	-2.84538	down
ENSMUSG00000054477	251	196	273	38	30	81	1.45718	1.14429	1.87458	0.144046	0.100462	0.272975	0.00159123	-2.7528	down
ENSMUSG00000028645	807	1013	707	11825	5812	1977	4.81109	5.95016	5.03568	56.5402	25.4338	8.26518	0.0016063	2.69663	up
ENSMUSG00000035279	1735	1985	1778	223	613	920	7.76049	8.74244	9.45259	0.694276	1.7193	2.53394	0.00161714	-2.15822	down
ENSMUSG00000053025	22	27	2	74	749	201	0.076133	0.090207	0.008372	0.178581	1.67339	0.450268	0.00162154	3.92631	up
ENSMUSG00000027199	1491	1442	1334	291	495	627	12.1369	11.5618	12.9022	1.65312	2.52718	3.1411	0.00163536	-2.06051	down
ENSMUSG00000037818	1943	2597	1669	333	347	1171	17.8356	15.4415	17.081	1.61618	1.72894	5.94618	0.00163536	-2.22844	down
Mus_musculus_newGene_20502	44	80	33	470	432	374	0.350835	0.777247	0.443023	3.80734	3.31203	2.71442	0.00164432	2.67852	up
ENSMUSG00000049349	73	69	67	2	13	21	0.851511	0.789356	0.917351	0.009269	0.090195	0.144015	0.0016474	-3.04546	down
ENSMUSG00000021125	62	29	38	2027	348	112	0.843241	0.385799	0.605239	19.2651	2.97212	0.938618	0.00165455	4.07209	up
ENSMUSG00000051456	666	711	544	48	81	261	16.5911	17.4349	16.0792	0.834184	1.25944	4.00172	0.00167961	-2.81566	down
ENSMUSG00000061540	642	9	59	29173	1658	4279	16.1186	0.216192	1.74476	511.058	26.0955	66.1261	0.00168242	5.49499	up
ENSMUSG00000044258	1466	1167	958	11273	8003	3782	22.5741	18.4744	16.8142	129.921	79.8327	35.0034	0.00168437	2.3753	up
ENSMUSG00000047747	1546	2002	1341	206	524	794	3.10685	3.95961	3.20225	0.288304	0.659842	0.981553	0.00169236	-2.16994	down
Mus_musculus_newGene_25825	436	288	267	76	73	64	5.43932	3.68662	4.49157	0.524669	0.636235	0.597489	0.00170207	-2.59424	down
ENSMUSG00000047146	222	420	348	6	23	102	0.42979	0.987521	1.04012	0.00509	0.031921	0.084834	0.00173305	-3.49354	down
Mus_musculus_newGene_25595	1222	944	1049	20392	7334	2930	4.80189	3.68566	5.05238	51.0411	16.8084	6.62606	0.00173305	2.99488	up
ENSMUSG00000031872	13	8	18	116	126	136	0.070233	0.045221	0.162618	0.83778	0.50249	0.625062	0.00173355	2.80891	up
ENSMUSG00000001056	741	799	562	3609	4062	2795	13.826	14.6729	12.4683	47.0109	47.5672	32.1244	0.00174315	1.94398	up
ENSMUSG00000036053	871	1045	779	9294	6064	2270	3.11495	3.68376	3.29352	23.0574	13.5502	4.97393	0.00174475	2.41541	up
Mus_musculus_newGene_26533	356	943	653	32	67	234	2.59037	3.54496	4.67585	0.122022	0.358003	0.467838	0.00174475	-3.09435	down
ENSMUSG00000008136	1415	1972	1396	258	633	678	18.9126	26.2	22.2266	2.34445	4.99712	5.31527	0.00174475	-2.07868	down
ENSMUSG00000020656	57	43	37	656	734	139	0.316344	0.23368	0.242715	2.56616	2.57632	0.478076	0.00174614	3.15416	up
ENSMUSG00000020866	994	1101	875	43	110	422	2.32238	2.54374	2.43782	0.068033	0.158522	0.630441	0.00176621	-2.91861	down
ENSMUSG00000002983	619	677	402	4249	2895	2161	5.56699	5.99089	5.16824	26.5629	16.1491	11.9361	0.00176621	2.14046	up
ENSMUSG00000018143	2241	2066	1912	11801	10705	12163	15.248	13.8499	15.4964	56.1113	45.7833	50.9984	0.00176621	2.07884	up
ENSMUSG00000024176	219	175	203	9	26	72	1.91856	1.16891	1.67601	0.042627	0.104618	0.32812	0.00176621	-3.02444	down
ENSMUSG00000026072	1664	1160	877	13471	13112	2936	6.06611	4.49512	4.18735	31.8556	29.5704	7.23322	0.00176621	2.69363	up
ENSMUSG00000062257	149	278	81	14	12	54	0.65939	0.888315	0.535029	0.028458	0.020106	0.096648	0.00176621	-3.09819	down
ENSMUSG00000032508	1092	943	758	4990	7796	2657	10.8334	9.21402	8.94137	34.563	48.5336	16.2325	0.00177051	2.09507	up
ENSMUSG00000025735	165	186	98	12	18	55	2.22019	2.58189	1.41883	0.093378	0.124887	0.410677	0.00178183	-2.86907	down
ENSMUSG00000034640	955	1184	665	7697	7153	2298	4.43134	5.41089	3.66585	25.0523	20.8249	6.5652	0.00178503	2.30879	up
Mus_musculus_newGene_13403	10644	7170	5343	1122	3549	1478	68.1057	45.164	40.6191	5.00498	14.2389	5.82093	0.00180106	-2.33577	down
ENSMUSG00000015134	80	193	80	805	3620	297	0.448708	1.07364	0.530607	3.4088	12.8332	1.03127	0.00180255	3.34807	up
ENSMUSG00000022548	1202	1706	1024	3069	11593	10748	16.1237	21.541	15.0182	21.9961	82.2392	81.8188	0.00180255	2.21564	up
ENSMUSG00000026043	88921	126105	96116	5502	15537	45996	310.97	434.153	399.435	13.4243	34.073	99.0056	0.00181202	-2.76127	down
Mus_musculus_newGene_22905	87	24	44	334	741	456	1.42892	0.375545	0.848088	3.83736	7.65529	4.61786	0.00181802	2.86015	up
ENSMUSG00000024330	1143	1056	1168	224	313	491	4.66105	4.1407	5.25336	0.536783	0.676069	1.69374	0.00181891	-2.18994	down
ENSMUSG00000022797	9473	10486	6298	3102	1927	1302	39.5241	43.5529	31.3447	9.7451	5.59689	3.7728	0.00182148	-2.35104	down
Mus_musculus_newGene_18711	282	572	273	1207	2899	2546	4.77604	9.56545	5.49348	14.3027	30.8872	26.6477	0.00182796	2.12485	up
ENSMUSG00000021109	3054	3241	2352	33656	33444	6385	12.7816	13.1882	11.5724	98.0158	87.1212	16.3826	0.00184138	2.77805	up
ENSMUSG00000030144	40	79	17	580	383	310	0.58029	1.14384	0.296303	6.27533	4.12383	3.07502	0.00184138	2.95271	up
ENSMUSG00000027777	2967	3356	2488	420	1128	1485	34.2849	40.0862	32.2526	3.34802	8.11509	10.6612	0.00186025	-2.02606	down
ENSMUSG00000017999	1179	1138	716	4308	6527	3700	8.79444	8.45031	6.11606	22.5396	31.0794	17.6186	0.00188757	1.88236	up
ENSMUSG00000031790	2708	3369	2487	426	1080	1453	10.2586	12.5655	11.1945	1.12467	2.56439	3.38862	0.00189973	-2.02077	down
ENSMUSG00000032369	430	429	273	19792	1130	885	3.84575	3.562	2.73901	117.244	5.99183	4.5978	0.00189973	4.13145	up
Mus_musculus_newGene_11166	476	592	594	5781	2560	2093	3.18571	3.90258	4.72684	27.0437	10.7613	8.63602	0.00195345	2.3325	up
Mus_musculus_newGene_16089	68	101	74	10	16	26	0.287122	0.419121	0.370294	0.029355	0.042456	0.067728	0.00200789	-2.67806	down
ENSMUSG00000049580	789	341	368	12447	3100	1031	5.97987	2.48089	3.36709	68.392	15.7113	4.93783	0.00203586	3.26774	up
ENSMUSG00000030789	269	364	269	73	73	56	1.2893	1.72226	1.53558	0.242421	0.217615	0.163011	0.0020364	-2.53509	down
ENSMUSG00000032725	661	744	370	110	35	175	12.4435	13.8372	8.3555	1.48267	0.395316	2.12782	0.00204111	-2.85474	down
ENSMUSG00000028497	740	787	487	24	57	256	3.16296	3.541	2.45582	0.066845	0.147857	0.686728	0.00207025	-3.11267	down
ENSMUSG00000030353	539	605	383	1341	3814	3144	3.8353	4.12676	3.42976	6.50501	16.7204	14.0893	0.00209082	1.98986	up
ENSMUSG00000004100	593	565	361	3646	3606	1454	6.90396	6.47554	4.98493	29.8184	26.4959	10.4259	0.0020922	2.19713	up
Mus_musculus_newGene_16269	1889	1424	2030	138	566	842	9.10419	6.61352	11.4568	0.359962	1.46606	2.49217	0.00212327	-2.34315	down
ENSMUSG00000055782	3100	4260	1896	258	829	1571	10.9025	14.7481	7.92239	0.631695	1.82711	3.40024	0.00214164	-2.28716	down
ENSMUSG00000031605	883	1184	553	4952	4480	3227	4.9342	6.30912	3.64939	18.614	14.7936	11.0478	0.00214795	1.94324	up
ENSMUSG00000012428	8391	6344	4293	129449	28480	24623	51.7498	38.5144	31.459	557.043	110.151	93.4702	0.00215189	3.05193	up
ENSMUSG00000030844	440	493	289	69	76	145	9.74903	10.7343	7.59029	1.05738	1.05532	2.03735	0.00219095	-2.5037	down
ENSMUSG00000027015	322	256	204	13	28	100	1.16993	0.91747	0.880535	0.032312	0.063737	0.223632	0.00220543	-2.99222	down
Mus_musculus_newGene_24468	93	135	75	11	4	34	0.82821	1.18832	0.796843	0.063095	0.022466	0.18461	0.00223353	-3.07289	down
ENSMUSG00000020706	1699	1383	1193	6454	10236	5817	10.5131	8.42475	8.76934	27.87	39.7281	22.157	0.00224314	1.99627	up
ENSMUSG00000040592	337	620	73	61	41	25	5.41797	9.86274	1.34376	0.658382	0.394101	0.209236	0.00226914	-3.25172	down
ENSMUSG00000006221	30827	20349	23005	103818	174706	184072	216.626	140.766	192.1	509.027	769.913	796.156	0.00228567	2.18494	up
ENSMUSG00000014846	3981	7059	5829	866	1282	3143	68.7823	119.89	119.047	10.3747	13.8626	33.0056	0.00228567	-2.18403	down
ENSMUSG00000054321	140	166	110	1599	1317	403	0.525361	0.6184	0.489382	4.22662	3.12918	0.939306	0.00228761	2.69414	up
ENSMUSG00000024640	445	805	258	2437	2202	3267	3.30563	6.08362	2.27526	12.8264	10.2663	15.4464	0.00228931	2.02736	up
ENSMUSG00000032925	1649	2097	1576	119	341	958	7.89104	9.87728	8.95944	0.394919	1.02106	2.82169	0.00230168	-2.44714	down
ENSMUSG00000051373	2643	3238	2230	102	605	1254	26.5197	32.2159	26.568	0.706096	3.79324	7.71409	0.00230168	-2.5889	down
ENSMUSG00000045322	274	352	283	65	38	99	1.52832	1.93856	1.87677	0.249881	0.132857	0.337995	0.00232051	-2.59133	down
Mus_musculus_newGene_30478	0	15	35	1129	726	104	0	0.02173	0.049367	1.36111	1.05466	0.091076	0.00232178	4.88532	up
ENSMUSG00000028871	389	470	230	38	39	144	4.12012	4.89929	2.88964	0.279626	0.256032	0.935972	0.00233367	-2.76329	down
ENSMUSG00000024423	919	1216	732	2433	6925	5082	5.18865	6.58149	4.79277	9.16779	23.2279	16.5074	0.00236298	1.88633	up
ENSMUSG00000054958	227	291	232	54	57	73	3.6177	4.56031	4.39276	0.591288	0.56046	0.714018	0.00236298	-2.44699	down
ENSMUSG00000069372	65	104	63	605	932	360	1.02218	1.54505	1.13356	5.92879	8.28116	3.1536	0.00236298	2.6591	up
ENSMUSG00000031647	625	1105	716	38	178	308	1.91844	3.34531	2.73207	0.08071	0.343696	0.58105	0.00237776	-2.74875	down
ENSMUSG00000069515	524	753	323	64	57	205	8.0655	11.4073	5.89964	0.686392	0.550139	1.93921	0.00239194	-2.74133	down
ENSMUSG00000029512	3607	3517	3293	22478	32478	11857	15.0444	13.2157	15.7335	59.5072	79.0125	27.8461	0.00239497	2.29823	up
ENSMUSG00000026126	428	450	240	30	85	132	11.1797	9.14452	7.74646	0.329561	0.659952	1.95939	0.00243704	-2.64885	down
ENSMUSG00000016024	3340	1512	1986	15764	14715	10949	26.8262	11.6787	18.8886	88.6913	74.3886	54.0404	0.0024441	2.22553	up
ENSMUSG00000053977	238	90	167	36	33	16	1.50856	0.557716	1.24227	0.152609	0.127937	0.060127	0.00245869	-2.90928	down
ENSMUSG00000017009	3603	2542	2772	32624	20515	9717	28.5175	19.8045	26.0704	180.194	101.843	47.344	0.0024666	2.5049	up
ENSMUSG00000046997	317	287	354	23	24	128	2.26312	2.01529	3.00477	0.114303	0.107013	0.559996	0.00247966	-3.00154	down
ENSMUSG00000002033	218	124	115	37	28	31	4.24405	2.31573	2.59738	0.488033	0.328349	0.361992	0.00249923	-2.61438	down
ENSMUSG00000090164	129	145	77	22	32	23	1.59577	1.76156	1.13382	0.188757	0.248673	0.174116	0.00250148	-2.5648	down
Mus_musculus_newGene_14091	244	235	132	1652	1541	737	3.25831	3.09629	2.09813	15.428	12.9358	6.06932	0.00251624	2.36908	up
ENSMUSG00000039114	1874	195	1681	194	53	265	22.5161	2.30326	23.992	1.75223	0.398217	1.95355	0.00254158	-3.33885	down
ENSMUSG00000030748	2524	1508	1506	8435	25268	6577	11.5322	7.48101	8.19165	28.7231	78.0327	19.1434	0.00256346	2.44396	up
ENSMUSG00000020546	678	743	619	48	93	304	2.32583	3.36638	2.57889	0.113785	0.233564	0.746336	0.00256346	-2.72805	down
ENSMUSG00000025425	332	414	300	72	30	114	3.46725	4.16053	3.66422	0.486445	0.182622	0.68686	0.00257629	-2.68862	down
ENSMUSG00000030786	1581	670	478	4068	6466	4139	7.58457	2.79734	2.51959	15.2653	17.5821	10.704	0.00257629	2.05251	up
ENSMUSG00000044786	2767	2501	1536	18678	13775	8157	19.4259	17.266	12.7269	91.4345	60.7425	35.2017	0.00257852	2.2714	up
ENSMUSG00000035246	61	61	47	6	4	21	0.239115	0.236912	0.2165	0.016665	0.009728	0.051454	0.00261994	-2.90172	down
ENSMUSG00000061013	297	254	243	27	48	108	1.5864	1.33075	1.5335	0.099721	0.157733	0.353218	0.00262325	-2.61843	down
ENSMUSG00000060477	737	669	580	5332	3191	2249	4.94468	4.21461	4.43121	23.4377	12.7126	8.90338	0.00262325	2.12047	up
ENSMUSG00000041592	78	69	109	269	908	1351	0.134206	0.115983	0.223269	0.322764	0.981402	1.4333	0.00263777	2.74255	up
ENSMUSG00000037876	2416	2375	2268	19434	24150	6094	6.02214	8.23125	6.76326	31.8532	35.7916	9.63044	0.00267791	2.45774	up
ENSMUSG00000069255	2434	2527	1863	676	846	1090	18.2351	19.4473	17.2456	3.99812	4.37853	5.23408	0.00267871	-1.81196	down
ENSMUSG00000027397	1246	1133	689	7095	4830	3466	7.54831	6.81994	5.03125	30.0307	18.099	13.0987	0.00268874	2.01853	up
ENSMUSG00000001506	50050	57967	54519	1031	6771	20948	164.229	187.25	212.585	2.35904	13.9321	42.3071	0.00268874	-3.08337	down
ENSMUSG00000002661	868	881	612	99	133	377	21.3137	21.2397	15.5016	1.44331	1.76099	4.92507	0.00268874	-2.44004	down
ENSMUSG00000063406	2548	1799	1945	18409	12082	8129	15.0031	11.4072	12.1558	67.8353	40.3529	27.7519	0.00268874	2.28369	up
ENSMUSG00000024621	4557	4133	3327	1325	1062	2159	18.8961	17.0495	16.3619	3.82554	2.75921	5.50637	0.00269497	-1.82596	down
ENSMUSG00000017817	9305	14225	11459	657	2109	5702	43.0227	64.7479	62.9644	2.12382	6.16468	16.2197	0.00269928	-2.59985	down
ENSMUSG00000048489	1915	1725	1110	11217	6087	9037	27.9231	24.9624	19.251	114.795	56.0095	81.4138	0.00270431	2.13236	up
Mus_musculus_newGene_3632	23260	43386	3198	3995	2581	538	169.117	282.133	28.3064	20.5755	11.6651	2.53857	0.00271728	-3.471	down
ENSMUSG00000026180	83	33	6	394	795	308	0.527959	0.20577	0.045547	1.75584	3.18471	1.20922	0.00271728	3.28553	up
Mus_musculus_newGene_6531	5770	3671	4977	20680	43511	25457	155.264	97.2407	159.124	388.309	734.365	421.685	0.00275521	2.18474	up
ENSMUSG00000021226	1345	855	1166	5338	3154	18098	11.9159	7.45043	12.2739	33.0009	17.5211	98.7017	0.00275521	2.46595	up
ENSMUSG00000048776	266	325	242	22	48	113	3.2089	3.87528	3.47687	0.177879	0.363266	0.842375	0.00275521	-2.69331	down
ENSMUSG00000034158	3426	3661	2735	16332	21872	15241	7.74774	8.14856	7.34884	25.7704	31.0201	21.2147	0.00277115	2.05057	up
ENSMUSG00000064294	1135	141	1802	7	6	178	4.8456	0.596766	9.10587	0.020039	0.015825	0.462603	0.00277115	-4.71316	down
ENSMUSG00000005947	191	179	194	24	61	51	0.964747	0.888154	1.16123	0.08402	0.192631	0.157941	0.00278317	-2.52619	down
ENSMUSG00000050854	80	6	31	450	909	302	1.04865	0.061386	0.414268	3.74856	7.44348	2.37444	0.00279085	3.41916	up
ENSMUSG00000021750	229	282	97	300	1749	4358	1.45621	1.65537	0.781321	1.85175	6.72542	16.5573	0.00283709	2.89097	up
ENSMUSG00000028776	3875	3073	2800	14104	14727	26313	38.3641	30.651	33.4254	97.4909	91.4692	161.884	0.00287722	2.05672	up
ENSMUSG00000020250	3373	2938	2562	20280	21129	10728	25.5234	20.2055	21.5618	82.2458	77.24	38.1692	0.00287722	2.19767	up
ENSMUSG00000032712	292	620	630	4528	3947	1570	1.93302	2.42011	3.05327	13.3884	10.6292	3.83638	0.00288984	2.33786	up
ENSMUSG00000039756	1435	1379	1085	4338	9532	5322	11.4877	10.8679	10.3237	24.2465	47.8839	26.2383	0.00292683	1.87458	up
ENSMUSG00000001663	2128	1239	1568	645	225	461	40.8221	23.5876	35.9085	8.57792	2.97737	5.64606	0.00292683	-2.24291	down
ENSMUSG00000054659	1134	1065	954	209	285	503	15.2814	14.1224	15.2594	1.96369	2.40253	4.17418	0.00294219	-2.12971	down
Mus_musculus_newGene_17632	26	203	104	2569	1281	349	0.131084	0.415653	0.21406	4.53571	2.28675	0.670475	0.0029491	3.39951	up
ENSMUSG00000046491	507	631	436	8	67	170	8.44485	9.97864	8.47903	0.16767	0.719929	1.7275	0.00295292	-3.23468	down
ENSMUSG00000003469	54	74	42	2	17	12	0.369739	0.497047	0.340482	0.008582	0.068796	0.049206	0.00296449	-2.90514	down
ENSMUSG00000027848	2156	2284	1695	203	405	1246	7.67497	8.0052	7.16464	0.503333	0.904745	2.73003	0.00297266	-2.24849	down
ENSMUSG00000039883	323	577	360	0	6	79	2.90995	5.13078	3.8621	0	0.033953	0.43666	0.00298374	-4.4777	down
ENSMUSG00000038894	2131	1765	1673	20445	8749	7033	6.55484	5.34417	6.11713	43.8979	16.8837	13.3199	0.0030361	2.40612	up
ENSMUSG00000039304	2974	3182	2706	55	498	1258	11.6613	12.4142	12.6425	0.148592	1.2317	3.11964	0.0030424	-2.86112	down
ENSMUSG00000035642	1133	1172	863	198	356	463	29.4528	30.1663	25.766	3.43703	5.86251	7.49068	0.00310001	-2.09554	down
ENSMUSG00000018899	4549	4474	4281	1175	1835	2363	41.9465	40.6184	46.5308	7.85335	11.3618	13.81	0.00310245	-1.77229	down
Mus_musculus_newGene_31791	140	74	64	1823	816	227	1.28541	0.767379	0.894217	16.2876	4.1698	1.1301	0.00310245	3.12907	up
ENSMUSG00000029352	21	33	21	739	166	82	0.530837	0.772279	0.546242	12.5698	2.70858	1.18558	0.00311197	3.50637	up
Mus_musculus_newGene_17491	177	202	159	12	23	75	1.05862	1.20461	1.15614	0.042044	0.070407	0.23034	0.00311714	-2.80698	down
ENSMUSG00000025491	196	124	96	663	1128	942	5.00712	3.11672	2.88612	12.0275	18.5241	15.2621	0.00311714	2.30181	up
ENSMUSG00000046876	2407	2517	2412	642	689	1448	4.759	4.80129	5.75439	0.832801	0.889486	1.85835	0.00311714	-1.87204	down
ENSMUSG00000036057	1212	1234	876	8384	4894	3672	4.40738	4.91173	3.7844	22.2155	11.6833	8.35329	0.00313183	2.04289	up
ENSMUSG00000048251	93	62	100	19	21	15	0.221907	0.144992	0.282685	0.031747	0.031022	0.022149	0.00314584	-2.63085	down
ENSMUSG00000057346	1203	186	931	89	130	238	15.9067	2.65554	15.139	0.93256	1.04283	1.96807	0.00320164	-2.86566	down
ENSMUSG00000043421	214	214	156	7899	582	391	4.20632	4.13662	3.63845	148.816	9.21161	4.77114	0.00320164	3.77257	up
ENSMUSG00000040451	2496	2034	1880	11693	13190	9143	18.1929	12.4102	16.466	62.6251	63.9477	43.8496	0.00324234	2.02378	up
ENSMUSG00000046794	2772	1392	1410	758	383	334	12.3644	6.10558	7.49327	2.36407	1.07397	0.916014	0.00330479	-2.22299	down
ENSMUSG00000057465	2044	0	156	418840	7850	37305	63.1327	0	5.58238	8999.93	152.791	702.185	0.00332199	7.62049	up
ENSMUSG00000033323	893	833	560	3853	4717	2468	4.67881	4.29446	3.48725	14.0837	15.4994	7.95811	0.00332199	1.91372	up
ENSMUSG00000031584	1629	1456	1283	14330	6669	5477	11.8583	10.4317	11.093	72.7841	30.4409	24.5396	0.00337052	2.29738	up
ENSMUSG00000047686	557	874	696	14	73	268	3.67019	5.67684	5.45143	0.064414	0.302034	1.08865	0.0033846	-3.1586	down
ENSMUSG00000038543	394	455	337	53	88	161	12.5263	14.2025	12.3192	1.12465	1.69758	3.0833	0.00339662	-2.44839	down
ENSMUSG00000057751	507	790	504	109	61	238	1.43944	2.20679	1.69963	0.214072	0.108292	0.414919	0.00342652	-2.58405	down
ENSMUSG00000037820	16805	13812	11905	117905	98126	49373	90.9303	73.5722	76.5479	445.148	332.983	164.437	0.00342652	2.31075	up
ENSMUSG00000015879	80	73	67	15	9	24	0.365066	0.329697	0.36395	0.04797	0.024448	0.066216	0.00342751	-2.61509	down
ENSMUSG00000022500	3343	2056	1909	17387	26344	6370	29.4517	17.8992	19.7509	106.436	144.916	34.6977	0.00343193	2.42087	up
ENSMUSG00000038587	3225	4458	3148	48581	33934	6978	10.1291	13.7824	11.7476	106.465	66.8408	13.4884	0.00343454	2.76482	up
ENSMUSG00000027188	388	472	262	46	45	160	2.63434	3.15481	2.10759	0.216327	0.191161	0.668278	0.00343454	-2.62545	down
ENSMUSG00000059714	2791	2514	1942	6598	23276	13886	38.8806	33.7119	24.8998	66.1854	191.61	120.274	0.00346741	2.13714	up
ENSMUSG00000024810	397	1431	871	6114	11237	2362	3.36881	10.7684	7.94255	33.442	55.0013	11.1135	0.00347691	2.48962	up
ENSMUSG00000026447	2220	2450	1683	331	669	1266	5.5381	6.0889	5.23736	0.565724	1.07679	2.06613	0.00347691	-1.97427	down
ENSMUSG00000031147	1003	1050	807	180	142	482	14.5357	14.9806	13.9018	1.81811	1.28684	4.29273	0.00347691	-2.29722	down
ENSMUSG00000015854	3115	97	1672	111	4	185	29.7685	0.911809	18.9804	0.739269	0.023974	1.08586	0.00349367	-4.472	down
ENSMUSG00000068373	216	253	230	21	61	87	0.32185	0.372557	0.407007	0.021432	0.056902	0.079546	0.00349367	-2.55415	down
ENSMUSG00000028980	5882	4351	4567	31833	32978	19587	24.7758	18.0621	23.6358	96.5824	91.0445	51.5727	0.00350076	2.13811	up
ENSMUSG00000029919	145	154	126	34	22	44	0.806955	0.844298	0.834576	0.131701	0.076514	0.150868	0.00353521	-2.49085	down
ENSMUSG00000006642	48	61	27	257	171	926	0.222794	0.280603	0.149808	0.845494	0.504614	2.69405	0.00358452	2.85135	up
ENSMUSG00000031725	2476	1010	2487	266	2	225	25.2318	10.0467	30.713	1.87241	0.012672	1.44018	0.00361078	-3.98061	down
ENSMUSG00000025175	355	423	317	105	38	91	5.00853	6.28761	4.98521	1.22441	0.294958	0.909683	0.00361078	-2.58148	down
ENSMUSG00000070873	199	98	159	31	6	40	1.82745	0.886606	1.74249	0.193124	0.02893	0.22208	0.00361244	-2.97953	down
Mus_musculus_newGene_5504	450	445	389	51	133	149	5.17613	3.78614	4.64008	0.325211	0.881929	0.707459	0.00361421	-2.42854	down
ENSMUSG00000029059	2011	1928	1574	332	656	1078	44.5517	42.0376	41.5849	5.08612	9.08236	14.8133	0.00361903	-1.90091	down
ENSMUSG00000056888	189	191	88	28	50	25	3.38658	3.40216	1.87958	0.414055	0.557836	0.26856	0.00364453	-2.54875	down
Mus_musculus_newGene_962	21	574	14	4220	5141	2218	0.067106	2.18084	0.051236	17.9242	12.4483	5.4626	0.00365413	4.01033	up
ENSMUSG00000039007	2157	2233	1745	883	332	649	22.3413	22.7345	21.2613	6.24968	2.10343	4.03774	0.003703	-2.05821	down
Mus_musculus_newGene_33394	11	15	15	100	161	77	0.162241	0.215667	0.26546	1.06259	1.54005	0.717468	0.00370705	2.61906	up
ENSMUSG00000028967	13629	6272	5779	59858	51444	42216	87.1528	39.4805	43.9214	267.06	206.291	166.156	0.00371055	2.23262	up
ENSMUSG00000021508	1791	2279	1736	4823	25411	10195	19.2194	23.8903	21.9683	35.8694	170.357	67.023	0.00376243	2.32974	up
ENSMUSG00000049690	104	151	62	19	17	35	0.32152	0.398339	0.196802	0.035567	0.02873	0.058068	0.00380987	-2.55106	down
ENSMUSG00000027577	90	52	78	20	6	14	0.38334	0.214119	0.392961	0.057818	0.013366	0.036713	0.0038478	-2.82373	down
ENSMUSG00000022759	110	152	136	5	29	46	0.991537	1.51639	1.48824	0.027277	0.191172	0.260651	0.00386466	-2.84663	down
ENSMUSG00000056174	633	635	640	52	204	233	2.84166	3.01165	3.41252	0.161403	0.572111	0.641893	0.00388361	-2.4815	down
ENSMUSG00000060913	2740	2897	2141	218	692	1538	20.545	21.3809	19.0753	1.13725	3.24955	7.09565	0.00388361	-2.19253	down
ENSMUSG00000036181	3414	4099	3282	17147	24102	15840	42.5819	50.3308	48.6428	149.224	188.529	121.604	0.00388361	1.9998	up
ENSMUSG00000021594	190	55	331	25	22	53	1.39333	0.396194	2.88849	0.127516	0.099171	0.238959	0.00390528	-3.07668	down
ENSMUSG00000031698	561	1034	444	141	80	263	4.23759	7.65993	4.19693	0.720767	0.401299	1.29555	0.00390654	-2.47721	down
ENSMUSG00000004040	8369	7130	5281	43066	59687	22134	31.4939	32.1751	24.1533	114.208	147.01	53.7726	0.00395059	2.22957	up
ENSMUSG00000044139	116	108	107	20	22	40	1.05388	0.968497	1.14877	0.12216	0.123629	0.219197	0.00396167	-2.46482	down
Mus_musculus_newGene_26250	14596	27955	1369	2387	1538	292	297.166	496.95	33.0556	34.108	19.6278	3.47725	0.00396167	-3.54758	down
ENSMUSG00000045827	1944	1720	1254	488	643	782	11.1313	9.68841	8.52987	1.94655	2.30878	2.75543	0.00396957	-1.78375	down
ENSMUSG00000012114	1412	1457	1092	4539	8842	5052	9.07643	9.11127	8.49796	19.385	33.5547	18.9604	0.00399581	1.80365	up
ENSMUSG00000038351	940	1126	879	177	265	504	3.76029	4.43141	4.24104	0.503951	0.662341	1.26899	0.00404622	-2.11613	down
ENSMUSG00000032000	993	1119	756	9725	3943	2673	8.81732	9.96426	7.28961	51.0306	20.213	14.7198	0.00407635	2.24581	up
ENSMUSG00000026213	522	498	544	1972	2591	2678	2.43846	2.25232	2.95846	6.40578	7.56998	7.69385	0.00407635	1.76728	up
ENSMUSG00000028991	3091	2812	2496	9259	17514	17919	7.31119	6.68466	7.46959	15.7858	26.5047	25.4401	0.0040815	1.95608	up
Mus_musculus_newGene_20516	190	235	171	25	57	71	1.49857	1.82436	1.59898	0.137825	0.282154	0.410066	0.0040867	-2.42943	down
ENSMUSG00000036655	497	139	214	56	10	61	6.84052	2.17588	3.97537	0.529454	0.076023	0.628908	0.00408751	-3.10789	down
ENSMUSG00000027499	17889	19906	15478	1066	3951	9070	149.749	160.606	155.268	5.96627	19.3184	46.5298	0.00414796	-2.4577	down
ENSMUSG00000051341	230	138	111	856	1012	1019	1.44965	0.859414	0.831646	3.72553	3.94182	3.88987	0.00415383	2.19708	up
ENSMUSG00000045551	125	42	112	974	777	561	1.8359	0.605536	1.95182	9.98553	7.15908	5.0683	0.00416	2.65421	up
ENSMUSG00000008035	2091	1070	1121	5357	20714	5019	20.1329	10.5506	12.8257	36.712	126.836	29.7654	0.00416269	2.42927	up
ENSMUSG00000010095	2884	2638	1528	11860	13851	10063	30.3678	27.1908	19.2786	88.2468	92.47	65.7561	0.00417947	1.98218	up
ENSMUSG00000070002	1349	1189	844	6232	4892	4002	8.93789	7.64879	6.35232	27.9681	19.4319	15.6892	0.004187	1.82012	up
ENSMUSG00000031167	3495	3675	2590	21608	24478	9855	49.1223	50.4724	44.3647	226.898	231.581	91.1241	0.004187	2.17475	up
Mus_musculus_newGene_5030	125	50	55	3400	401	120	1.51489	0.747967	0.790482	31.4824	3.33987	0.892641	0.00419016	3.93363	up
ENSMUSG00000028713	716	561	420	2403	1654	4685	7.46344	5.69297	5.11995	17.4395	10.7617	29.7865	0.00419254	1.93625	up
ENSMUSG00000035923	2374	2892	2028	10141	35102	7121	36.5733	43.8585	37.114	109.008	339.143	67.5199	0.00426599	2.42628	up
ENSMUSG00000032348	1044	953	736	309	137	308	20.787	18.6751	17.4161	4.28383	1.70639	3.77341	0.00430146	-2.22434	down
ENSMUSG00000028613	14	46	25	309	492	90	0.055908	0.131593	0.089097	1.23879	1.22983	0.244626	0.00431608	3.03239	up
Mus_musculus_newGene_9740	627	2759	51	147	51	29	12.611	54.1794	1.27012	2.10692	0.692044	0.347634	0.00432907	-4.05101	down
ENSMUSG00000044086	8876	9964	8467	341	1266	4651	77.9673	86.1629	88.3813	2.08453	6.97425	25.1429	0.00434302	-2.69415	down
ENSMUSG00000030591	3755	3586	2967	21721	15810	16134	45.1136	47.2073	44.4746	176.346	123.286	114.836	0.00435477	2.01872	up
ENSMUSG00000023809	4248	4620	3366	933	2045	2044	15.6613	16.5907	14.4735	2.88751	4.90571	4.77396	0.00435477	-1.73965	down
Mus_musculus_newGene_13889	12020	2396	6103	248646	36114	17318	29.1766	5.58664	17.6153	506.943	71.0944	30.3377	0.00435477	3.68153	up
ENSMUSG00000029014	969	1075	825	2884	5697	4041	8.47776	9.88111	8.39764	17.8037	31.0846	21.8554	0.00437392	1.70588	up
ENSMUSG00000061825	103	92	124	1601	1001	257	1.01343	0.891891	1.45208	11.0312	6.1973	1.56237	0.00437392	2.84667	up
ENSMUSG00000031004	1278	1043	905	278	471	209	2.4705	1.98468	2.0779	0.374539	0.57015	0.248406	0.00437392	-2.14568	down
ENSMUSG00000007812	1200	1156	864	6174	5863	3001	7.09835	6.84027	5.85199	29.3711	23.3544	12.5948	0.00438703	1.8836	up
ENSMUSG00000059866	732	668	512	2392	6006	1900	7.16137	6.39481	5.94109	16.2437	36.8639	11.3709	0.00439245	2.02201	up
ENSMUSG00000056501	1306	911	601	10002	3796	2725	16.8963	11.5917	9.23826	90.2877	30.7962	21.6989	0.00444224	2.30508	up
ENSMUSG00000018774	845	711	519	4161	4248	1907	13.4014	11.091	9.74717	46.3337	42.3058	18.6319	0.00444283	1.97831	up
ENSMUSG00000043557	933	305	388	153	76	61	2.41295	0.691356	1.06186	0.24519	0.109883	0.085654	0.00447235	-2.78433	down
ENSMUSG00000013236	2282	3012	2144	745	763	1431	8.79053	11.5813	10.3704	1.78591	1.57551	3.07012	0.00447235	-1.78073	down
ENSMUSG00000029158	2837	2966	2150	602	849	1663	46.3182	46.5946	41.8801	7.07859	9.14186	16.9754	0.00450268	-1.81967	down
ENSMUSG00000004360	422	742	763	91	35	263	2.02241	4.47744	3.90124	0.22131	0.130785	0.835696	0.00452383	-2.818	down
ENSMUSG00000038521	11126	7763	8864	2539	2352	4703	76.5449	52.5731	72.3038	12.8419	10.9023	21.1816	0.00455876	-1.98663	down
ENSMUSG00000061780	27706	46741	3241	1742	1897	8687	609.355	1014.37	84.6649	26.7279	26.2054	117.379	0.00463941	-3.07337	down
ENSMUSG00000045193	1207	1433	1282	4248	7835	5642	18.8423	21.5625	23.6492	43.8802	72.8036	51.8786	0.00465016	1.73536	up
ENSMUSG00000024210	2481	2130	1548	7308	14114	10035	20.9186	17.6813	15.5078	43.0032	74.6505	52.0921	0.00469955	1.93414	up
ENSMUSG00000055978	47	44	30	207	429	223	0.304551	0.311829	0.233991	0.988992	1.78417	0.900012	0.00470336	2.41813	up
ENSMUSG00000027399	109	12	30	1620	939	84	1.073	0.107294	0.350695	11.1351	5.8041	0.504892	0.00470336	3.89031	up
ENSMUSG00000053441	68	151	52	12	3	30	0.283415	0.61791	0.2529	0.032713	0.007846	0.076713	0.00470336	-2.992	down
ENSMUSG00000014633	521	630	401	96	61	220	9.25707	10.1666	8.5681	0.963668	0.74761	2.28329	0.00470336	-2.48231	down
ENSMUSG00000046828	457	738	309	29	71	213	2.7661	4.39905	2.2228	0.121856	0.268276	0.792094	0.00470336	-2.76009	down
ENSMUSG00000027560	158	279	171	44	63	45	1.73712	3.01648	2.22561	0.330508	0.43077	0.303797	0.004724	-2.39581	down
Mus_musculus_newGene_11265	32	59	10	136	418	334	0.164632	0.295759	0.057883	0.485248	1.34966	1.05653	0.00494006	2.73472	up
Mus_musculus_newGene_28726	425	356	391	0	24	95	1.85194	1.52594	2.02405	0	0.0655	0.253749	0.0049475	-3.89833	down
ENSMUSG00000032766	1922	2174	1635	135	518	1114	40.69	45.2956	41.1313	1.98336	6.87613	14.5083	0.00494959	-2.23078	down
ENSMUSG00000036960	84	105	95	13	36	20	0.409978	0.523747	0.54572	0.042122	0.107938	0.059252	0.00494959	-2.4894	down
ENSMUSG00000028919	585	118	432	58	11	98	5.3178	0.660018	5.10426	0.328265	0.050656	0.380049	0.00502613	-3.22465	down
ENSMUSG00000031551	168	185	173	29	18	75	2.06032	2.23406	2.46487	0.224773	0.127428	0.543897	0.00503026	-2.58158	down
ENSMUSG00000022324	1248	1681	1336	165	523	751	6.82665	9.10516	8.72335	0.656454	1.84148	2.59141	0.00505074	-2.07869	down
ENSMUSG00000046733	179	302	116	1156	884	1355	1.66826	2.77508	1.27777	7.52963	5.1764	7.78791	0.00508756	2.14855	up
ENSMUSG00000036896	3785	3221	2562	1035	694	1947	61.2188	51.2852	49.2249	11.6712	7.03223	19.3753	0.00512285	-1.81169	down
ENSMUSG00000023991	846	723	587	6355	3689	1654	4.39483	3.79833	3.82292	22.5657	11.6413	5.21956	0.00520786	2.1533	up
ENSMUSG00000070469	966	1106	972	80	296	503	2.73671	3.03794	3.33426	0.148671	0.559927	0.995053	0.00526469	-2.32283	down
ENSMUSG00000068606	21754	26726	17705	3433	7812	547	149.146	180.388	144.25	16.4213	33.588	2.30719	0.00530541	-2.85278	down
ENSMUSG00000027858	1455	1398	1406	148	357	862	6.32561	6.10417	7.26842	0.447515	0.970007	2.30146	0.00542837	-2.17696	down
ENSMUSG00000034687	404	449	260	63	136	104	0.494989	0.542656	0.378269	0.053874	0.104626	0.078525	0.00546964	-2.29688	down
Mus_musculus_newGene_1510	137	417	305	13	17	115	1.16793	2.93316	1.71954	0.038754	0.065172	0.433127	0.00551541	-3.12594	down
ENSMUSG00000032776	241	54	105	2081	1702	259	0.805588	0.178263	0.416253	5.001	3.86372	0.591628	0.00551541	3.04183	up
ENSMUSG00000031910	369	355	391	104	110	78	1.60084	1.37421	2.02127	0.338572	0.276374	0.180166	0.00561711	-2.33206	down
ENSMUSG00000021025	2835	3222	1611	19052	15435	7707	34.9506	39.1071	23.595	163.915	119.355	58.4897	0.0056221	2.16135	up
ENSMUSG00000048728	79	108	69	4	21	32	0.73991	0.983128	0.759513	0.025984	0.118536	0.180609	0.00562613	-2.66039	down
ENSMUSG00000048616	578	312	304	639	4708	2783	6.63066	3.51621	4.14297	5.11245	33.8934	19.6597	0.00563123	2.27754	up
ENSMUSG00000005268	2135	385	1342	351	178	370	8.4355	1.15473	6.57242	1.26881	0.224762	0.64691	0.00563123	-2.51594	down
Mus_musculus_newGene_32887	62	97	6	265	677	824	0.135782	0.207813	0.013018	0.404308	0.929915	1.11037	0.00564223	3.03203	up
ENSMUSG00000006205	2621	3358	1979	542	983	1625	24.9802	31.5139	22.4191	3.60443	5.87191	9.53539	0.00564504	-1.80033	down
Mus_musculus_newGene_4830	2462	1990	1905	371	154	1249	13.5596	10.6996	13.6937	2.06758	0.608056	4.86189	0.00564504	-2.33708	down
ENSMUSG00000043439	68	45	56	558	525	205	0.570742	0.372077	0.553588	3.26888	2.76639	1.06013	0.00564504	2.57564	up
ENSMUSG00000018924	782	795	382	148	128	273	6.31536	6.31465	3.66228	0.831298	0.648144	1.35704	0.00568161	-2.23754	down
ENSMUSG00000036353	128	139	122	35	35	29	1.18568	1.21565	1.50545	0.249266	0.202487	0.285454	0.00568383	-2.36238	down
ENSMUSG00000034570	449	516	437	16	40	206	2.61847	3.01183	3.00434	0.062332	0.144116	0.732453	0.00569093	-2.98554	down
ENSMUSG00000027765	1271	1392	1005	404	114	460	7.7861	9.49964	8.0639	1.6854	0.433377	1.80561	0.00571281	-2.27983	down
ENSMUSG00000024312	661	705	518	3175	3237	2059	5.79028	6.09228	5.40778	19.3803	17.8392	11.0941	0.00573772	1.80832	up
ENSMUSG00000045776	2633	3117	1893	654	586	1638	8.65633	9.06383	6.80777	1.21235	1.26536	3.07871	0.00573772	-1.85706	down
ENSMUSG00000055491	1053	1260	670	4931	4761	3098	4.03156	4.73165	3.219	12.9079	11.4627	7.16292	0.00573772	1.76408	up
ENSMUSG00000048416	8500	8184	6667	1253	4270	2343	149.327	141.232	138.921	15.4693	46.9591	25.4168	0.00574934	-2.02657	down
ENSMUSG00000031734	22	45	13	345	181	127	0.155685	0.308806	0.115171	1.70494	0.802475	0.550484	0.00575864	2.76954	up
ENSMUSG00000022283	11095	11294	8001	59468	68284	35440	77.0842	76.9393	66.1171	287.458	296.507	150.974	0.00578678	2.06794	up
ENSMUSG00000031595	840	1306	948	54	243	503	10.5585	16.1581	14.1544	0.469628	1.90914	3.88906	0.00580459	-2.4924	down
ENSMUSG00000061603	3928	3938	4023	182	801	2393	5.19147	5.10938	6.36231	0.165824	0.657701	2.08797	0.00586304	-2.39144	down
ENSMUSG00000020869	4140	3666	2949	20938	19638	13734	28.3945	24.7493	24.0304	100.198	84.4677	57.9771	0.00586304	1.9776	up
ENSMUSG00000035678	34	29	16	439	204	77	0.503703	0.4291	0.286794	4.61549	1.92066	0.712657	0.00595978	2.94648	up
ENSMUSG00000003549	396	413	480	1597	2182	2372	5.93123	6.06456	8.14721	16.2846	20.0704	21.4156	0.00597668	1.79564	up
Mus_musculus_newGene_2007	109	161	154	16	34	59	0.299964	0.436855	0.504017	0.030264	0.058104	0.100001	0.00601294	-2.46679	down
ENSMUSG00000054545	1263	842	818	254	83	417	10.7001	7.1208	8.22786	1.49834	0.434701	2.16973	0.00604101	-2.37359	down
ENSMUSG00000078881	62	350	82	5	37	35	0.802859	4.87693	1.26127	0.038649	0.301516	0.277654	0.00606015	-3.12209	down
ENSMUSG00000050700	60	131	105	11	36	23	0.338099	0.706506	0.709353	0.038276	0.126196	0.076763	0.00606189	-2.54728	down
ENSMUSG00000059005	506	612	412	773	5127	3531	4.19829	4.99391	4.0469	4.86382	12.1459	8.70436	0.00606675	2.13284	up
ENSMUSG00000020897	130	115	135	22	46	32	1.29183	1.12723	1.59931	0.152476	0.283187	0.205211	0.00612338	-2.38012	down
ENSMUSG00000000183	190	220	176	8	26	87	0.793456	0.904024	0.870693	0.023284	0.065552	0.222611	0.00614943	-2.8182	down
ENSMUSG00000044550	102	137	63	15	19	41	1.76293	2.34795	1.29247	0.182319	0.197037	0.425745	0.00618619	-2.43771	down
ENSMUSG00000036596	214	237	165	24	54	87	1.85222	2.01916	1.69128	0.14256	0.288119	0.488121	0.0062207	-2.37746	down
ENSMUSG00000061068	198	474	180	79	37	70	3.47299	8.19045	3.73631	0.956327	0.397728	0.755639	0.00625272	-2.52227	down
ENSMUSG00000028869	1729	1638	1288	7134	10369	4832	14.2194	13.2612	12.578	40.931	53.4753	24.4582	0.00625272	1.88251	up
ENSMUSG00000043085	412	75	211	3328	1142	1067	4.52887	0.679447	2.78857	23.9418	5.54405	5.42181	0.00633948	2.69449	up
ENSMUSG00000031637	87	177	100	21	28	45	0.767778	1.1226	1.07416	0.176054	0.160171	0.286317	0.00633948	-2.38844	down
ENSMUSG00000022146	3148	2168	1765	10116	20072	7986	11.1527	7.56257	7.55124	26.0465	48.2797	18.3883	0.00633948	2.03769	up
ENSMUSG00000028207	11198	10323	8617	1345	2129	6301	115.134	101.166	105.177	6.2703	10.6526	28.7584	0.00636524	-2.13658	down
ENSMUSG00000046879	11308	12907	9056	3404	5060	3239	103.064	115.353	97.8752	21.7601	29.0358	18.004	0.00637723	-1.9025	down
ENSMUSG00000045411	301	680	461	2784	1646	2660	2.35793	4.76522	4.65446	13.1468	10.4829	10.9087	0.00638232	1.91724	up
ENSMUSG00000034684	2050	2044	1415	9214	14109	5410	14.65	13.844	12.0081	51.0788	74.832	23.3657	0.00642671	2.01474	up
ENSMUSG00000022525	1325	1644	1169	76	312	758	11.75	13.7299	11.9397	0.836127	2.5902	4.53443	0.00650085	-2.39184	down
ENSMUSG00000007279	145	143	104	4	10	57	0.784556	0.763719	0.670334	0.015157	0.033876	0.189263	0.00650085	-3.00202	down
ENSMUSG00000050379	691	809	480	115	144	330	3.16491	3.63129	2.91711	0.33208	0.382649	1.07347	0.00650085	-2.20573	down
ENSMUSG00000022122	767	965	836	4447	6013	2026	5.00095	6.21644	5.395	20.2644	23.454	7.4573	0.00656934	1.90656	up
ENSMUSG00000022270	7431	11646	6460	50935	31832	49584	51.5007	70.8438	48.1035	220.555	128.657	200.737	0.00658566	2.01313	up
Mus_musculus_newGene_14784	120	312	239	16	42	94	1.15128	4.13363	3.57176	0.10713	0.394053	0.556284	0.0066438	-2.67311	down
ENSMUSG00000020467	1283	1726	781	165	172	735	12.3276	16.7406	8.97981	1.12464	1.22519	4.50519	0.0066438	-2.29769	down
ENSMUSG00000027398	249	86	158	2710	2179	190	3.56859	1.20623	2.68567	27.1316	19.6043	1.67497	0.00668356	3.0619	up
ENSMUSG00000044703	82	97	75	11	20	36	1.17027	1.36913	1.27665	0.107001	0.175381	0.313952	0.00668356	-2.39299	down
ENSMUSG00000016756	2165	1045	1561	693	421	313	4.3523	2.08372	3.72744	0.975184	0.564871	0.582901	0.00668651	-2.08306	down
Mus_musculus_newGene_33639	262	374	267	2269	2410	641	3.74677	5.46069	4.7168	26.8097	25.9755	6.90095	0.00676752	2.22699	up
ENSMUSG00000035686	10914	19815	1085	1919	394	2239	166.301	297.226	19.6368	20.3929	3.75664	20.9984	0.00679011	-3.07764	down
ENSMUSG00000027611	469	549	314	3567	1733	1390	5.70614	6.65257	4.543	30.4616	13.2418	10.5107	0.00679188	2.04677	up
ENSMUSG00000078486	9515	12656	8502	2682	865	5036	47.4609	62.1462	50.3918	9.33289	2.70344	15.4612	0.00685594	-2.26358	down
ENSMUSG00000026471	1046	1038	805	270	190	493	7.86142	7.66872	7.14908	1.42296	0.937986	2.35251	0.00689354	-2.0316	down
ENSMUSG00000026154	735	799	540	84	88	372	20.9186	22.3938	18.2775	1.65093	1.55473	6.51555	0.00689354	-2.42753	down
ENSMUSG00000027936	1162	1211	893	4909	4562	3683	8.34944	8.43785	7.63497	25.8992	21.7093	17.077	0.00697833	1.64486	up
ENSMUSG00000028111	888	1139	901	144	423	428	11.4254	14.4289	13.7786	1.28613	3.40903	3.38633	0.0069983	-2.04178	down
ENSMUSG00000041483	1247	1030	926	4017	7661	2933	4.91283	3.99649	4.33624	11.0517	18.9449	7.11848	0.00703306	1.78841	up
ENSMUSG00000032503	559	466	417	1646	3872	1571	3.88965	2.91278	3.04773	7.84095	15.7282	5.37135	0.00703306	1.87687	up
ENSMUSG00000029061	769	1044	559	78	137	431	10.4257	13.9378	9.00688	0.736648	1.15833	3.59283	0.00705057	-2.37405	down
ENSMUSG00000033420	2772	3873	2538	820	1284	1901	10.2698	14.1222	11.1754	2.14879	3.04788	4.36626	0.00708857	-1.65152	down
ENSMUSG00000025610	366	464	328	50	134	145	4.30257	5.36913	4.57996	0.408011	0.985971	1.05093	0.00709944	-2.28715	down
ENSMUSG00000031196	270	125	271	60	40	64	0.69828	0.478508	0.7988	0.082467	0.048974	0.10389	0.00712602	-2.45638	down
ENSMUSG00000036782	1449	1804	1300	109	396	886	8.94619	11.0655	9.57199	0.439095	1.57182	3.33867	0.00713837	-2.24306	down
ENSMUSG00000056537	2293	2047	1569	8730	12230	7240	6.00015	5.27034	4.87718	15.9421	20.0756	11.6639	0.00714901	1.8696	up
Mus_musculus_newGene_3640	106	286	40	34	8	7	5.47962	14.6497	2.46395	1.22056	0.260195	0.218555	0.0071932	-3.30241	down
ENSMUSG00000022546	3350	2772	2376	761	664	1899	47.4174	37.6363	40.2761	7.13154	5.85318	16.4335	0.00725361	-1.81702	down
ENSMUSG00000027859	135	162	176	2393	1212	281	2.45061	2.9795	4.00133	27.4204	15.56	3.58911	0.00725361	2.75134	up
ENSMUSG00000031517	1236	1570	737	172	166	689	7.47831	9.35133	5.29919	0.722426	0.628572	2.56302	0.00732319	-2.25598	down
ENSMUSG00000040653	1184	1472	1077	240	610	526	8.7962	10.7729	9.68428	1.2435	2.84419	2.40689	0.00732976	-1.89962	down
ENSMUSG00000030474	172	71	129	809	914	698	1.80376	0.725548	1.60613	6.03217	6.14832	4.51645	0.00733099	2.28693	up
ENSMUSG00000020075	3173	3358	2121	14731	19232	9363	13.0728	13.6203	10.3833	42.3525	49.6994	23.7458	0.00734516	1.96506	up
ENSMUSG00000015944	9661	11686	9124	925	3404	5575	25.5168	30.3856	28.6374	1.70402	5.63757	9.06273	0.00735523	-2.14394	down
ENSMUSG00000028680	557	260	347	4556	1598	1087	4.55472	2.09104	3.36986	26.0086	8.19559	5.47138	0.00735523	2.36588	up
ENSMUSG00000027996	542	820	622	44	20	294	5.2583	7.83328	7.1755	0.293539	0.120951	1.75295	0.00735523	-3.01508	down
ENSMUSG00000036887	4908	3967	3410	1527	1001	2447	91.8276	73.0542	75.8015	19.9301	11.7422	28.1705	0.00739005	-1.72497	down
ENSMUSG00000057457	78	211	65	0	4	35	0.357927	0.960039	0.333357	0	0.010672	0.095234	0.00739005	-3.70079	down
ENSMUSG00000034675	1081	1177	849	7174	8393	1720	8.48417	9.00559	7.85039	39.063	40.8633	8.30169	0.00739005	2.14912	up
Mus_musculus_newGene_514	279	581	352	20	149	103	2.09359	4.28498	3.13122	0.099563	0.700028	0.473808	0.00739005	-2.64916	down
ENSMUSG00000048327	153	122	120	22	55	23	0.948413	0.740459	0.881522	0.092675	0.212469	0.085501	0.00739713	-2.40805	down
Mus_musculus_newGene_29523	2922	3101	2519	740	1211	1785	8.08915	9.01506	7.04282	2.07212	2.34286	4.00629	0.0074854	-1.65986	down
ENSMUSG00000037922	279	419	56	53	40	52	1.69903	2.71317	0.460576	0.214679	0.151794	0.191814	0.00749771	-2.67487	down
ENSMUSG00000027524	258	360	180	5	6	98	1.6056	2.22163	1.42918	0.017423	0.022654	0.374297	0.00752236	-3.41796	down
ENSMUSG00000058571	244	331	387	44	60	155	2.5278	2.61365	2.78694	0.245617	0.206764	0.978729	0.00758819	-2.42037	down
ENSMUSG00000072946	4393	4843	3544	648	852	3145	27.9406	30.316	26.9711	3.88453	5.15256	13.124	0.00759832	-1.97084	down
ENSMUSG00000000594	3012	2921	2308	748	727	1858	14.201	13.557	12.9301	2.45919	2.14674	5.39111	0.00761305	-1.76764	down
ENSMUSG00000042817	103	95	97	26	31	22	0.547392	0.492904	0.60826	0.094966	0.102529	0.069233	0.00761305	-2.3019	down
ENSMUSG00000024672	160	270	151	8	19	88	2.60976	4.34982	2.78943	0.067398	0.235245	0.788568	0.00763349	-2.8654	down
ENSMUSG00000026837	7350	9443	7727	569	1422	5022	17.0126	21.5162	21.2528	0.917437	2.06392	7.1575	0.00765477	-2.35995	down
ENSMUSG00000028836	149	95	46	339	1538	488	0.914737	0.653449	0.607567	2.0887	8.02968	2.24019	0.00765578	2.61739	up
ENSMUSG00000019942	178	186	114	31	62	36	0.787434	0.813399	0.597168	0.09591	0.171369	0.09787	0.00765578	-2.28948	down
ENSMUSG00000046402	883	890	969	147	156	544	6.47516	6.42539	8.44046	0.751083	0.713745	2.45426	0.00765578	-2.21412	down
ENSMUSG00000027605	4760	5495	3187	763	1074	3205	34.6449	38.1366	27.5096	3.72929	4.6081	14.1561	0.0076601	-1.89924	down
Mus_musculus_newGene_11506	270	269	135	1503	1313	792	8.38236	8.22981	4.98101	32.5787	25.5917	15.138	0.00769062	2.10522	up
ENSMUSG00000076435	1228	1069	895	4866	2986	5393	7.57001	6.48689	6.55694	20.9453	11.5512	20.4759	0.00775489	1.66584	up
ENSMUSG00000055027	16746	15994	11369	1952	4488	8737	98.8472	93.0259	80.61	8.02818	16.606	31.7284	0.0077623	-2.03508	down
ENSMUSG00000042851	186	267	300	1015	1794	1330	0.732995	1.05531	1.40898	3.0969	4.89033	3.39503	0.0077712	1.99493	up
ENSMUSG00000064120	954	934	1138	3990	4811	3886	7.5247	7.3008	10.7229	21.8133	24.0546	18.8401	0.00779583	1.63863	up
ENSMUSG00000026628	590	467	328	9171	1901	637	5.78256	4.5023	3.82125	62.7598	11.6909	3.8438	0.00783096	2.89959	up
ENSMUSG00000031673	878	1315	669	155	262	522	3.02206	4.45949	2.73571	0.371372	0.564204	1.10634	0.00784109	-2.07122	down
ENSMUSG00000057135	98	78	87	30	14	15	1.75587	1.37294	1.85454	0.365899	0.156	0.16235	0.00784109	-2.49739	down
ENSMUSG00000014609	182	307	253	44	70	102	2.21687	3.66992	3.63235	0.365435	0.527573	0.75363	0.00790863	-2.2533	down
Mus_musculus_newGene_17457	272	282	178	1080	976	1653	1.88004	1.95208	1.44454	4.19944	3.3482	5.59958	0.00793107	1.93415	up
ENSMUSG00000012443	225	219	148	40	80	36	0.908201	0.867751	0.708568	0.110151	0.202498	0.089039	0.00804121	-2.31775	down
ENSMUSG00000090698	893	1016	765	9801	3156	2154	4.86884	5.45475	4.95292	37.3008	10.7962	7.23085	0.00808172	2.24705	up
ENSMUSG00000039196	7068	919	2560	288048	1500	23242	177.444	22.6907	76.3782	5046.08	23.6133	359.173	0.00809952	4.74029	up
ENSMUSG00000041762	972	821	840	131	252	501	3.98061	3.20557	4.10136	0.489205	0.606063	1.27996	0.00819388	-2.0832	down
ENSMUSG00000030513	6810	7959	6314	2852	1095	2905	31.4177	36.1551	34.6204	9.37761	3.15725	8.13303	0.00819388	-1.99623	down
ENSMUSG00000000392	673	823	563	30	145	327	4.93793	6.06186	5.04193	0.147407	0.641682	1.41999	0.00828366	-2.57201	down
ENSMUSG00000078853	19162	21406	15445	7078	5512	1726	185.355	204.537	177.593	47.718	33.38	10.3113	0.00833479	-2.26873	down
ENSMUSG00000026426	1109	1287	936	3509	5258	4294	12.5835	14.3877	12.6233	27.8062	37.4498	30.0218	0.00833479	1.55715	up
ENSMUSG00000042351	153	164	107	49	26	25	1.01232	0.62408	0.963707	0.236772	0.057399	0.12314	0.0083961	-2.39803	down
ENSMUSG00000027861	15057	11568	9729	405	1727	6559	114.615	86.6843	88.0105	2.14676	8.23858	30.7292	0.00841085	-2.62582	down
ENSMUSG00000022103	357	626	269	123	105	108	1.99524	3.4534	1.94076	0.479353	0.366551	0.402506	0.00842181	-2.24367	down
ENSMUSG00000031370	650	602	579	1793	3567	2581	4.5537	4.4952	7.07328	10.3277	18.5458	14.3042	0.00850824	1.67143	up
ENSMUSG00000030956	1955	2941	1911	470	856	1462	11.0778	15.7162	12.403	1.76633	3.395	5.95782	0.00850824	-1.76433	down
ENSMUSG00000032311	160	142	49	8155	54	300	1.57982	1.40334	0.587139	58.3951	0.331338	1.89371	0.00850834	4.51645	up
ENSMUSG00000032011	1362	1652	1193	197	472	875	15.6693	19.1926	16.1304	1.64162	3.53879	6.32248	0.00850986	-1.94775	down
ENSMUSG00000051652	1006	122	928	103	36	218	4.556	0.539772	4.99257	0.322919	0.10222	0.605523	0.00851214	-3.03911	down
ENSMUSG00000020661	5545	6394	4688	1086	2370	3292	12.5661	14.3688	14.6236	2.11697	3.67164	4.90692	0.00852638	-1.77897	down
ENSMUSG00000020620	2595	2188	2548	298	376	1733	7.12995	5.64455	7.93701	0.545294	0.619642	2.79515	0.00853689	-2.15786	down
ENSMUSG00000042155	1443	1723	1374	96	421	881	6.08145	7.14517	6.87805	0.28055	1.11128	2.28481	0.00857231	-2.24172	down
Mus_musculus_newGene_8222	58	59	54	14	17	14	3.11152	3.11551	3.45006	0.505452	0.562231	0.451375	0.0085895	-2.32829	down
ENSMUSG00000015968	86	150	87	584	1133	417	0.171984	0.326848	0.227347	1.04325	1.7059	0.616054	0.00867544	2.33548	up
ENSMUSG00000105504	3055	3865	3142	1016	2115	1276	18.7595	23.2936	22.5384	4.45571	7.99826	4.88614	0.00867544	-1.62568	down
ENSMUSG00000024063	2395	2839	1784	676	859	1450	15.1832	17.7366	13.7296	2.98659	3.43757	5.68593	0.0086876	-1.67331	down
ENSMUSG00000020330	114	99	81	16	43	14	0.566369	0.486472	0.478537	0.05574	0.133169	0.041071	0.00874333	-2.41906	down
ENSMUSG00000020108	2354	3463	765	13260	10114	10649	26.0949	37.7913	10.079	102.573	70.3185	72.6708	0.00876612	2.07129	up
Mus_musculus_newGene_13989	2530	4555	5576	22571	24546	21898	7.18752	13.1117	20.3629	53.0929	52.0826	45.6021	0.00884974	2.00136	up
ENSMUSG00000063430	72	140	43	6	12	37	0.324052	0.621851	0.230296	0.017447	0.031202	0.10211	0.00892063	-2.66525	down
ENSMUSG00000022309	1634	1880	1343	175	264	1111	7.46025	8.45135	7.28716	0.556483	0.75452	3.12101	0.00898381	-2.17375	down
ENSMUSG00000035873	271	184	183	1661	1129	731	3.08485	2.01345	2.41421	12.9188	7.89012	5.01657	0.00900891	2.13594	up
ENSMUSG00000010067	1127	1133	944	3646	6103	3338	12.6489	12.5055	12.5992	28.6346	43.0939	23.1172	0.00908738	1.62335	up
ENSMUSG00000010066	50	86	42	8	10	26	0.163813	0.281102	0.165025	0.018704	0.019968	0.051774	0.00914445	-2.45526	down
ENSMUSG00000035047	847	852	570	2438	4715	2573	6.33201	6.35159	5.09956	12.7987	22.3089	11.8987	0.00914505	1.69687	up
ENSMUSG00000060183	180	229	205	70	47	42	1.10496	1.63057	1.6352	0.282844	0.17108	0.130759	0.00916079	-2.30945	down
ENSMUSG00000112023	179	142	110	1466	1472	238	2.06862	1.73893	1.64951	12.5855	11.9169	2.04765	0.00920067	2.57744	up
ENSMUSG00000011256	1468	1878	1322	521	807	639	4.4737	5.63559	4.7882	1.10641	1.54182	1.19855	0.00931502	-1.66121	down
ENSMUSG00000030413	73	94	20	373	636	296	2.0262	2.5736	0.661477	7.29017	11.1673	5.10095	0.00931502	2.47107	up
ENSMUSG00000021367	321	316	264	1929	2330	680	2.91971	2.82658	2.84471	12.2374	13.2888	3.80306	0.00933483	2.10531	up
ENSMUSG00000038011	35	26	18	107	200	196	0.047293	0.034668	0.029554	0.103393	0.173665	0.166985	0.00934268	2.2363	up
ENSMUSG00000036395	761	2898	260	151	315	382	4.07009	17.9604	1.65097	0.561196	1.04628	1.51715	0.00941686	-2.57769	down
ENSMUSG00000041360	1124	1251	839	4321	6101	2846	6.31609	6.91843	5.60035	16.9421	21.5044	9.84294	0.00941686	1.67544	up
Mus_musculus_newGene_16808	1347	298	883	7485	3859	3316	24.168	4.52108	19.7099	97.1655	42.028	41.5728	0.00953316	2.19054	up
ENSMUSG00000092021	1497	881	989	369	128	492	13.3816	6.26688	10.7729	1.85666	0.579777	2.39811	0.0095492	-2.17144	down
ENSMUSG00000039699	434	525	386	79	201	117	6.06326	7.22105	6.40734	0.770611	1.75798	1.00233	0.00961221	-2.19747	down
ENSMUSG00000026353	4026	3604	3118	11314	23706	16978	19.0631	18.5549	19.9323	42.415	70.569	56.4498	0.00961948	1.83501	up
ENSMUSG00000038422	664	529	743	61	80	364	10.7178	8.39661	14.2384	0.67947	0.80123	3.61539	0.00961948	-2.50228	down
ENSMUSG00000032122	344	423	278	81	46	159	1.12303	1.35928	1.08089	0.182961	0.09259	0.318732	0.00963169	-2.29783	down
ENSMUSG00000000184	4085	5481	2308	1425	1830	1808	13.2028	17.1102	9.16775	3.24984	3.7676	3.83493	0.00964339	-1.60742	down
ENSMUSG00000033208	158	271	126	22	40	86	2.0641	3.49807	1.95318	0.195477	0.326394	0.689276	0.00964376	-2.36969	down
ENSMUSG00000053560	1126	1005	1193	8725	5878	2382	14.3912	12.6451	18.1214	77.824	47.1244	18.7364	0.00972744	2.02473	up
Mus_musculus_newGene_31543	1220	12	1550	11760	27176	13533	2.95122	0.021215	4.72072	28.0416	56.4801	24.4906	0.00972796	3.70396	up
ENSMUSG00000003051	49	17	24	1035	74	114	0.465515	0.146297	0.256701	7.03739	0.428621	0.681599	0.00975798	3.57871	up
ENSMUSG00000031351	394	397	362	23	60	198	2.15907	2.18602	2.35371	0.085854	0.202439	0.664333	0.0098341	-2.58463	down
ENSMUSG00000025574	251	211	176	44	73	79	3.38637	2.80569	2.81289	0.413477	0.61479	0.64914	0.00987067	-2.14053	down
Mus_musculus_newGene_1978	491	737	330	7	74	199	2.62687	5.4586	4.07482	0.074355	0.256979	0.986398	0.00988053	-3.00761	down
Mus_musculus_newGene_16643	14	38	21	257	103	170	0.055191	0.148436	0.096846	0.849069	0.493337	0.41718	0.00988363	2.52769	up
ENSMUSG00000026389	2867	4315	2344	590	1714	1755	16.6516	25.7213	16.7575	2.87106	6.77174	7.45109	0.009928	-1.69171	down
ENSMUSG00000035671	753	562	697	6998	2272	1834	3.16683	2.32543	3.48117	20.5401	5.99282	4.74833	0.00993234	2.17811	up

## Sheet: d-0 vs d-3.DEG.final
#ID	d-0-1_Count	d-0-2_Count	d-0-3_Count	d-3-1_Count	d-3-2_Count	d-3-3_Count	d-0-1_FPKM	d-0-2_FPKM	d-0-3_FPKM	d-3-1_FPKM	d-3-2_FPKM	d-3-3_FPKM	FDR	log2FC	regulated
ENSMUSG00000040026	303	226	138	11605	5599	14207	10.455	7.73756	5.59934	282.791	127.419	342.478	9.17848e-17	5.28988	up
Mus_musculus_newGene_13376	57	133	71	1552	1279	3909	0.18088	0.19953	0.121284	1.9044	1.43149	4.44273	2.22551e-09	4.40788	up
ENSMUSG00000024803	148	308	236	6813	2031	4974	1.62876	3.3417	3.08304	52.4346	14.6745	37.8983	2.22551e-09	4.00897	up
ENSMUSG00000027313	421	447	362	6052	2868	4428	4.99996	5.22193	5.10604	50.2208	22.3477	36.3757	2.53331e-09	3.12672	up
ENSMUSG00000028957	518	498	390	5402	5041	2371	1.70806	1.61465	1.56248	12.447	10.9874	5.42068	4.50157e-08	2.82923	up
ENSMUSG00000055866	647	286	282	3725	4747	2877	2.15776	0.937446	1.11594	8.67484	10.3812	6.63347	6.64297e-08	2.87706	up
ENSMUSG00000064357	74730	87192	74822	737997	756088	762182	2135.26	2452.58	2540.52	14721.7	14163.5	15053.4	6.64297e-08	2.90472	up
ENSMUSG00000026253	9	4	16	548	553	182	0.061921	0.027333	0.125429	2.82165	2.93029	0.925668	6.64297e-08	5.01124	up
Mus_musculus_newGene_3960	110	79	86	6	3	0	1.83393	1.29191	1.703	0.066075	0.02933	0	8.45349e-08	-5.23235	down
ENSMUSG00000037379	661	795	859	112	136	70	6.50429	7.58505	10.1097	0.745943	0.852566	0.457587	1.36827e-07	-3.25801	down
ENSMUSG00000073940	4550	6181	4303	173	652	881	125.926	168.408	141.519	3.33098	11.8311	16.8552	3.37405e-07	-3.47499	down
ENSMUSG00000061086	93	89	77	1148	1023	657	1.94631	1.8611	1.9156	17.5619	14.8624	9.42538	4.09803e-07	3.09258	up
ENSMUSG00000002910	457	392	264	4558	1774	5868	3.76794	3.18177	2.58386	26.2882	9.60958	33.511	5.00839e-07	3.18626	up
ENSMUSG00000037411	261	517	342	3456	2453	3248	1.68455	3.2861	2.61884	15.5924	10.3902	14.507	5.21616e-07	2.7054	up
Mus_musculus_newGene_20421	29	33	33	498	333	811	0.77631	0.472294	0.109741	2.28436	1.6517	2.88639	8.19312e-07	3.79127	up
ENSMUSG00000025270	1118	681	1154	134	180	170	10.9974	6.64062	13.8151	0.893325	1.12288	1.11818	8.19312e-07	-2.99172	down
ENSMUSG00000059824	267	328	275	6058	5632	991	3.09276	3.65338	3.45232	46.145	40.093	7.62405	1.04755e-06	3.47409	up
ENSMUSG00000069919	11635	15747	11749	803	2502	2814	323.867	431.512	388.651	15.6042	45.662	54.1377	4.86288e-06	-3.02764	down
Mus_musculus_newGene_3696	575	83	49	8	4	2	27.7654	3.39765	2.75569	0.376794	0.096597	0.120112	6.6223e-06	-5.88492	down
ENSMUSG00000031494	180	219	106	4	19	0	2.35692	2.81829	1.81228	0.035444	0.161829	0	6.6223e-06	-4.8453	down
ENSMUSG00000034780	151	115	121	1255	1059	834	2.98888	1.62995	1.53594	4.09386	3.93234	3.40621	7.22686e-06	2.67058	up
ENSMUSG00000067149	4406	9712	311	293	125	207	61.5388	133.543	5.15696	2.85504	1.14388	1.99636	1.43369e-05	-4.73301	down
ENSMUSG00000029675	11370	17650	12593	2179	4562	2924	57.4286	87.7646	75.5858	7.68138	15.1061	10.2123	1.50777e-05	-2.48298	down
ENSMUSG00000047880	184	291	41	12	15	4	1.3636	2.27245	0.333003	0.052624	0.069161	0.018904	2.05705e-05	-4.33937	down
ENSMUSG00000023034	1266	1697	1875	25593	20995	5997	9.99103	13.2836	17.5562	140.434	108.246	32.7847	2.10549e-05	3.039	up
ENSMUSG00000022126	44	33	44	955	796	184	0.319928	0.240998	0.381364	4.94428	3.86921	0.941999	4.38004e-05	3.59818	up
Mus_musculus_newGene_23833	322	326	252	1377	2405	1550	0.698322	0.916986	0.492285	3.26964	4.07044	3.91455	4.7059e-05	2.20051	up
ENSMUSG00000052305	11134	14991	10125	527	2143	2834	345.503	457.448	372.787	11.3799	43.5159	60.6936	4.94444e-05	-3.05429	down
ENSMUSG00000071036	10	11	4	103	93	200	0.096919	0.096623	0.042781	0.692269	0.586118	1.33883	5.0097e-05	3.69347	up
ENSMUSG00000026822	2749	323	518	23421	17269	14855	58.441	6.74412	13.0755	347.929	240.827	218.476	7.38984e-05	3.6608	up
ENSMUSG00000024042	2379	2183	1534	8983	11835	17761	10.2382	9.24705	7.84397	26.9912	33.3933	52.8388	7.84305e-05	2.35123	up
Mus_musculus_newGene_13875	691	534	252	2085	2985	5054	3.57988	2.79803	1.67046	7.65957	10.0672	18.0328	9.52946e-05	2.50003	up
ENSMUSG00000055775	1398	1085	1817	10775	7242	11941	4.4232	3.47986	6.8311	23.8435	15.0308	26.1233	9.97039e-05	2.43975	up
ENSMUSG00000031343	354	593	365	10	94	19	1.88083	3.1095	2.30218	0.037022	0.328649	0.066136	0.000114011	-3.8523	down
Mus_musculus_newGene_3676	818	297	55	23	8	25	37.9491	13.5553	3.00725	0.732301	0.241742	0.793735	0.000115893	-4.58368	down
ENSMUSG00000057719	981	1108	976	5680	3830	6265	3.74539	4.29362	4.4304	15.1522	9.59441	16.5462	0.000115893	2.04018	up
ENSMUSG00000029361	615	588	733	3905	2438	7410	1.90768	1.82564	3.06866	6.46149	3.69692	12.934	0.000124885	2.5075	up
ENSMUSG00000020848	22	23	16	260	109	1056	0.098161	0.100149	0.08434	0.809311	0.317153	3.25652	0.000139306	4.29331	up
Mus_musculus_newGene_12197	0	2	13	308	96	420	0	0.004993	0.038332	0.54444	0.158128	0.734736	0.000139306	5.33388	up
Mus_musculus_newGene_26297	390	333	58	17	0	13	19.1533	16.0653	3.3859	0.579753	0	0.407577	0.000140049	-4.87724	down
ENSMUSG00000040950	1195	1443	754	119	310	31	16.0731	19.019	12.0555	1.11467	2.74658	0.283929	0.000148577	-3.29319	down
ENSMUSG00000004098	3974	4027	3737	1200	1891	1191	12.6363	12.6062	14.1199	2.66264	3.94031	2.61644	0.000148577	-1.83279	down
ENSMUSG00000038894	2131	1765	1673	6913	11519	13261	6.55484	5.34417	6.11713	14.8522	23.2382	28.2066	0.000188912	2.16418	up
Mus_musculus_newGene_20464	224	119	127	1279	560	5412	7.31189	3.81232	4.9128	29.1858	11.9873	122.318	0.000212023	3.69767	up
ENSMUSG00000031765	4406	1626	923	16575	14762	53288	152.08	55.6277	38.5472	397.64	334.689	1282.95	0.000212278	3.37615	up
ENSMUSG00000024673	484	1020	40	42	14	12	3.05686	6.35203	0.298019	0.183074	0.0575	0.052313	0.000239755	-4.71727	down
ENSMUSG00000063632	27	22	20	204	206	188	0.062777	0.050584	0.054865	0.33226	0.315646	0.302652	0.000239755	2.76682	up
ENSMUSG00000022483	127	108	101	8	29	14	0.482576	0.403495	0.452628	0.021098	0.071859	0.036616	0.000239755	-3.10213	down
ENSMUSG00000042436	6369	9131	7328	894	2866	379	72.7173	102.682	99.2619	7.04598	21.4114	2.95396	0.000262052	-2.91559	down
ENSMUSG00000031250	1293	1883	1749	114	511	44	18.5928	26.6542	29.8762	1.1412	4.81117	0.428851	0.000262052	-3.36188	down
ENSMUSG00000028862	431	352	205	1974	1140	4452	1.93403	1.55397	1.09308	6.18439	3.35372	13.8144	0.000283673	2.68505	up
ENSMUSG00000041220	2810	3199	600	288	557	81	9.71844	10.9578	2.6577	0.774975	1.30932	0.311811	0.000289468	-3.17984	down
ENSMUSG00000028841	373	288	333	2735	902	7520	2.935	2.2279	3.11814	15.0507	4.66165	40.9798	0.000292359	3.21217	up
ENSMUSG00000003379	496	971	48	46	37	23	6.61408	12.7565	0.748859	0.428397	0.318938	0.210923	0.000297688	-4.08339	down
ENSMUSG00000044006	1865	1698	1830	184	634	61	8.40922	7.5362	9.80718	0.576748	1.87372	0.18951	0.000302564	-3.08429	down
ENSMUSG00000069917	7421	11629	7387	203	1658	1851	260.623	402.088	308.287	4.96805	38.1738	44.923	0.000312862	-3.1812	down
ENSMUSG00000020908	20	5	16	190	412	83	0.064445	0.015521	0.059785	0.426365	0.86936	0.183156	0.000365211	3.60483	up
ENSMUSG00000022357	888	1473	1377	8360	4746	8353	7.80668	12.7545	14.3936	51.3394	27.368	50.7887	0.000430282	2.18547	up
ENSMUSG00000004328	83	84	43	667	312	848	0.333946	0.301739	0.152467	1.57452	0.619291	2.08537	0.000433382	2.85498	up
ENSMUSG00000020893	2404	2067	1221	7820	9806	10031	10.3344	8.71587	6.23087	24.3797	29.1519	29.8537	0.000433382	1.96563	up
ENSMUSG00000069372	65	104	63	623	373	956	1.02218	1.54505	1.13356	6.21123	3.35381	9.64596	0.000433382	2.78271	up
ENSMUSG00000024222	1680	1066	894	6954	4400	21587	9.22192	5.75868	6.07321	26.7614	15.9464	81.9417	0.00043509	2.92018	up
ENSMUSG00000026064	1564	1191	954	233	367	461	7.18131	5.38375	5.2028	0.745236	1.10363	1.46302	0.000440323	-2.12954	down
ENSMUSG00000021091	7719	1947	3359	37463	19564	75429	72.7702	18.0682	37.6249	246.572	120.917	491.529	0.000491963	3.07305	up
ENSMUSG00000022440	1208	1772	1214	361	661	217	10.8868	15.3574	13.192	2.52295	4.2115	1.53361	0.000525646	-2.15387	down
ENSMUSG00000022548	1202	1706	1024	5673	5130	9781	16.1237	21.541	15.0182	52.6122	45.3524	80.6597	0.000539202	2.0899	up
ENSMUSG00000050315	7975	7411	6368	2240	3110	2392	23.1984	18.7073	22.5819	4.93967	6.79689	5.29069	0.000592285	-1.84813	down
Mus_musculus_newGene_3632	23260	43386	3198	4043	2412	2281	169.117	282.133	28.3064	15.9745	10.095	10.2523	0.000606875	-3.23573	down
Mus_musculus_newGene_30693	37	35	10	471	114	466	0.14318	0.133819	0.045328	1.30368	0.296244	1.27694	0.000612096	3.44839	up
ENSMUSG00000038550	22	28	9	257	292	87	0.21708	0.45238	0.106325	2.43363	2.55399	0.633538	0.000612096	3.08368	up
ENSMUSG00000021250	944	1328	627	25644	6513	2503	8.7089	12.0638	6.87085	165.258	39.4113	15.9672	0.000637262	3.28502	up
ENSMUSG00000040809	48	49	10	480	196	488	0.601217	0.600104	0.142132	4.22898	1.61742	4.25857	0.000650016	3.20896	up
ENSMUSG00000028713	716	561	420	3048	1810	3563	7.46344	5.69297	5.11995	22.0087	12.2315	25.5231	0.000650016	2.01959	up
ENSMUSG00000044338	1927	2570	1985	473	823	98	10.1348	13.3052	12.4066	1.73692	2.8357	0.355323	0.000798105	-2.63968	down
ENSMUSG00000024598	187	216	246	24	68	10	0.347052	0.39359	0.542226	0.03092	0.081842	0.012723	0.000941878	-3.12194	down
Mus_musculus_newGene_26264	2147	1313	129	28	5	109	86.4557	52.0446	6.16289	0.766333	0.119029	3.02993	0.000941878	-4.8102	down
ENSMUSG00000061080	156	244	145	21	62	21	0.38415	0.5429	0.399513	0.081424	0.229077	0.079543	0.000957914	-2.77837	down
ENSMUSG00000042985	1959	1940	837	380	705	185	10.7938	10.5232	5.47901	1.4602	2.54606	0.701536	0.000957914	-2.26104	down
ENSMUSG00000039661	873	509	695	3629	2291	4484	9.3439	5.53483	9.02518	28.4119	16.9414	35.6004	0.000966897	2.00082	up
ENSMUSG00000027107	592	657	595	2168	2592	3016	2.62375	2.8683	3.13295	6.71194	7.53715	9.24642	0.00105588	1.72962	up
ENSMUSG00000020722	2231	2076	2125	10610	7434	16139	34.7545	31.8326	39.3365	115.391	75.9269	173.788	0.00105588	2.09233	up
ENSMUSG00000008193	352	589	41	34	43	25	3.06596	4.46329	0.337305	0.164103	0.224289	0.117744	0.00113404	-3.53233	down
Mus_musculus_newGene_3711	254	154	47	25	2	9	12.2222	7.32937	2.58441	0.829743	0.05286	0.233317	0.00120755	-3.87063	down
ENSMUSG00000005800	40	12	2	211	155	774	0.313151	0.094791	0.01907	1.17937	0.813813	4.29211	0.00121888	4.19806	up
ENSMUSG00000025129	4028	4697	3945	1297	2091	1793	101.638	116.68	118.296	22.84	34.5838	31.2783	0.00127465	-1.65165	down
ENSMUSG00000034205	2989	4186	3174	728	2121	688	10.9398	15.0806	13.8029	1.85801	5.08812	1.73996	0.00144486	-1.96548	down
ENSMUSG00000030142	35	35	12	386	196	147	0.265574	0.264031	0.109829	2.08164	1.11459	0.780722	0.00147099	2.85968	up
Mus_musculus_newGene_22696	111	127	149	617	959	715	0.995457	1.11236	1.58272	3.88178	5.57691	4.38045	0.00150249	2.17273	up
ENSMUSG00000064246	140	128	52	457	611	1298	1.58922	1.361	0.68761	3.59617	4.71987	10.1387	0.00151613	2.62195	up
ENSMUSG00000022651	39	24	17	183	135	549	1.26965	0.754491	0.662517	4.17614	2.89472	12.4364	0.00152134	3.17689	up
ENSMUSG00000027895	565	530	505	2323	1760	2988	2.99506	2.7635	3.17969	8.60229	6.12167	10.9591	0.00153629	1.82099	up
Mus_musculus_newGene_11255	410	463	376	115	121	29	2.53672	2.82028	2.7722	0.490713	0.485423	0.121582	0.00168078	-2.61989	down
ENSMUSG00000029661	58794	71555	66148	10344	31086	4633	234.848	267.94	300.828	28.9722	77.8305	11.6515	0.00187301	-2.54641	down
ENSMUSG00000043230	234	208	197	15	48	58	1.59147	1.39209	1.59265	0.07112	0.211737	0.271513	0.00187389	-2.74797	down
Mus_musculus_newGene_2451	432	509	501	2024	1477	4631	1.14171	1.32326	1.57224	3.73638	2.56111	8.4667	0.0019883	2.18692	up
ENSMUSG00000036334	1521	1938	1881	338	987	200	2.9309	4.24936	5.03141	0.455014	1.2464	0.265978	0.0019883	-2.25671	down
Mus_musculus_newGene_8222	58	59	54	8	10	14	3.11152	3.11551	3.45006	0.287314	0.348007	0.512329	0.0019883	-2.7445	down
ENSMUSG00000018339	4033	10734	5552	65116	23155	42706	61.0348	129.12	81.3112	570.937	188.521	364.03	0.0019883	2.39419	up
ENSMUSG00000056174	633	635	640	106	307	96	2.84166	3.01165	3.41252	0.330589	0.902192	0.297834	0.00199123	-2.33288	down
ENSMUSG00000037071	74713	173300	17804	5154	25414	4440	300.617	686.449	85.1274	14.4774	67.0382	12.3479	0.00202694	-3.28678	down
ENSMUSG00000048489	1915	1725	1110	6920	6340	5555	27.9231	24.9624	19.251	70.8259	60.9113	56.369	0.00206461	1.6636	up
ENSMUSG00000010803	22	39	12	138	300	150	0.090899	0.158125	0.058399	0.398739	0.820033	0.435508	0.00219508	2.65919	up
Mus_musculus_newGene_21641	47	51	39	428	217	288	0.45173	0.392141	0.484236	1.97403	1.1878	1.73826	0.00229989	2.44955	up
ENSMUSG00000047497	1176	1757	1083	346	738	352	2.6669	3.92301	2.91696	0.547712	1.09618	0.550381	0.00232517	-1.86191	down
Mus_musculus_newGene_26250	14596	27955	1369	2432	764	1682	297.166	496.95	33.0556	35.0176	10.0675	18.7994	0.00232517	-3.36844	down
ENSMUSG00000045294	3295	4830	2353	1571	1701	889	23.7674	34.3024	20.1671	7.91072	8.0428	4.43052	0.00232517	-1.67178	down
ENSMUSG00000031762	3291	604	393	10269	7656	35874	125.58	22.6838	17.7868	274.149	192.045	947.71	0.00235461	3.44326	up
ENSMUSG00000028927	453	483	483	3075	1599	1801	1.84377	1.93685	2.33869	8.74952	4.27049	5.07372	0.00235461	1.84976	up
ENSMUSG00000074218	7575	8957	6410	3007	3795	2087	369.756	431.048	371.307	102.357	121.402	70.7201	0.00249359	-1.73098	down
ENSMUSG00000001467	2073	1492	1280	654	773	478	10.2602	7.26952	7.52643	2.25821	2.5073	1.63464	0.00249359	-1.69949	down
ENSMUSG00000029816	101	133	54	760	440	562	0.527545	0.685953	0.332838	2.78708	1.52609	2.04929	0.00249359	2.32748	up
ENSMUSG00000040592	337	620	73	61	59	38	5.41797	9.86274	1.34376	0.655248	0.601065	0.39644	0.00249359	-2.9726	down
ENSMUSG00000026697	1881	1906	1624	469	1037	220	17.6467	17.6003	18.1014	3.06707	6.37639	1.42038	0.00249359	-2.06816	down
ENSMUSG00000031673	878	1315	669	167	473	103	3.02206	4.45949	2.73571	0.40075	1.06808	0.244055	0.00258122	-2.34686	down
ENSMUSG00000038594	2577	2126	2011	10715	6667	14409	6.7523	5.48392	6.26009	19.6026	11.4541	26.1027	0.00258122	1.93695	up
ENSMUSG00000026043	88921	126105	96116	14386	48162	5527	310.97	434.153	399.435	35.1216	110.424	13.3584	0.00270996	-2.64516	down
Mus_musculus_newGene_4800	54	28	25	271	234	212	0.19735	0.094215	0.152315	0.813613	0.650969	0.666407	0.00273383	2.41696	up
Mus_musculus_newGene_21511	31	45	23	195	168	366	0.291779	0.403584	0.102072	0.380821	0.449062	0.970973	0.00289191	2.59139	up
ENSMUSG00000005413	966	658	542	2874	2850	2585	11.9713	8.02765	7.97572	24.8806	23.1703	22.1517	0.00308385	1.60993	up
ENSMUSG00000001506	50050	57967	54519	8949	27736	3965	164.229	187.25	212.585	20.499	59.6661	8.99313	0.00313612	-2.4548	down
ENSMUSG00000037185	144	243	149	600	712	2809	0.926085	1.57932	1.11503	2.55609	2.86913	12.1423	0.00315172	2.66843	up
Mus_musculus_newGene_16643	14	38	21	161	173	188	0.055191	0.148436	0.096846	0.447467	0.48028	0.601711	0.00317036	2.49944	up
ENSMUSG00000029683	7958	5448	8839	44138	25798	47246	78.3625	52.8137	103.422	303.438	166.544	321.583	0.00317036	2.05002	up
ENSMUSG00000068614	1308	819	601	222	432	103	17.2775	10.6411	9.42462	2.03977	3.73562	0.935507	0.00321259	-2.23305	down
ENSMUSG00000037989	2268	2213	1723	9501	6002	12364	6.7132	6.66068	6.75417	21.3381	12.8445	27.1811	0.00335144	1.86729	up
ENSMUSG00000009097	2179	2505	2240	12265	6690	12442	26.1453	28.8633	31.1018	104.513	52.0568	104.09	0.00340095	1.86245	up
ENSMUSG00000030089	2908	4660	2888	834	2135	431	23.932	37.7961	28.2574	4.71955	11.4545	2.43075	0.00359721	-2.03762	down
ENSMUSG00000054675	969	1077	710	297	453	266	8.50244	9.24605	7.3137	1.81165	2.70983	1.59189	0.00367951	-1.79703	down
ENSMUSG00000053166	32	30	24	183	161	191	0.165754	0.154667	0.145798	0.669599	0.554511	0.693677	0.00367951	2.30602	up
ENSMUSG00000045246	1599	1560	1132	549	687	182	8.17224	7.84797	6.87451	1.95752	3.55409	0.640802	0.00367951	-1.9759	down
ENSMUSG00000039542	468	625	613	2375	1788	3066	2.651	3.53698	4.38871	14.818	8.73619	14.4438	0.00370648	1.74641	up
ENSMUSG00000043110	571	604	379	136	210	50	2.98608	3.11232	2.35597	0.49708	0.720889	0.180269	0.00370648	-2.35251	down
ENSMUSG00000020218	437	252	325	59	101	8	3.70346	2.1002	3.26716	0.343507	0.560808	0.041042	0.00388452	-3.02149	down
ENSMUSG00000032411	580	596	833	5358	1263	6267	4.73731	5.30957	4.78794	16.3381	7.41936	36.2969	0.00388452	2.36234	up
ENSMUSG00000024440	1360	1369	1243	445	774	380	8.08946	7.9291	8.56392	1.89529	3.01217	1.55184	0.00391127	-1.70112	down
ENSMUSG00000026574	9740	14161	7753	2904	6200	2168	109.931	157.342	103.974	22.8752	45.8749	16.9084	0.00391127	-1.87207	down
ENSMUSG00000041538	158	192	52	12	46	10	1.14404	1.51033	0.564928	0.060388	0.217057	0.048509	0.00391379	-2.92046	down
ENSMUSG00000027230	896	1092	826	313	492	253	6.69092	8.03545	7.33045	1.6298	2.40998	1.30636	0.00423849	-1.7873	down
ENSMUSG00000038175	1483	1432	1055	5471	4079	4399	9.41137	8.95059	7.96122	24.2497	16.9743	19.3086	0.00428362	1.49098	up
ENSMUSG00000058914	540	565	785	108	278	37	4.50384	4.92453	8.38416	0.62026	1.62101	0.211617	0.00430007	-2.63415	down
ENSMUSG00000091345	1826	2963	1798	836	1081	246	3.82454	6.10901	4.47409	1.2226	1.48414	0.355528	0.00430007	-1.99172	down
ENSMUSG00000020917	20150	30421	4250	3660	6366	3212	93.7957	139.323	23.5222	11.8116	19.362	10.2936	0.00430007	-2.34939	down
ENSMUSG00000038521	11126	7763	8864	2904	5004	1161	76.5449	52.5731	72.3038	14.9846	23.7715	6.28059	0.00430007	-2.03014	down
ENSMUSG00000049641	3930	3835	3832	18474	11332	23859	54.2308	51.2085	62.0804	180.565	105.017	228.354	0.00430007	1.89239	up
ENSMUSG00000036412	355	285	268	47	138	56	2.32148	1.82963	2.07647	0.211146	0.587862	0.248694	0.00430007	-2.31385	down
ENSMUSG00000050164	205	140	31	810	463	1809	1.81611	1.21707	0.325064	5.02141	2.69354	11.1111	0.00430007	2.8265	up
ENSMUSG00000016995	264	315	281	51	132	44	2.22486	2.61512	2.80739	0.295705	0.730053	0.253661	0.00434256	-2.33608	down
ENSMUSG00000004473	462	451	481	75	228	53	3.01858	2.90093	3.73252	0.339939	0.97329	0.236462	0.00467469	-2.41001	down
ENSMUSG00000027574	364	418	187	92	98	23	9.26416	8.89806	4.58001	1.32107	1.30519	0.374903	0.00467469	-2.53006	down
ENSMUSG00000019890	116	180	165	32	57	34	1.80566	2.75604	3.05599	0.34078	0.572767	0.362691	0.00467469	-2.29534	down
Mus_musculus_newGene_13727	117	90	111	35	26	15	2.23734	1.66205	2.53354	0.445977	0.302667	0.184628	0.00493244	-2.42918	down
ENSMUSG00000023267	116	99	67	552	344	677	1.75369	1.40419	1.04173	4.1439	2.4548	5.06008	0.00502358	2.18966	up
ENSMUSG00000020866	994	1101	875	372	525	193	2.32238	2.54374	2.43782	0.601809	0.81947	0.308097	0.00502358	-1.83099	down
ENSMUSG00000042851	186	267	300	1166	904	1656	0.732995	1.05531	1.40898	3.53263	2.36734	4.86217	0.00530675	1.9592	up
ENSMUSG00000050737	1214	1662	340	351	265	257	6.47649	8.72513	2.15306	1.30464	0.924291	0.946162	0.00530675	-2.14644	down
Mus_musculus_newGene_4050	162	138	110	8	54	6	0.584665	0.489075	0.468623	0.020139	0.127854	0.015017	0.00530675	-3.03018	down
ENSMUSG00000030189	26829	25828	22394	106247	82526	134655	293.989	278.654	293.916	819.758	598.403	1022.73	0.00530675	1.78919	up
ENSMUSG00000048616	578	312	304	2013	1375	1658	6.63066	3.51621	4.14297	16.1307	10.348	13.149	0.00548715	1.76467	up
ENSMUSG00000022358	4172	7877	7637	41812	13856	94508	11.6369	21.628	25.3114	81.4225	25.3378	182.215	0.00566553	2.6335	up
ENSMUSG00000027848	2156	2284	1695	854	1229	762	7.67497	8.0052	7.16464	2.12027	2.86598	1.87419	0.00600412	-1.46968	down
ENSMUSG00000021750	229	282	97	781	899	1215	1.45621	1.65537	0.781321	3.40944	4.86841	5.11353	0.00626986	1.97004	up
Mus_musculus_newGene_25708	95	103	107	488	419	805	0.361671	0.385141	0.671685	1.96431	1.6495	3.30174	0.00630285	2.15775	up
ENSMUSG00000023170	1250	1366	1101	4569	3159	6412	20.5985	22.45	21.4119	52.3083	34.1152	72.9728	0.00631694	1.62002	up
ENSMUSG00000001864	330	400	253	1572	1115	1295	2.14782	2.45703	1.87104	6.94091	4.56283	5.69654	0.00638978	1.70302	up
ENSMUSG00000042485	1635	1701	1259	6384	4930	4692	25.7294	26.3483	23.5384	70.1599	50.88	51.0553	0.00638978	1.4707	up
ENSMUSG00000050856	5633	5494	3636	1944	2592	2084	295.401	283.65	226.61	71.1656	89.1118	75.5508	0.00664631	-1.49497	down
ENSMUSG00000025153	54795	104746	7441	8354	17011	4147	106.261	200.125	17.2554	11.2918	21.5923	5.58553	0.00732029	-2.81631	down
ENSMUSG00000043415	1006	1120	1052	9354	5965	1684	6.90773	7.57345	8.58418	44.8691	26.8681	7.99762	0.00741522	2.04647	up
ENSMUSG00000029413	2168	2499	1797	1057	1220	675	17.4723	22.0388	20.0438	5.94472	7.27987	4.03557	0.00741522	-1.49039	down
ENSMUSG00000027401	459	1263	82	132	64	31	2.15599	5.85008	0.457964	0.432576	0.196552	0.098948	0.00757691	-3.23352	down
ENSMUSG00000024176	219	175	203	51	84	41	1.91856	1.16891	1.67601	0.289921	0.428796	0.257254	0.00805286	-2.15481	down
ENSMUSG00000060636	209	609	157	3830	396	4257	7.89103	23.4406	6.96443	105.394	10.1199	116.088	0.00805286	2.90852	up
ENSMUSG00000037152	3261	3805	2844	1679	1933	1335	50.9687	58.6013	52.8322	18.2576	19.7946	14.3757	0.00834132	-1.3572	down
Mus_musculus_newGene_9740	627	2759	51	154	82	89	12.611	54.1794	1.27012	2.09958	1.25969	1.25042	0.00841197	-3.61684	down
ENSMUSG00000044786	2767	2501	1536	11646	7507	7125	19.4259	17.266	12.7269	57.1123	34.611	34.5948	0.00879275	1.64044	up
ENSMUSG00000063953	598	401	555	104	238	164	3.61421	2.38353	3.98561	0.437022	0.939538	0.683578	0.00880382	-2.01382	down
ENSMUSG00000028111	888	1139	901	281	612	194	11.4254	14.4289	13.7786	2.52414	5.16059	1.72265	0.00880382	-1.83802	down
ENSMUSG00000026163	74	140	51	0	23	13	0.205294	0.326981	0.144378	0	0.035556	0.019794	0.00880382	-3.2276	down
ENSMUSG00000033544	2189	3277	2644	500	1871	362	16.3126	23.9495	23.1983	2.77577	9.19668	1.91967	0.00880382	-2.01784	down
ENSMUSG00000026208	128891	126319	119981	539805	441422	499986	828.263	799.118	916.209	2421.77	1859.7	2220.88	0.00880382	1.64003	up
ENSMUSG00000035765	2265	2334	1801	8947	5253	13126	17.8345	18.0869	16.8493	49.1831	27.1163	71.4454	0.00880382	1.80063	up
ENSMUSG00000027408	992	1329	972	328	672	173	8.15436	10.7563	9.49527	1.88139	3.62151	0.978833	0.00880382	-1.89769	down
ENSMUSG00000003528	5114	6849	1335	1475	2032	792	59.9105	78.8955	18.5178	12.0239	15.5556	6.38858	0.00910284	-1.93967	down
ENSMUSG00000036545	3883	5121	3560	1271	2887	1561	10.3974	13.4992	11.326	2.37479	5.06793	2.88778	0.00910284	-1.51555	down
ENSMUSG00000099913	82	8	38	373	493	274	0.506842	0.047665	0.278102	1.61162	2.00132	1.17143	0.00911536	2.77651	up
ENSMUSG00000028024	2095	2738	1220	739	1207	733	9.83673	12.566	6.7638	2.40217	3.69393	2.36515	0.00911536	-1.51306	down
ENSMUSG00000020911	318	310	262	88	136	57	3.92585	3.76741	3.83424	0.753884	1.09864	0.478432	0.00911536	-2.04472	down
ENSMUSG00000013483	42	82	40	225	177	1065	0.192199	0.371053	0.216277	0.724813	0.567528	3.41348	0.00911536	2.91135	up
Mus_musculus_newGene_12533	90	111	67	561	316	504	0.827692	0.980265	0.757881	1.85141	0.975081	1.98986	0.00923292	2.06556	up
ENSMUSG00000047264	1145	1253	1075	3975	3192	4761	11.0981	11.8478	12.1507	26.9047	20.326	31.6755	0.00925874	1.4541	up
ENSMUSG00000022044	112	142	66	19	44	21	1.6512	2.10183	1.16075	0.276841	0.414932	0.20021	0.00949073	-2.27797	down
ENSMUSG00000002416	3514	4105	2772	1740	2139	1408	86.1379	78.3189	71.7547	30.0836	25.3057	25.9862	0.00958579	-1.32587	down
Mus_musculus_newGene_20502	44	80	33	226	266	405	0.350835	0.777247	0.443023	1.75605	1.1223	3.0848	0.00987304	2.21765	up

## Sheet: d-0 vs d-7.DEG.final
#ID	d-0-1_Count	d-0-2_Count	d-0-3_Count	d-7-1_Count	d-7-2_Count	d-7-3_Count	d-0-1_FPKM	d-0-2_FPKM	d-0-3_FPKM	d-7-1_FPKM	d-7-2_FPKM	d-7-3_FPKM	FDR	log2FC	regulated
ENSMUSG00000079049	9	13	28	2008	1804	1804	0.170302	0.14638	0.553129	20.2668	21.3975	21.482	1.08928e-18	6.1938	up
ENSMUSG00000042985	1959	1940	837	101	55	34	10.7938	10.5232	5.47901	0.310472	0.196952	0.125064	8.66377e-17	-5.17727	down
ENSMUSG00000059824	267	328	275	12380	12620	8397	3.09276	3.65338	3.45232	74.5052	91.3818	61.8208	1.38904e-15	4.71069	up
ENSMUSG00000036766	0	2	0	226	124	108	0	0.010548	0	0.674971	0.436629	0.390776	2.46804e-12	7.07832	up
ENSMUSG00000043110	571	604	379	43	40	38	2.98608	3.11232	2.35597	0.125639	0.137799	0.133466	3.22896e-11	-4.20057	down
ENSMUSG00000031273	2	14	9	696	485	322	0.005815	0.039149	0.028359	1.13559	0.938867	0.639734	9.81392e-11	5.31736	up
ENSMUSG00000028957	518	498	390	6436	5963	5727	1.70806	1.61465	1.56248	11.8714	12.9806	12.8717	2.26711e-09	3.15304	up
ENSMUSG00000025105	91	147	62	8	0	0	0.37822	0.604165	0.30719	0.018158	0	0	3.86494e-09	-5.73158	down
ENSMUSG00000109564	352	242	153	28	12	14	1.29683	1.08086	0.223763	0.011803	0.00605	0.007043	4.1911e-09	-4.32603	down
ENSMUSG00000026077	703	637	456	106	43	49	3.90483	3.69701	2.69464	0.314731	0.177047	0.194794	1.3649e-08	-3.75044	down
Mus_musculus_newGene_3676	818	297	55	2	4	8	37.9491	13.5553	3.00725	0.051847	0.121681	0.250167	1.3649e-08	-6.76406	down
Mus_musculus_newGene_26297	390	333	58	3	12	3	19.1533	16.0653	3.3859	0.054858	0.389713	0.06673	2.28028e-08	-5.83371	down
ENSMUSG00000063011	822	746	287	89	33	34	7.55912	6.7531	3.12858	0.45222	0.199233	0.209449	2.28028e-08	-4.11157	down
ENSMUSG00000060962	118	142	44	7	5	6	2.70582	3.40063	1.46029	0.026213	0.024963	0.065756	2.72477e-08	-4.53702	down
ENSMUSG00000115018	311	320	288	24	9	39	2.95861	2.99494	3.25425	0.12326	0.052089	0.247175	4.67849e-08	-4.20886	down
Mus_musculus_newGene_26264	2147	1313	129	2	13	26	86.4557	52.0446	6.16289	0.043328	0.342796	0.69136	5.25418e-08	-6.81592	down
ENSMUSG00000026064	1564	1191	954	231	260	116	7.18131	5.38375	5.2028	0.592006	0.789432	0.361383	1.39343e-07	-3.14706	down
ENSMUSG00000055116	1819	2012	1477	547	161	276	12.1728	14.1631	11.7397	2.03965	0.708758	1.24974	2.18685e-07	-3.01842	down
ENSMUSG00000038550	22	28	9	435	843	259	0.21708	0.45238	0.106325	3.28945	7.37127	2.72189	2.18685e-07	4.21959	up
ENSMUSG00000022602	57	65	36	1089	609	640	0.362202	0.395362	0.27152	3.8709	2.56282	2.76391	2.18685e-07	3.33783	up
ENSMUSG00000027574	364	418	187	39	41	44	9.26416	8.89806	4.58001	0.444995	0.55032	0.606415	3.13673e-07	-3.45477	down
ENSMUSG00000055866	647	286	282	4063	5460	4425	2.15776	0.937446	1.11594	7.56548	12.0494	10.0233	4.77538e-07	3.01223	up
ENSMUSG00000043230	234	208	197	43	19	24	1.59147	1.39209	1.59265	0.162739	0.082234	0.109966	5.45106e-07	-3.46713	down
ENSMUSG00000044303	11	13	0	302	168	182	0.220235	0.264261	0	3.78503	2.48406	2.81804	5.81117e-06	4.25288	up
ENSMUSG00000064357	74730	87192	74822	1101903	686961	818033	2135.26	2452.58	2540.52	17575.3	12987.5	15871.3	7.26662e-06	2.89507	up
ENSMUSG00000044006	1865	1698	1830	530	423	124	8.40922	7.5362	9.80718	1.33353	1.26209	0.376939	1.06078e-05	-2.91872	down
ENSMUSG00000037411	261	517	342	3503	2535	3148	1.68455	3.2861	2.61884	12.6334	10.837	13.81	1.06078e-05	2.48928	up
ENSMUSG00000041653	1274	2441	594	247	174	332	18.869	35.603	10.4542	2.04104	1.69906	3.33103	1.33073e-05	-2.98374	down
ENSMUSG00000053522	91	66	44	11	7	0	2.3251	1.65508	1.34137	0.144057	0.119414	0	1.34412e-05	-4.00874	down
ENSMUSG00000049436	209	262	90	9	34	8	2.1389	2.63989	1.09795	0.051614	0.229795	0.055343	2.28506e-05	-3.89942	down
ENSMUSG00000109061	35	29	36	1465	994	134	0.231377	0.187142	0.287012	5.52651	4.44277	0.614207	3.19627e-05	4.07136	up
ENSMUSG00000031250	1293	1883	1749	594	238	101	18.5928	26.6542	29.8762	4.76473	2.26361	0.984485	3.86318e-05	-3.03618	down
ENSMUSG00000020911	318	310	262	53	65	13	3.92585	3.76741	3.83424	0.362891	0.52613	0.108931	6.53685e-05	-3.31404	down
ENSMUSG00000047443	289	447	456	114	63	78	2.09165	3.03934	4.1188	0.439158	0.287752	0.363603	9.88608e-05	-2.81591	down
ENSMUSG00000017002	593	303	200	46	89	41	13.307	6.73622	5.46235	0.5631	1.31822	0.61992	0.000137658	-3.11892	down
Mus_musculus_newGene_3711	254	154	47	26	21	8	12.2222	7.32937	2.58441	0.63188	0.483726	0.194583	0.00015919	-3.54094	down
ENSMUSG00000061451	187	183	99	46	29	16	1.00455	0.936518	0.612202	0.171466	0.112351	0.109063	0.00017472	-2.90619	down
ENSMUSG00000033730	132	152	67	1106	678	1249	0.712561	0.751348	0.404208	3.30906	2.28096	4.62169	0.00017472	2.60523	up
ENSMUSG00000043415	1006	1120	1052	7346	6262	8114	6.90773	7.57345	8.58418	28.1717	28.4649	37.8542	0.000331925	2.2239	up
ENSMUSG00000023034	1266	1697	1875	12185	11286	17806	9.99103	13.2836	17.5562	54.9054	58.8828	95.5523	0.000336365	2.53592	up
ENSMUSG00000021250	944	1328	627	14177	4843	5975	8.7089	12.0638	6.87085	73.0485	29.5769	37.4468	0.000362204	2.54163	up
Mus_musculus_newGene_13210	45	32	40	340	248	834	0.199081	0.282925	0.225964	0.581908	0.508369	2.81721	0.000439432	3.07229	up
ENSMUSG00000022483	127	108	101	40	8	14	0.482576	0.403495	0.452628	0.083919	0.019945	0.036241	0.00044875	-3.03918	down
ENSMUSG00000003949	445	274	354	2534	2956	1560	1.65464	1.08477	1.46944	5.0571	6.83304	3.70011	0.000463093	2.15671	up
ENSMUSG00000029816	101	133	54	1052	554	751	0.527545	0.685953	0.332838	3.0855	1.92558	2.67768	0.000468483	2.50677	up
ENSMUSG00000038418	807	1002	1523	24586	6976	7616	3.49928	4.27999	7.84983	59.556	20.0273	22.4393	0.000468615	2.8823	up
ENSMUSG00000078735	96	66	256	33	16	12	1.43197	0.973023	4.55614	0.270984	0.151712	0.116026	0.000630117	-3.46451	down
Mus_musculus_newGene_24431	14	0	6	132	116	98	0.36558	0	0.204809	2.21976	2.27578	1.96783	0.000667083	3.5336	up
Mus_musculus_newGene_12197	0	2	13	100	147	155	0	0.004993	0.038332	0.140482	0.245588	0.2661	0.000824585	4.07804	up
ENSMUSG00000020908	20	5	16	201	129	149	0.064445	0.015521	0.059785	0.360915	0.274712	0.325628	0.000861012	2.94781	up
Mus_musculus_newGene_8222	58	59	54	9	9	17	3.11152	3.11551	3.45006	0.268608	0.307456	0.61298	0.00086147	-2.80412	down
ENSMUSG00000029675	11370	17650	12593	5767	2818	3765	57.4286	87.7646	75.5858	16.2622	9.41799	12.9097	0.00100211	-2.32292	down
ENSMUSG00000040703	162	224	79	53	30	22	1.13183	1.54287	0.66496	0.202369	0.13605	0.090676	0.00129276	-2.67019	down
ENSMUSG00000060240	37	22	36	333	217	273	0.406647	0.235366	0.475265	2.15447	1.65695	2.07583	0.00134575	2.52831	up
ENSMUSG00000020963	263	928	70	62	52	40	1.1961	4.18138	0.372633	0.163219	0.154112	0.122063	0.00134575	-3.47871	down
ENSMUSG00000047497	1176	1757	1083	715	385	387	2.6669	3.92301	2.91696	0.904332	0.576466	0.595405	0.00136579	-1.99485	down
ENSMUSG00000024803	148	308	236	921	1658	2987	1.62876	3.3417	3.08304	5.66664	12.0927	22.3575	0.00164187	2.50496	up
ENSMUSG00000033544	2189	3277	2644	1483	777	833	16.3126	23.9495	23.1983	6.1458	3.84871	4.52551	0.00181184	-1.97333	down
ENSMUSG00000028871	389	470	230	152	76	84	4.12012	4.89929	2.88964	0.896354	0.529735	0.603381	0.00190413	-2.34425	down
ENSMUSG00000004098	3974	4027	3737	2041	1490	1082	12.6363	12.6062	14.1199	3.62193	3.13347	2.33427	0.00192824	-1.9206	down
ENSMUSG00000029223	40	29	31	403	200	205	0.658859	0.465418	0.602725	3.71892	2.18666	2.29685	0.00205574	2.42514	up
ENSMUSG00000050737	1214	1662	340	339	196	289	6.47649	8.72513	2.15306	1.00709	0.691812	1.04347	0.00205574	-2.44471	down
ENSMUSG00000055368	49	120	65	26	17	11	0.151297	0.371266	0.240061	0.045142	0.035398	0.023363	0.00233343	-2.6615	down
ENSMUSG00000050423	4	15	16	95	354	95	0.03258	0.112256	0.15487	0.427717	1.92863	0.522532	0.00237997	3.41294	up
ENSMUSG00000026414	331	330	205	2663	1508	1012	5.97082	5.86677	4.40522	25.5677	17.9103	12.4235	0.00290011	2.01808	up
ENSMUSG00000039084	2911	1610	2430	1054	770	220	33.7106	18.3511	33.437	6.81438	5.89417	1.72351	0.00333483	-2.37496	down
ENSMUSG00000018924	782	795	382	242	16	64	6.31536	6.31465	3.66228	1.08945	0.082487	0.345535	0.00348823	-3.2134	down
ENSMUSG00000031849	1188	1146	1341	640	438	172	9.71372	9.08048	12.8282	3.09774	2.33287	0.940123	0.00348823	-2.16475	down
ENSMUSG00000037379	661	795	859	322	243	66	6.50429	7.58505	10.1097	2.00115	1.63499	0.423364	0.00353126	-2.48367	down
ENSMUSG00000025789	25	36	29	279	184	172	0.090187	0.127372	0.123844	0.566455	0.439602	0.421025	0.00518762	2.24662	up
ENSMUSG00000020467	1283	1726	781	611	537	381	12.3276	16.7406	8.97981	3.3225	3.60017	2.52655	0.0053768	-1.8264	down
ENSMUSG00000031351	394	397	362	191	108	86	2.15907	2.18602	2.35371	0.582518	0.38785	0.315909	0.0053768	-2.16597	down
ENSMUSG00000000402	223	249	244	121	44	25	1.59926	1.76203	2.08077	0.484822	0.205204	0.121767	0.00541085	-2.54051	down
ENSMUSG00000041559	14763	13867	12795	6900	4223	1590	92.0946	85.1848	94.8209	24.0189	17.4249	6.7309	0.007639	-2.30227	down
ENSMUSG00000030862	3004	3057	2686	1915	1022	711	16.709	16.7382	18.0585	5.94473	3.75977	2.68534	0.007639	-1.85305	down
ENSMUSG00000044172	76	61	66	28	19	5	0.92847	0.727239	0.951904	0.191788	0.163809	0.033407	0.00820238	-2.54847	down
ENSMUSG00000063632	27	22	20	263	112	129	0.062777	0.050584	0.054865	0.34286	0.172005	0.204699	0.00888563	2.27966	up
ENSMUSG00000029661	58794	71555	66148	36058	18620	11537	234.848	267.94	300.828	79.1784	45.345	29.1829	0.00888563	-2.17594	down
ENSMUSG00000006403	323	298	253	130	67	111	1.42883	1.30106	1.42395	0.322308	0.218062	0.331104	0.00927466	-2.06009	down
Mus_musculus_newGene_17436	962	941	254	184	157	14	6.27172	4.54452	3.18136	1.07913	1.09146	0.097386	0.00928312	-3.11976	down
ENSMUSG00000047880	184	291	41	30	21	50	1.3636	2.27245	0.333003	0.119702	0.09867	0.231259	0.00928312	-2.78931	down
ENSMUSG00000020218	437	252	325	146	95	26	3.70346	2.1002	3.26716	0.686942	0.528725	0.144643	0.00928312	-2.52837	down

## Sheet: d-0 vs d-10.DEG.final
#ID	d-0-1_Count	d-0-2_Count	d-0-3_Count	d-10-1_Count	d-10-2_Count	d-10-3_Count	d-0-1_FPKM	d-0-2_FPKM	d-0-3_FPKM	d-10-1_FPKM	d-10-2_FPKM	d-10-3_FPKM	FDR	log2FC	regulated
ENSMUSG00000093752	0	0	0	2681	3300	2795	0	0	0	6.22879	6.65882	6.02557	1.52908e-76	14.1951	up
ENSMUSG00000109061	35	29	36	1270	1290	1204	0.231377	0.187142	0.287012	5.41929	4.78096	4.76609	4.91291e-22	4.48216	up
Mus_musculus_newGene_145	78	76	87	0	0	0	0.380742	0.36511	0.506661	0	0	0	4.66568e-17	-9.76869	down
ENSMUSG00000094065	0	0	0	106	136	229	0	0	0	1.49599	1.66366	2.99927	4.08258e-16	9.96035	up
ENSMUSG00000028655	86	25	36	1610	1860	1427	0.774532	0.216088	0.385644	9.81856	10.0082	8.7138	2.29216e-15	4.33044	up
ENSMUSG00000059824	267	328	275	6389	6187	2999	3.09276	3.65338	3.45232	44.2429	37.578	19.7436	3.88002e-14	3.44013	up
ENSMUSG00000037411	261	517	342	4215	7045	4953	1.68455	3.2861	2.61884	17.2021	24.9663	18.755	3.32183e-13	3.11352	up
ENSMUSG00000052316	4	11	7	650	951	224	0.014658	0.036075	0.026128	1.50225	1.90934	0.479236	5.29504e-13	5.63458	up
Mus_musculus_newGene_4787	0	0	0	121	149	884	0	0	0	0.160285	0.484956	1.20938	8.70638e-13	11.2259	up
Mus_musculus_newGene_26295	0	0	0	77	1393	291	0	0	0	2.36385	37.249	8.29214	8.49791e-12	11.834	up
ENSMUSG00000030483	161	30	68	3643	2081	8738	1.62951	0.297177	0.818309	23.3603	11.587	52.0037	8.49791e-12	5.05011	up
ENSMUSG00000031250	1293	1883	1749	317	348	556	18.5928	26.6542	29.8762	2.87209	2.74099	4.68114	1.52314e-11	-2.77662	down
ENSMUSG00000028957	518	498	390	4360	3844	3496	1.70806	1.61465	1.56248	9.0757	6.98514	6.75483	1.99169e-11	2.33848	up
ENSMUSG00000026064	1564	1191	954	370	284	339	7.18131	5.38375	5.2028	1.07305	0.713233	0.910444	6.78662e-11	-2.61466	down
ENSMUSG00000002289	509	737	412	4229	6926	9588	3.58496	4.71574	2.87441	17.366	23.6043	35.943	8.20929e-11	2.90899	up
ENSMUSG00000044006	1865	1698	1830	270	500	653	8.40922	7.5362	9.80718	0.768554	1.23483	1.72538	1.32379e-10	-2.69725	down
ENSMUSG00000055866	647	286	282	4005	3946	4780	2.15776	0.937446	1.11594	8.4373	7.21745	9.3427	3.40397e-10	2.66851	up
ENSMUSG00000028341	239	229	178	1356	2346	1988	0.810557	0.763037	0.716888	2.93455	4.66708	3.99296	1.69152e-09	2.39641	up
ENSMUSG00000003555	6	0	0	212	238	86	0.059622	0	0	1.43113	1.39745	0.539159	3.13264e-09	5.72595	up
Mus_musculus_newGene_31986	128	120	185	4499	2320	1336	0.52035	0.715353	1.21012	12.0167	7.92553	3.30065	3.88764e-09	3.49705	up
ENSMUSG00000028359	22	29	7	1172	459	318	0.549889	0.717832	0.189649	18.6324	6.33146	4.683	1.0912e-08	4.43645	up
ENSMUSG00000034785	6	0	6	146	394	143	0.069083	0	0.082093	1.05782	2.48264	1.03295	1.55246e-08	5.0085	up
Mus_musculus_newGene_17809	12	0	0	318	227	593	0.030988	0	0	0.607107	0.453681	1.28358	1.80419e-08	5.83559	up
Mus_musculus_newGene_19977	113	230	105	20	26	15	0.39631	0.797044	0.437853	0.044453	0.050171	0.030944	2.41287e-08	-3.57047	down
Mus_musculus_newGene_30089	6	2	8	158	163	138	0.029349	0.009599	0.046501	0.485318	0.436517	0.393232	2.44024e-08	4.05504	up
ENSMUSG00000024803	148	308	236	2393	1655	2352	1.62876	3.3417	3.08304	16.6585	10.0031	15.1897	6.40732e-08	2.47363	up
ENSMUSG00000036885	476	224	322	2803	3337	2532	1.63947	0.758338	1.31934	6.10834	6.3157	5.17321	7.63354e-08	2.33859	up
Mus_musculus_newGene_30307	3	4	16	515	438	165	0.009562	0.019075	0.067088	1.62772	1.15282	0.40169	8.36759e-08	4.788	up
Mus_musculus_newGene_27596	20	0	11	520	475	381	0.162054	0	0.108985	3.22702	2.11263	2.013	8.44455e-08	4.70947	up
ENSMUSG00000044303	11	13	0	197	347	206	0.220235	0.264261	0	2.81481	4.28772	2.71597	1.60524e-07	4.27811	up
ENSMUSG00000003949	445	274	354	3048	2327	2553	1.65464	1.08477	1.46944	6.71759	4.47467	5.38628	1.67984e-07	2.1462	up
Mus_musculus_newGene_24521	94	116	64	2	17	12	0.479466	0.587475	0.385683	0.006501	0.047489	0.033193	1.81017e-07	-3.86433	down
ENSMUSG00000025789	25	36	29	434	796	273	0.090187	0.127372	0.123844	1.04266	1.58201	0.578228	1.81017e-07	3.31625	up
ENSMUSG00000031765	4406	1626	923	39542	46030	53020	152.08	55.6277	38.5472	855.992	887.138	1082.52	1.81017e-07	3.62588	up
ENSMUSG00000024052	1024	771	942	6108	7166	8375	3.87882	3.81437	4.38014	16.9916	14.6789	18.9023	2.23898e-07	2.22185	up
ENSMUSG00000026475	311	253	274	5129	1581	2621	2.58501	2.06681	2.70122	26.9438	7.21105	12.7765	3.21219e-07	2.77015	up
ENSMUSG00000038550	22	28	9	325	269	244	0.21708	0.45238	0.106325	2.71396	1.88054	2.09395	3.76529e-07	3.14206	up
ENSMUSG00000060938	6217	507	4542	176	318	429	229.936	18.5725	199.555	3.85835	6.46299	9.24981	4.20252e-07	-4.42005	down
Mus_musculus_newGene_11089	304	315	334	57	97	96	0.378648	0.386941	0.494604	0.044887	0.06604	0.070217	4.57435e-07	-2.6973	down
Mus_musculus_newGene_2303	14	0	10	440	172	828	0.128054	0	0.108967	2.5457	0.862925	4.44871	5.06037e-07	5.10882	up
ENSMUSG00000021091	7719	1947	3359	87779	85669	66030	72.7702	18.0682	37.6249	522.654	442.905	364.78	5.06037e-07	3.47755	up
ENSMUSG00000079278	2114	2603	1923	1141	1053	1006	16.5996	20.1277	17.9431	5.66059	4.53537	4.63065	5.84776e-07	-1.7764	down
ENSMUSG00000035878	393	244	432	6420	3950	2073	1.49444	0.912452	1.95176	15.4393	8.24807	4.6254	6.65932e-07	2.8009	up
ENSMUSG00000026077	703	637	456	80	218	193	3.90483	3.69701	2.69464	0.34298	0.720925	0.683786	6.81334e-07	-2.61715	down
ENSMUSG00000005514	3304	3303	2010	30447	26308	33220	26.5093	25.2337	18.2578	146.127	108.784	148.583	7.33818e-07	2.67589	up
ENSMUSG00000019933	430	455	360	122	154	122	18.9916	19.8257	19.2738	3.38024	3.77371	3.22785	8.5018e-07	-2.37715	down
ENSMUSG00000029223	40	29	31	377	676	284	0.658859	0.465418	0.602725	3.92961	6.12711	2.7452	8.5018e-07	2.99263	up
ENSMUSG00000078919	1762	1689	1304	457	384	918	20.3066	15.9381	14.4481	2.75866	2.04126	6.59897	8.5018e-07	-2.17452	down
ENSMUSG00000046688	489	325	343	3249	2513	2118	4.6946	3.13651	3.38577	17.38	10.6275	10.218	8.54235e-07	2.04664	up
ENSMUSG00000044042	54	40	44	612	531	382	0.243682	0.176769	0.231163	0.865214	0.656225	0.629959	8.57838e-07	2.73597	up
ENSMUSG00000025129	4028	4697	3945	1493	2015	1056	101.638	116.68	118.296	23.795	27.8829	15.609	8.7641e-07	-2.20871	down
ENSMUSG00000026981	90	99	59	940	582	803	0.876831	0.937239	0.762803	7.07955	3.3894	5.31586	8.9306e-07	2.52832	up
ENSMUSG00000028364	871	1259	992	13048	22296	6926	2.47846	3.45637	3.25768	22.633	33.5479	11.1233	9.82791e-07	3.02064	up
ENSMUSG00000048856	1273	170	876	27133	21785	16394	15.1872	1.95823	12.3692	205.262	143.968	115.158	9.82791e-07	4.05722	up
ENSMUSG00000018924	782	795	382	110	79	249	6.31536	6.31465	3.66228	0.558052	0.346956	1.17474	1.10755e-06	-2.87177	down
ENSMUSG00000028841	373	288	333	1804	2647	2005	2.935	2.2279	3.11814	8.98171	11.4433	9.26157	1.38054e-06	1.94222	up
ENSMUSG00000032311	160	142	49	1161	1103	992	1.57982	1.40334	0.587139	7.46876	6.09388	6.0293	1.61501e-06	2.53864	up
ENSMUSG00000055116	1819	2012	1477	516	643	1124	12.1728	14.1631	11.7397	2.1785	2.35997	4.41887	1.82923e-06	-1.96272	down
ENSMUSG00000030244	501	118	458	8253	6176	3345	3.99552	0.896126	4.07108	39.5322	25.9783	14.886	1.86637e-06	3.28213	up
ENSMUSG00000032766	1922	2174	1635	943	1001	1090	40.69	45.2956	41.1313	12.6053	11.6192	13.5131	1.9404e-06	-1.64866	down
Mus_musculus_newGene_20404	273	175	234	2181	1238	1949	1.91019	1.10684	2.10509	12.943	5.81034	11.7699	2.03778e-06	2.23639	up
ENSMUSG00000042041	128	59	46	1514	1411	460	2.13178	0.957511	0.912209	15.9695	12.9191	4.50164	2.06112e-06	3.17702	up
ENSMUSG00000027460	28	38	12	352	527	212	0.232277	0.311403	0.110844	1.84846	2.40431	1.03256	2.14468e-06	3.11602	up
ENSMUSG00000016327	2840	2181	2032	1058	1405	1003	13.1763	9.9631	11.2046	3.09616	3.57562	2.72497	2.14468e-06	-1.76063	down
ENSMUSG00000046818	9254	13197	7527	2693	3183	3301	67.4907	94.896	65.5887	12.6214	12.856	14.1387	2.37488e-06	-2.42695	down
ENSMUSG00000027338	200	375	328	84	88	75	1.45056	2.84315	2.88927	0.386889	0.407908	0.310703	3.20648e-06	-2.61776	down
Mus_musculus_newGene_8222	58	59	54	11	14	7	3.11152	3.11551	3.45006	0.344126	0.404347	0.216015	3.53078e-06	-3.13674	down
Mus_musculus_newGene_23146	12	0	6	414	87	305	0.019388	0	0.012311	0.521043	0.151057	0.308608	3.59379e-06	4.74234	up
ENSMUSG00000029361	615	588	733	2619	6266	6719	1.90768	1.82564	3.06866	4.11036	8.49439	10.0287	3.9219e-06	2.21766	up
Mus_musculus_newGene_15843	68	83	70	9	19	18	0.240909	0.290802	0.296687	0.018033	0.036992	0.036441	3.95019e-06	-3.00707	down
ENSMUSG00000102752	322	165	138	1684	1774	1280	1.637	0.824358	0.829529	5.40512	4.94403	3.81242	4.12649e-06	2.21507	up
ENSMUSG00000029304	535	287	459	5792	2403	3000	7.28067	3.87213	7.4963	49.9958	18.1576	23.8823	4.49622e-06	2.40092	up
Mus_musculus_newGene_17618	109	75	95	874	1227	551	0.439009	0.828719	0.456596	2.5444	3.07669	1.49628	6.17458e-06	2.4993	up
ENSMUSG00000051319	2716	2666	2163	1063	1597	1279	66.0378	63.8163	62.5063	16.3198	21.2929	18.2243	6.66372e-06	-1.67728	down
ENSMUSG00000020218	437	252	325	86	84	133	3.70346	2.1002	3.26716	0.459168	0.388041	0.65993	6.86761e-06	-2.49624	down
ENSMUSG00000052392	347	77	340	3729	2726	3038	1.10789	0.301595	1.29563	7.90915	5.13075	5.79348	7.34886e-06	2.85183	up
ENSMUSG00000020805	6	8	28	608	414	172	0.03507	0.045803	0.188179	2.24105	1.32521	0.588056	7.34886e-06	4.01933	up
ENSMUSG00000026259	132	77	163	1483	1259	865	0.971213	0.565649	1.28968	6.09891	4.79386	3.46062	8.00197e-06	2.50767	up
ENSMUSG00000044338	1927	2570	1985	1093	1297	1156	10.1348	13.3052	12.4066	3.63114	3.73904	3.56045	8.8889e-06	-1.60752	down
ENSMUSG00000022602	57	65	36	288	1117	531	0.362202	0.395362	0.27152	1.15548	3.8989	1.97843	8.99974e-06	2.87366	up
Mus_musculus_newGene_11144	219	233	142	64	62	37	4.60574	4.78303	3.50237	0.851431	0.712762	0.455532	9.15209e-06	-2.56307	down
ENSMUSG00000050423	4	15	16	130	207	1332	0.03258	0.112256	0.15487	0.664572	0.923382	6.35583	9.64235e-06	4.74046	up
ENSMUSG00000035372	699	627	517	3208	3493	2664	7.22382	6.3735	6.34006	20.9441	19.8047	16.1368	1.10294e-05	1.62013	up
Mus_musculus_newGene_31650	7	2	10	221	131	81	0.062956	0.021211	0.10828	1.53054	0.741588	0.528743	1.13214e-05	3.74046	up
ENSMUSG00000019932	3246	3466	4096	916	1556	2015	27.7002	29.1175	41.5342	4.93319	7.28127	10.0729	1.17461e-05	-2.05451	down
ENSMUSG00000020926	211	197	145	2706	1487	805	0.802689	0.742689	0.654058	6.58964	3.12643	1.81235	1.3613e-05	2.49358	up
ENSMUSG00000019303	456	464	313	114	166	182	7.08807	7.14277	5.82984	1.0981	1.46047	1.73208	1.45372e-05	-2.14704	down
ENSMUSG00000041653	1274	2441	594	155	379	563	18.869	35.603	10.4542	1.44897	3.07904	4.88819	1.51668e-05	-2.6748	down
ENSMUSG00000025089	1046	453	855	8325	7145	4636	4.8679	2.14661	4.76809	23.776	17.571	12.2878	1.61235e-05	2.34715	up
ENSMUSG00000052373	1069	1320	920	611	493	369	7.30241	8.57418	7.24028	2.62981	1.80561	1.43588	1.79878e-05	-1.87561	down
ENSMUSG00000025533	1360	435	832	12031	7573	6990	13.3515	4.17285	9.74935	89.363	38.3938	39.1422	2.08586e-05	2.61257	up
Mus_musculus_newGene_33960	1298	1219	938	362	766	393	10.9134	10.4722	9.92203	1.89192	3.84914	1.79084	2.31114e-05	-1.92231	down
ENSMUSG00000047798	71	56	26	613	392	413	0.734162	0.565569	0.314633	4.03086	2.23222	2.51415	2.51533e-05	2.53494	up
ENSMUSG00000064357	74730	87192	74822	531914	782024	705648	2135.26	2452.58	2540.52	9599.04	12253.9	11815.2	2.53357e-05	2.34204	up
ENSMUSG00000032487	49	87	53	523	578	438	0.210923	0.371557	0.273857	1.44236	1.38338	1.1205	2.53357e-05	2.30421	up
ENSMUSG00000024331	296	173	327	2785	1516	1823	1.29592	0.816142	1.68449	7.61462	3.68269	4.61871	2.85398e-05	2.18872	up
ENSMUSG00000031351	394	397	362	128	88	186	2.15907	2.18602	2.35371	0.438985	0.261968	0.596104	3.17137e-05	-2.26178	down
ENSMUSG00000013483	42	82	40	766	615	300	0.192199	0.371053	0.216277	2.23772	1.64387	0.854393	3.30564e-05	2.67073	up
ENSMUSG00000031762	3291	604	393	22616	30185	32733	125.58	22.6838	17.7868	546.958	632.303	732.711	3.35758e-05	3.63308	up
ENSMUSG00000021198	2	8	10	103	107	92	0.00421	0.016952	0.025637	0.141628	0.128642	0.130853	3.46412e-05	3.13664	up
ENSMUSG00000042834	8091	8558	7050	2523	3868	2226	70.815	73.7361	73.3162	13.9451	18.5645	11.4106	3.51263e-05	-2.19749	down
ENSMUSG00000018727	16	7	14	231	216	89	0.235983	0.088625	0.242003	2.17399	1.72074	0.760383	3.94738e-05	3.11018	up
ENSMUSG00000067081	1393	1311	1221	509	920	470	7.01817	9.8969	11.5122	2.33607	4.77107	2.7698	4.29451e-05	-1.79527	down
ENSMUSG00000026072	1664	1160	877	6549	7673	7157	6.06611	4.49512	4.18735	14.735	16.8288	15.8098	4.64693e-05	1.81154	up
ENSMUSG00000003526	868	687	720	6098	4287	3302	8.52606	6.19088	7.94658	32.6373	21.6588	16.9176	4.64693e-05	1.86827	up
ENSMUSG00000009376	1153	957	835	5297	5404	4511	5.76015	4.08178	4.33759	11.8081	11.5303	10.6886	5.17999e-05	1.64282	up
ENSMUSG00000028111	888	1139	901	466	474	609	11.4254	14.4289	13.7786	3.78403	3.33854	4.58955	5.69797e-05	-1.65884	down
ENSMUSG00000038473	103	60	44	559	541	502	0.825713	0.374662	0.372206	2.68383	2.11049	2.23527	5.81332e-05	2.24465	up
ENSMUSG00000039084	2911	1610	2430	826	981	1577	33.7106	18.3511	33.437	6.03941	6.22918	10.6986	5.93629e-05	-1.81255	down
Mus_musculus_newGene_30308	18	9	17	167	149	157	0.158583	0.073009	0.186522	0.976367	0.754301	0.851977	7.04226e-05	2.66539	up
ENSMUSG00000052516	44	37	19	312	414	198	0.127169	0.338964	0.058657	0.887559	1.02219	0.634453	7.07192e-05	2.50677	up
Mus_musculus_newGene_9382	665	709	553	258	356	336	7.58265	7.97221	7.44965	1.87289	2.24108	2.25262	7.07192e-05	-1.75885	down
Mus_musculus_newGene_11255	410	463	376	133	215	85	2.53672	2.82028	2.7722	0.514758	0.730449	0.304667	7.28517e-05	-2.26228	down
ENSMUSG00000050390	933	632	781	5836	4642	3348	3.4964	2.32707	3.47759	13.8269	9.54825	7.36262	8.54573e-05	1.82723	up
ENSMUSG00000073643	2211	2416	1625	1135	1310	1441	11.9763	13.2253	10.5841	4.96808	4.8231	5.60305	9.41255e-05	-1.41154	down
Mus_musculus_newGene_32742	420	1019	887	343	223	305	2.12522	4.87737	5.46759	1.08516	0.622451	0.908718	9.57149e-05	-2.16279	down
ENSMUSG00000022126	44	33	44	617	218	416	0.319928	0.240998	0.381364	2.88801	0.885187	1.80754	9.57149e-05	2.63979	up
ENSMUSG00000091712	2568	3176	2590	1647	1343	1621	8.73234	10.8599	10.6351	3.52542	2.49591	3.30028	9.57149e-05	-1.58549	down
ENSMUSG00000050315	7975	7411	6368	1979	3626	3241	23.1984	18.7073	22.5819	4.03996	6.36795	5.85637	0.000100058	-2.04949	down
ENSMUSG00000034780	151	115	121	2738	3023	282	2.98888	1.62995	1.53594	10.583	8.9864	2.2947	0.000102071	3.24903	up
ENSMUSG00000005413	966	658	542	3442	3714	3113	11.9713	8.02765	7.97572	26.9553	25.2552	22.6171	0.000102416	1.52685	up
ENSMUSG00000024413	1388	1383	1323	10292	9312	6748	5.16772	5.07057	5.85217	24.2097	19.0194	14.7282	0.000108466	1.95554	up
ENSMUSG00000051067	342	417	312	114	140	192	2.02307	2.35882	2.09667	0.405933	0.433642	0.635103	0.000108889	-2.00568	down
Mus_musculus_newGene_21641	47	51	39	338	308	344	0.45173	0.392141	0.484236	1.02632	1.49987	1.10067	0.000108889	2.12513	up
ENSMUSG00000103476	109	104	80	33	35	24	8.70231	8.1823	7.52617	1.6359	1.52994	1.08051	0.000108889	-2.38593	down
Mus_musculus_newGene_3510	12	4	35	597	313	221	0.086266	0.027181	0.327242	2.89793	1.29916	0.850049	0.000117113	3.64941	up
ENSMUSG00000026308	3076	3402	2857	1299	2284	1453	19.3739	21.0943	21.3809	5.16503	7.88748	5.36336	0.000127772	-1.63758	down
ENSMUSG00000026173	820	807	763	347	474	466	5.76164	5.62989	6.41426	1.54557	1.83525	1.89926	0.000129519	-1.64461	down
ENSMUSG00000001131	129	146	125	1025	665	855	2.90281	3.2507	3.42379	14.4091	8.29147	11.2882	0.000129519	1.94459	up
ENSMUSG00000014361	515	397	374	2274	2482	1703	2.32669	1.76432	2.00699	6.49439	6.15614	4.5129	0.000129775	1.60019	up
Mus_musculus_newGene_23581	187	130	104	946	633	1236	4.34112	2.96778	2.84646	14.1679	8.20325	16.8355	0.000130706	2.02123	up
ENSMUSG00000037010	617	773	567	369	289	263	3.81009	4.70204	4.1601	1.43745	0.976071	0.951263	0.000130706	-1.80247	down
ENSMUSG00000068299	28	9	22	214	292	151	0.418756	0.05076	0.354401	1.26805	1.03801	0.568629	0.000142904	2.71245	up
ENSMUSG00000037095	7397	2151	3443	53946	56788	29539	102.214	29.2542	56.5399	470.856	430.383	239.215	0.000142904	2.71224	up
ENSMUSG00000024900	3541	1798	2866	31610	22492	18706	16.0193	8.00912	15.4094	90.3406	55.814	49.6029	0.000142904	2.4112	up
ENSMUSG00000025279	833	400	644	3861	3137	3310	3.41191	1.6126	3.13669	9.99482	7.05125	7.9486	0.000144625	1.70967	up
ENSMUSG00000049044	1107	264	586	6120	5183	4430	5.23808	1.22619	3.28981	18.3007	13.4568	12.2932	0.000160433	2.27296	up
ENSMUSG00000039323	928	110	733	7941	9729	6547	13.8133	1.6072	12.966	74.7362	79.4521	57.1128	0.000165342	2.9868	up
ENSMUSG00000049404	465	672	378	2429	3158	1885	6.81979	9.70734	6.58526	22.5221	25.4255	16.2178	0.000165342	1.59036	up
ENSMUSG00000015970	1122	576	924	8184	5774	3988	3.84052	1.93854	3.75628	17.7548	10.8261	7.99046	0.000165949	2.04004	up
ENSMUSG00000070780	370	391	255	1959	1582	1483	1.86253	1.67997	1.57905	6.31277	4.01964	4.08802	0.000167407	1.60087	up
ENSMUSG00000049556	18	12	15	116	201	122	0.094278	0.063025	0.089253	0.510716	0.76507	0.494331	0.000169469	2.5258	up
ENSMUSG00000037977	1951	1851	1308	937	1170	1119	14.5998	13.638	11.6286	4.42828	4.79967	4.9069	0.000172891	-1.38892	down
ENSMUSG00000028479	1496	999	1109	7426	7269	5356	10.5584	6.39854	9.51686	34.6792	25.4423	21.8925	0.000181989	1.74358	up
ENSMUSG00000005089	440	73	479	5916	3239	3143	1.45371	0.120326	1.52729	10.0837	4.96031	4.23441	0.000187831	2.85072	up
ENSMUSG00000030340	132	77	108	1176	909	483	0.72849	0.426882	0.707284	4.13651	2.77261	1.57506	0.000188105	2.28952	up
Mus_musculus_newGene_8679	273	263	216	47	136	83	0.783106	0.738184	0.685285	0.073518	0.202877	0.119931	0.000206027	-2.25199	down
Mus_musculus_newGene_963	127	856	138	6083	2278	5726	0.484203	3.58002	0.621991	16.4088	5.34106	14.2033	0.000212958	3.01792	up
ENSMUSG00000028680	557	260	347	1376	2507	3598	4.55472	2.09104	3.36986	7.11059	11.5068	17.2491	0.00021396	1.91584	up
ENSMUSG00000020733	1700	820	1081	9892	7232	6246	17.181	8.15221	12.9833	63.1494	40.0878	36.9959	0.00021481	1.9749	up
ENSMUSG00000006587	201	343	273	876	2443	1916	2.3973	4.0285	3.87529	6.60799	16.0098	13.4182	0.000268357	1.90865	up
Mus_musculus_newGene_4830	2462	1990	1905	669	1623	1269	13.5596	10.6996	13.6937	2.26207	5.3375	4.11174	0.000272239	-1.59715	down
ENSMUSG00000090264	78	10	49	577	569	535	2.02928	0.249148	1.5144	9.52637	8.15628	8.19008	0.000273824	2.85257	up
Mus_musculus_newGene_37696	182	39	129	1586	926	943	1.74753	0.365169	1.47586	9.63871	4.88501	5.32033	0.000273824	2.55771	up
ENSMUSG00000067780	450	669	296	175	174	253	1.26274	1.85082	0.988246	0.310453	0.267444	0.416068	0.000273824	-1.93681	down
Mus_musculus_newGene_21793	28	18	37	441	228	198	0.194753	0.125324	0.329882	2.26864	1.01022	1.00576	0.00027903	2.63339	up
ENSMUSG00000021136	1224	768	602	6741	5175	3179	6.91611	4.27063	4.04083	24.0688	16.0511	10.5321	0.000282846	1.84925	up
ENSMUSG00000032271	268	544	144	2024	1996	1695	4.98677	9.98888	3.18339	23.8615	20.4169	18.5246	0.000284204	1.91258	up
ENSMUSG00000030048	52	62	53	5	18	22	1.17757	1.38484	1.42483	0.057428	0.215904	0.289504	0.000286967	-2.64734	down
ENSMUSG00000053522	91	66	44	3	17	25	2.3251	1.65508	1.34137	0.040929	0.227193	0.377968	0.000299385	-2.89349	down
ENSMUSG00000020131	63	68	70	552	356	485	0.478772	0.506802	0.637494	2.6718	1.7911	2.17659	0.00030459	2.0542	up
ENSMUSG00000043719	3333	4350	3873	2176	1464	2342	7.40738	9.51197	10.2347	3.06087	2.22612	3.03928	0.00030459	-1.68954	down
ENSMUSG00000051456	666	711	544	378	266	162	16.5911	17.4349	16.0792	5.94354	3.62264	2.35653	0.000307608	-1.95429	down
Mus_musculus_newGene_3006	56	4	28	584	513	308	0.13799	0.009709	0.08149	0.908527	0.693591	0.44359	0.000310476	3.25615	up
ENSMUSG00000081665	92	179	159	1596	906	706	0.514264	0.98584	1.06099	5.66201	2.79095	2.32276	0.000310476	2.17633	up
ENSMUSG00000042213	74	43	67	865	506	305	0.619819	0.252988	0.496545	4.11059	1.92373	1.45745	0.000310484	2.4609	up
ENSMUSG00000052566	298	219	268	2059	1467	1052	2.01345	1.55495	2.19843	8.96202	5.68002	4.35166	0.000313491	1.81495	up
ENSMUSG00000033544	2189	3277	2644	1378	1181	1972	16.3126	23.9495	23.1983	6.47235	4.97104	8.70711	0.000316567	-1.58597	down
ENSMUSG00000010122	620	336	463	4787	2806	1705	4.7108	2.15106	4.03714	20.9707	10.5547	7.22513	0.00031972	1.99755	up
Mus_musculus_newGene_20524	201	109	54	3091	390	1256	0.537063	0.287993	0.170282	5.73072	0.592169	1.97469	0.000320944	3.07207	up
ENSMUSG00000046491	507	631	436	227	256	313	8.44485	9.97864	8.47903	2.31329	2.26384	2.95962	0.000320944	-1.71518	down
ENSMUSG00000020099	2441	2536	1966	1184	1502	1807	8.59962	8.81628	8.14418	2.71408	2.98362	3.83581	0.000343362	-1.36799	down
ENSMUSG00000031910	369	355	391	150	166	205	1.60084	1.37421	2.02127	0.442824	0.425742	0.493423	0.000344143	-1.85723	down
ENSMUSG00000026303	55	57	35	200	455	445	0.23557	0.25616	0.176301	0.544006	1.07753	1.18339	0.000344842	2.16153	up
ENSMUSG00000056004	15	20	7	107	248	90	0.061693	0.08007	0.033894	0.279171	0.597417	0.22094	0.00034934	2.68931	up
ENSMUSG00000039238	92	79	104	739	515	589	0.551478	0.467948	0.741094	2.80716	1.69739	2.07694	0.000351048	1.99522	up
ENSMUSG00000040471	46	8	41	696	304	319	0.49163	0.077358	0.514962	5.30931	1.93122	2.42251	0.000353506	3.04222	up
ENSMUSG00000047497	1176	1757	1083	623	959	832	2.6669	3.92301	2.91696	0.891373	1.19206	1.10533	0.000374662	-1.46591	down
Mus_musculus_newGene_18401	130	72	59	29	28	24	2.75864	1.57641	1.41742	0.305625	0.264419	0.266296	0.000375403	-2.39149	down
ENSMUSG00000029380	625	45	80	7566	3315	2982	12.7421	0.891119	1.93313	97.5631	37.1129	35.6773	0.000378041	3.56406	up
ENSMUSG00000020866	994	1101	875	544	668	621	2.32238	2.54374	2.43782	0.835123	0.860114	0.848816	0.000381573	-1.43298	down
Mus_musculus_newGene_14665	74	194	70	1225	805	579	0.332009	0.525559	0.29647	2.70933	1.369	0.938768	0.000381573	2.28152	up
ENSMUSG00000048163	406	647	486	2417	2060	2564	4.66834	6.67362	6.04916	16.0868	12.0509	16.1443	0.00038616	1.45997	up
ENSMUSG00000039221	699	691	482	341	330	342	25.3098	24.8285	20.4268	7.78031	6.42007	7.20124	0.000389102	-1.60317	down
ENSMUSG00000016995	264	315	281	91	97	173	2.22486	2.61512	2.80739	0.485321	0.447801	0.851496	0.000391376	-2.00814	down
ENSMUSG00000025981	697	645	405	2591	2817	2226	7.91836	7.22004	5.42195	18.3735	17.5248	14.6448	0.000404813	1.41973	up
ENSMUSG00000040950	1195	1443	754	639	543	752	16.0731	19.019	12.0555	5.36187	4.06242	5.79871	0.000404813	-1.51459	down
Mus_musculus_newGene_16214	118	210	90	973	503	1686	1.00934	0.857229	0.93485	2.50163	1.1169	4.01196	0.000409123	2.21349	up
ENSMUSG00000031595	840	1306	948	526	567	709	10.5585	16.1581	14.1544	4.17223	3.9054	5.21812	0.000417558	-1.51957	down
Mus_musculus_newGene_28726	425	356	391	134	157	244	1.85194	1.52594	2.02405	0.367212	0.37414	0.623097	0.000419519	-1.89337	down
ENSMUSG00000040310	93	105	50	486	1254	360	0.255105	0.284784	0.205603	1.13093	2.54123	0.771651	0.000430823	2.36765	up
ENSMUSG00000020777	12981	11335	9634	98316	52670	89219	65.862	56.3178	57.7811	320.834	148.609	270.992	0.000444552	2.10671	up
ENSMUSG00000037152	3261	3805	2844	1495	2510	1809	50.9687	58.6013	52.8322	14.7053	21.4382	16.5093	0.000444837	-1.50953	down
ENSMUSG00000037370	442	350	340	2025	1889	1467	1.68719	1.11933	1.61933	5.12739	3.28088	3.68433	0.000448293	1.52171	up
ENSMUSG00000030772	648	898	548	2478	4820	2633	3.75062	5.12016	3.77211	9.06428	15.3109	8.93721	0.000450075	1.51561	up
ENSMUSG00000028051	42	20	22	488	221	152	0.202306	0.095246	0.125802	1.49722	0.588324	0.4322	0.000450075	2.669	up
ENSMUSG00000018166	1113	758	1256	8462	6448	4466	3.59673	2.4119	4.82504	17.2845	11.4359	8.46409	0.000450075	1.87785	up
ENSMUSG00000030089	2908	4660	2888	1399	2522	1801	23.932	37.7961	28.2574	7.25019	11.3528	8.73673	0.000471845	-1.6052	down
ENSMUSG00000038193	48	28	53	321	302	358	0.392255	0.227707	0.513141	1.67665	1.36992	1.73319	0.000473576	2.15256	up
ENSMUSG00000032561	30	23	13	237	147	156	0.129953	0.096227	0.061895	0.666329	0.361086	0.402675	0.00047701	2.34073	up
ENSMUSG00000024440	1360	1369	1243	892	827	832	8.08946	7.9291	8.56392	3.39881	2.7393	2.89588	0.000499121	-1.37386	down
Mus_musculus_newGene_3336	1444	1481	1191	735	1066	873	48.4989	48.9654	47.5462	15.587	19.6369	17.1782	0.000506897	-1.36147	down
Mus_musculus_newGene_5690	464	190	119	70	50	104	10.1599	4.09065	3.09466	0.957964	0.596035	1.33364	0.000507066	-2.47935	down
ENSMUSG00000027513	7512	912	5996	57292	80522	63485	54.9249	6.56386	52.0988	264.593	322.9	272.034	0.000534531	3.00748	up
ENSMUSG00000067158	327	518	355	120	157	252	0.628099	0.980673	0.810499	0.145321	0.165404	0.283425	0.000536182	-1.92877	down
ENSMUSG00000002897	884	643	435	3270	2686	2707	2.21801	1.58755	1.29537	5.18323	3.69721	3.98101	0.000539872	1.44237	up
ENSMUSG00000037106	99	151	110	28	60	46	0.335808	0.503739	0.443737	0.060207	0.110314	0.09042	0.000540228	-2.17285	down
ENSMUSG00000055301	52	11	60	585	476	352	0.291033	0.060513	0.40273	2.09359	1.47987	1.16908	0.00054631	2.73302	up
ENSMUSG00000028584	234	372	241	101	111	160	1.95783	3.0587	2.39453	0.529231	0.505077	0.784113	0.00054631	-1.92114	down
ENSMUSG00000029816	101	133	54	372	668	947	0.527545	0.685953	0.332838	1.23475	1.92404	2.93318	0.000562603	2.06616	up
ENSMUSG00000015134	80	193	80	734	787	707	0.448708	1.07364	0.530607	2.89171	2.43931	2.34862	0.000562603	1.9573	up
ENSMUSG00000032387	456	323	323	2055	1756	1465	5.09866	3.15483	4.19802	14.1131	10.1494	8.88667	0.000562603	1.53579	up
ENSMUSG00000032093	152	130	105	722	590	860	2.01825	1.70221	1.65858	6.06349	4.29965	6.70304	0.000568276	1.76214	up
ENSMUSG00000040152	3527	3584	2717	17533	33226	16553	11.7337	11.7371	10.7429	36.8443	60.6277	32.2735	0.000568996	2.03978	up
ENSMUSG00000056978	125	8	53	1358	483	1181	5.75038	0.320926	2.90335	39.6871	12.225	32.0405	0.000568996	3.29565	up
ENSMUSG00000040631	1333	1337	1154	639	927	926	10.7591	10.9009	11.676	3.30544	4.37289	4.56813	0.000573521	-1.36564	down
ENSMUSG00000036334	1521	1938	1881	1194	1151	1164	2.9309	4.24936	5.03141	1.61687	1.21673	1.52198	0.00058693	-1.35489	down
ENSMUSG00000024905	16	20	11	79	151	167	0.13221	0.169546	0.108014	0.436539	0.714939	0.85253	0.00058693	2.3345	up
ENSMUSG00000020829	212	182	240	1554	1456	782	2.16369	1.75623	2.80225	9.65207	8.28982	4.50405	0.000592706	1.8333	up
ENSMUSG00000020184	2358	2512	1841	1373	1562	1686	14.7907	15.5214	13.7224	5.57978	5.46756	6.26152	0.000595518	-1.26847	down
ENSMUSG00000058152	100	54	65	613	540	356	0.659452	0.351177	0.505951	2.56686	1.9628	1.38112	0.000640944	2.06034	up
Mus_musculus_newGene_36580	173	6	132	1660	1548	2477	1.22828	0.012635	0.628396	4.13425	3.45646	4.99928	0.000643387	3.39141	up
ENSMUSG00000079428	996	648	800	524	415	347	19.9519	12.774	19.0339	6.63067	4.55471	4.07196	0.000647771	-1.65953	down
Mus_musculus_newGene_8678	196	221	166	55	104	95	0.744766	0.578027	0.517635	0.086219	0.142465	0.139182	0.000663651	-1.94315	down
ENSMUSG00000024036	255	102	140	1747	1200	660	1.47579	0.579964	1.00302	6.40768	3.81835	2.24261	0.000664965	2.15269	up
ENSMUSG00000035473	770	263	544	4619	2998	2369	6.60256	2.27627	5.85844	24.8016	14.0169	11.9075	0.000667054	1.92855	up
ENSMUSG00000010803	22	39	12	100	228	382	0.090899	0.158125	0.058399	0.259823	0.528492	0.930864	0.000667054	2.55477	up
ENSMUSG00000037278	568	339	453	3960	2696	1451	8.02657	4.72057	7.61433	35.3883	20.9157	12.0296	0.000676232	1.855	up
ENSMUSG00000048416	8500	8184	6667	2848	4625	3707	149.327	141.232	138.921	31.7684	44.5209	38.105	0.000676232	-1.80484	down
ENSMUSG00000048371	607	847	547	2113	3806	2810	2.07322	2.84821	2.21952	4.56045	7.13471	5.62899	0.000680359	1.38855	up
ENSMUSG00000024665	2169	759	1678	15224	13660	8406	27.9776	9.63184	25.7161	124.061	96.654	63.5561	0.000693965	2.26703	up
ENSMUSG00000015852	624	851	343	244	288	360	5.3348	7.16781	3.48609	1.31863	2.07932	1.80538	0.00069537	-1.72715	down
ENSMUSG00000059201	531	1770	20	42	67	89	3.1677	10.8409	0.141334	0.156871	0.216859	0.309596	0.000698592	-4.1772	down
ENSMUSG00000025964	391	333	281	1539	1699	1296	1.18237	0.991123	1.01019	3.14033	2.81867	2.4003	0.000700824	1.44766	up
ENSMUSG00000070644	817	71	549	8862	6217	3858	6.9258	0.591674	5.54463	47.6157	28.9434	19.2336	0.000701227	2.96874	up
ENSMUSG00000054978	1639	1996	1539	916	1476	1047	10.7396	12.8727	11.9851	3.79052	5.30248	4.01791	0.000727034	-1.33111	down
ENSMUSG00000040412	11	15	25	435	183	82	0.036365	0.048898	0.098894	0.914966	0.333496	0.159055	0.000727034	3.03771	up
ENSMUSG00000031872	13	8	18	95	141	124	0.070233	0.045221	0.162618	0.359948	0.464479	0.574764	0.000727034	2.41359	up
ENSMUSG00000033610	2524	1702	2045	14783	14509	10054	16.8001	9.90167	16.402	65.4005	54.6679	40.1506	0.000735315	1.91157	up
ENSMUSG00000008318	1112	1345	815	762	602	612	10.5651	12.2866	9.16235	4.23489	3.41377	3.93931	0.000789793	-1.43095	down
ENSMUSG00000028998	1440	1685	1109	840	1093	949	24.9011	28.6742	22.7813	9.17134	10.3594	9.60855	0.000803427	-1.27999	down
ENSMUSG00000034837	70	5	30	1376	590	196	0.579714	0.032914	0.297915	7.25875	2.70347	0.959995	0.000803427	3.67265	up
ENSMUSG00000030207	457	362	348	1927	1568	1723	2.10594	1.63986	1.90396	5.61036	3.96673	4.6535	0.000806745	1.43206	up
ENSMUSG00000027401	459	1263	82	54	59	180	2.15599	5.85008	0.457964	0.159838	0.149971	0.493899	0.000806745	-3.27435	down
ENSMUSG00000075256	22	22	34	200	147	293	0.252002	0.258556	0.479334	1.53797	0.961673	2.09812	0.000828424	2.25549	up
ENSMUSG00000031849	1188	1146	1341	379	725	967	9.71372	9.08048	12.8282	1.92769	3.19792	4.56314	0.000851387	-1.61292	down
Mus_musculus_newGene_29634	335	151	121	76	80	68	1.46228	0.940997	0.910583	0.304697	0.27603	0.249602	0.00085579	-2.1398	down
ENSMUSG00000008136	1415	1972	1396	685	1342	982	18.9126	26.2	22.2266	5.55636	9.54808	7.55433	0.00091626	-1.41425	down
Mus_musculus_newGene_30310	101	37	115	1133	452	727	0.384609	0.114654	0.421043	2.63065	0.972864	1.34149	0.000927974	2.42607	up
ENSMUSG00000025017	886	533	619	3608	2484	3055	6.59111	3.90356	5.47137	16.9549	10.1346	13.3187	0.000927974	1.43744	up
ENSMUSG00000076431	1284	1483	1658	890	983	1041	5.20847	5.92251	7.99073	2.27994	2.18548	2.47408	0.000927974	-1.36713	down
Mus_musculus_newGene_26584	1169	1317	1088	778	830	778	30.9334	33.9974	32.9955	12.6339	11.9094	11.8518	0.000944806	-1.31792	down
ENSMUSG00000037686	746	78	452	6832	5240	2573	6.05168	0.648547	4.37119	35.223	22.6556	12.0827	0.000967603	2.7794	up
ENSMUSG00000044172	76	61	66	12	5	35	0.92847	0.727239	0.951904	0.08773	0.032861	0.250539	0.00101321	-2.71697	down
Mus_musculus_newGene_7590	22	0	11	262	277	93	0.094919	0	0.05815	0.694988	0.642575	0.227844	0.00101436	3.50912	up
ENSMUSG00000025141	1347	1343	1023	733	867	928	28.1497	27.6222	25.3983	9.66475	9.93538	11.3621	0.00102814	-1.28702	down
ENSMUSG00000026414	331	330	205	836	1772	1676	5.97082	5.86677	4.40522	8.53598	17.5301	17.7157	0.0010382	1.57033	up
ENSMUSG00000022148	783	493	471	2656	2595	2280	9.60304	4.86872	6.07301	18.1735	18.3051	16.3401	0.00104764	1.38498	up
ENSMUSG00000026839	184	0	112	4997	2980	2415	2.13467	0	1.42734	31.4032	16.6224	13.793	0.00106963	4.38237	up
ENSMUSG00000042680	632	459	564	2841	2280	2196	2.49169	1.78105	2.64248	7.08808	4.93851	5.08315	0.00108022	1.40373	up
Mus_musculus_newGene_16885	21	4	9	129	132	82	0.110452	0.021326	0.051484	0.574629	0.436457	0.30452	0.00110603	2.60105	up
ENSMUSG00000006731	1091	495	792	3941	4441	3258	8.86	3.95581	7.63888	20.2582	19.8599	15.5964	0.00111134	1.54103	up
ENSMUSG00000022483	127	108	101	6	20	58	0.482576	0.403495	0.452628	0.013468	0.041814	0.127653	0.00111134	-2.77401	down
ENSMUSG00000055022	30	10	6	100	339	112	0.100406	0.033666	0.024464	0.216563	0.637871	0.22466	0.00111134	2.85811	up
ENSMUSG00000026348	61	2	25	566	281	615	0.43203	0.014007	0.20673	2.55826	1.10081	2.57698	0.0011121	3.31429	up
ENSMUSG00000050856	5633	5494	3636	1799	3603	2508	295.401	283.65	226.61	59.5867	103.622	77.0816	0.00112145	-1.63239	down
ENSMUSG00000028527	1130	665	905	5590	4204	3516	5.31881	2.93983	4.94202	15.9657	10.7835	9.31305	0.00114024	1.5669	up
ENSMUSG00000073565	240	64	196	1464	1376	896	2.09661	0.548315	2.03441	8.08664	6.59853	4.58922	0.00118043	2.13809	up
ENSMUSG00000002661	868	881	612	343	613	452	21.3137	21.2397	15.5016	4.59026	7.17131	5.61756	0.00118842	-1.47914	down
ENSMUSG00000017002	593	303	200	137	164	163	13.307	6.73622	5.46235	1.90945	1.99741	2.15312	0.00118842	-1.94319	down
ENSMUSG00000020908	20	5	16	114	252	91	0.064445	0.015521	0.059785	0.229668	0.445001	0.17153	0.00122948	2.69425	up
Mus_musculus_newGene_13889	12020	2396	6103	62320	74261	50468	29.1766	5.58664	17.6153	104.308	97.9578	76.6362	0.00123312	2.4444	up
ENSMUSG00000027313	421	447	362	1016	2220	3397	4.99996	5.22193	5.10604	7.62048	14.4681	23.6597	0.00123312	1.6653	up
ENSMUSG00000061540	642	9	59	17224	14440	1976	16.1186	0.216192	1.74476	273.124	198.811	29.0699	0.00123312	4.92467	up
ENSMUSG00000042436	6369	9131	7328	2511	4316	4330	72.7173	102.682	99.2619	18.1089	26.9716	28.9002	0.00126818	-1.79083	down
ENSMUSG00000021876	10749	4860	7278	82915	54950	36314	141.511	61.3421	113.595	695.169	399.926	281.297	0.0013052	2.20787	up
ENSMUSG00000048087	5238	958	4175	33891	33160	36614	48.6899	8.76361	46.1197	198.995	169.059	199.468	0.00132836	2.53835	up
Mus_musculus_newGene_11509	203	127	109	2636	464	813	0.830673	0.510779	0.528136	6.83091	1.04281	1.95409	0.00132836	2.49635	up
ENSMUSG00000067279	18929	19764	11586	6563	9450	7169	135.461	139.237	98.5285	29.6621	37.0846	30.0629	0.00133511	-1.83251	down
ENSMUSG00000029859	292	37	182	3608	1847	779	1.73364	0.211446	1.28408	13.5519	6.01611	2.71294	0.00135569	2.88741	up
ENSMUSG00000019312	321	63	315	3392	2152	1140	2.59931	0.545585	3.03552	17.4532	9.57786	5.43276	0.00149095	2.49342	up
ENSMUSG00000026437	384	253	341	1708	1838	1204	1.97939	1.1097	1.80717	4.918	4.50349	3.29539	0.00149355	1.53164	up
ENSMUSG00000058927	1750	1738	1376	912	1327	1260	35.8774	35.0681	33.5186	11.8089	14.9136	15.1393	0.00154006	-1.21543	down
ENSMUSG00000026241	116	139	143	74	35	26	2.15348	2.54551	3.15435	0.862702	0.358223	0.275106	0.00154133	-2.27395	down
ENSMUSG00000030545	875	797	746	2809	3577	2939	7.59223	6.81231	7.69495	15.4038	17.031	14.9523	0.00155219	1.20459	up
ENSMUSG00000028008	18	0	7	77	135	139	0.201236	0	0.093682	0.565923	0.852172	0.942394	0.00164763	3.03644	up
ENSMUSG00000026358	55	47	12	365	185	335	0.529977	0.238226	0.07216	1.47783	0.687174	1.29998	0.0016553	2.29573	up
ENSMUSG00000063632	27	22	20	178	159	127	0.062777	0.050584	0.054865	0.262282	0.203164	0.173274	0.00165587	2.02374	up
ENSMUSG00000042638	38	0	33	1568	600	177	0.182237	0	0.192436	4.86505	1.61688	0.507371	0.00166536	4.30082	up
ENSMUSG00000031880	1470	1152	702	6466	4797	3970	19.3402	14.1732	10.7343	54.3221	33.5501	29.9292	0.00166536	1.51	up
ENSMUSG00000079022	476	430	575	198	316	290	1.14581	1.0638	1.73267	0.275146	0.382046	0.441339	0.00168573	-1.66192	down
ENSMUSG00000039321	133	72	82	39	44	26	1.51511	0.807209	1.10427	0.274222	0.274239	0.173371	0.00170504	-2.12128	down
ENSMUSG00000035692	814	887	546	466	514	320	20.9291	22.4505	16.6741	7.5602	7.25329	4.82638	0.00175855	-1.49529	down
ENSMUSG00000070661	22	6	17	260	137	83	0.328511	0.092021	0.3125	2.55249	1.16682	0.75311	0.00182034	2.68383	up
ENSMUSG00000028859	403	175	197	1765	1021	1397	2.38761	1.05105	1.32147	6.2542	3.13911	4.58205	0.00182129	1.72279	up
ENSMUSG00000027004	1847	3256	1823	1144	1999	1170	11.4076	19.8043	13.3803	4.46391	6.77306	4.23441	0.00182273	-1.40864	down
ENSMUSG00000039257	57	120	93	26	34	44	0.436018	0.997226	2.05867	0.116954	0.134114	0.345153	0.00191536	-2.12807	down
ENSMUSG00000068735	3644	3900	3052	1843	2102	2868	27.9236	29.4786	28.3147	8.87947	8.74554	12.6814	0.00193154	-1.37794	down
ENSMUSG00000047205	954	1931	850	3474	7661	9985	4.00564	7.98229	4.24085	9.21526	17.6487	24.5788	0.00193154	1.76759	up
ENSMUSG00000051439	479	378	304	1886	1400	1678	5.91761	4.5964	4.46413	14.741	9.50032	12.165	0.00193154	1.38208	up
ENSMUSG00000058396	736	315	414	2533	2029	2393	3.62115	1.52567	2.41945	7.87132	5.47559	6.90017	0.00193706	1.51764	up
ENSMUSG00000024065	1026	497	734	3239	3073	3644	5.455	2.60079	4.63349	10.8774	8.95917	11.3547	0.00193706	1.39055	up
ENSMUSG00000029377	29	25	28	147	266	151	0.135724	0.113872	0.152808	0.43557	0.686629	0.416712	0.00193706	2.02182	up
ENSMUSG00000020102	1009	844	899	4827	3076	3963	1.94318	1.67616	2.08124	6.2572	3.74459	4.95225	0.00193706	1.37636	up
ENSMUSG00000050931	386	252	479	2783	1858	1487	1.34167	0.831567	2.17911	8.52408	4.26441	5.95968	0.00193706	1.69585	up
ENSMUSG00000040026	303	226	138	1128	916	1112	10.455	7.73756	5.59934	24.3656	17.4243	22.4947	0.00197942	1.54269	up
ENSMUSG00000032528	335	98	277	1647	1389	1438	1.32698	0.381134	1.30613	4.12765	3.02262	3.34366	0.00200353	1.88788	up
ENSMUSG00000026822	2749	323	518	16935	18163	7767	58.441	6.74412	13.0755	227.475	211.89	96.8076	0.00206898	2.89738	up
Mus_musculus_newGene_25967	56	192	86	738	727	650	0.554118	1.89488	1.02494	4.67165	3.99915	3.81944	0.00208629	1.95709	up
ENSMUSG00000026764	81	80	76	394	615	349	0.228056	0.222088	0.255286	0.704512	0.956921	0.580217	0.00208629	1.77126	up
Mus_musculus_newGene_22894	78	113	117	539	566	607	1.0097	1.45307	1.81974	4.45258	4.06031	4.66081	0.00208629	1.71327	up
ENSMUSG00000040809	48	49	10	231	436	191	0.601217	0.600104	0.142132	1.84007	3.01998	1.41172	0.00211051	2.32576	up
ENSMUSG00000031734	22	45	13	99	241	303	0.155685	0.308806	0.115171	0.440469	0.934198	1.25137	0.00213573	2.28594	up
ENSMUSG00000052861	116	118	70	26	46	56	0.177342	0.177726	0.127273	0.024582	0.038179	0.049853	0.002156	-1.97443	down
Mus_musculus_newGene_6310	446	0	88	6754	8734	7502	3.77955	0	0.877544	36.1461	40.5916	37.2549	0.0021625	4.71475	up
ENSMUSG00000026621	1449	396	1619	11208	10776	7014	14.9464	3.71137	18.3355	68.1774	56.3471	39.1879	0.00216487	2.27463	up
Mus_musculus_newGene_17810	25	0	26	221	644	196	0.086446	0	0.100872	0.390475	1.01719	0.318013	0.00223101	3.5424	up
ENSMUSG00000024222	1680	1066	894	4969	4376	7384	9.22192	5.75868	6.07321	17.4574	13.3133	23.9095	0.00224477	1.47429	up
ENSMUSG00000060512	190	65	81	1065	879	427	1.84872	0.614865	0.912111	6.65116	4.6804	2.41991	0.00229014	2.11852	up
ENSMUSG00000038859	627	753	448	2169	2455	2267	3.7553	4.44154	3.18611	8.20602	8.06483	7.96087	0.00229917	1.19949	up
ENSMUSG00000016427	4041	4295	3371	1691	3240	2402	187.66	196.349	186.005	49.5922	82.5075	65.3512	0.00234034	-1.4213	down
ENSMUSG00000033597	92	110	95	51	44	32	0.298878	0.353751	0.369291	0.105055	0.077806	0.061156	0.00236196	-1.94945	down
ENSMUSG00000026456	3068	3369	2576	1800	2150	2331	30.7549	36.1383	28.4948	12.1091	11.9014	13.5408	0.00240593	-1.2571	down
Mus_musculus_newGene_25213	34	47	30	194	232	216	0.052415	0.072815	0.055735	0.193132	0.200582	0.199673	0.00243485	1.80331	up
ENSMUSG00000063011	822	746	287	131	150	437	7.55912	6.7531	3.12858	0.75857	0.752633	2.3541	0.0024368	-2.07957	down
ENSMUSG00000024208	1923	1960	1435	1135	1564	1243	74.8018	75.0537	66.3361	27.8753	33.366	28.3237	0.0024394	-1.1617	down
Mus_musculus_newGene_24091	29	10	35	210	309	141	0.164653	0.055126	0.233201	0.753038	0.964394	0.468883	0.0024417	2.36194	up
ENSMUSG00000025479	25502	15790	26132	197200	134333	120189	272.273	165	329.629	1334.66	790.116	747.659	0.0024759	1.99396	up
ENSMUSG00000021097	1435	1361	1381	6561	5944	5442	2.99203	2.5124	3.29742	7.68598	5.91953	5.87846	0.00254629	1.36421	up
ENSMUSG00000070803	280	281	254	160	130	138	4.36069	4.30763	4.69972	1.56467	1.10223	1.2534	0.00256161	-1.65896	down
ENSMUSG00000045441	115	64	192	1391	685	760	0.267984	0.145821	0.531112	2.04946	0.875477	1.03813	0.00260173	2.15032	up
ENSMUSG00000022464	4287	1900	4874	39938	26051	20106	33.9961	9.25174	44.2525	205.666	114.269	100.178	0.00265042	2.19475	up
ENSMUSG00000045672	384	323	392	1617	2008	1274	1.05277	0.890329	1.29414	3.03737	3.0771	2.06849	0.00265131	1.40186	up
ENSMUSG00000038527	773	233	635	6932	4882	1497	4.99645	1.47658	4.87105	28.301	17.3039	5.66857	0.00276985	2.28233	up
ENSMUSG00000020963	263	928	70	26	46	149	1.1961	4.18138	0.372633	0.073815	0.123967	0.391741	0.00285523	-3.17805	down
ENSMUSG00000020429	275	0	112	2096	2608	14811	3.50223	0	1.68971	16.8898	18.2476	110.736	0.00294825	4.85975	up
ENSMUSG00000010175	1829	1136	1511	10893	6058	6825	4.76844	2.87092	4.5251	18.2418	8.70621	10.2355	0.00294825	1.6804	up
ENSMUSG00000009378	578	336	608	4668	2510	1631	2.7736	1.58573	3.46951	14.1586	6.61029	4.5905	0.00295863	1.79595	up
ENSMUSG00000038522	368	201	340	2158	1567	1082	2.67289	1.43461	2.92995	9.9062	6.24417	4.6045	0.0029864	1.65994	up
ENSMUSG00000049577	1315	760	620	3329	3810	3651	7.5473	4.2919	4.22295	12.0652	11.9899	12.2787	0.00300098	1.28359	up
ENSMUSG00000026390	632	51	193	4717	3305	1450	6.61565	0.503174	2.31276	31.0437	18.3163	8.69544	0.00300247	2.74396	up
ENSMUSG00000022037	9022	4613	6797	59737	53582	26432	100.497	60.0696	90.0073	418.295	324.807	173.92	0.00302451	2.04148	up
Mus_musculus_newGene_14152	1501	926	937	6040	4439	4190	18.4023	9.14909	9.71766	88.0624	48.7874	48.1933	0.00306351	1.40881	up
ENSMUSG00000034903	1174	1308	1156	4531	4610	5204	4.71713	5.1677	5.62552	13.0323	11.2837	13.4787	0.00306351	1.23683	up
ENSMUSG00000034177	68	32	62	749	404	196	0.302879	0.138773	0.328855	2.26886	1.06016	0.548255	0.00306746	2.33077	up
ENSMUSG00000029596	78	45	31	456	322	218	1.10542	0.580728	0.479689	3.79036	2.37011	1.68056	0.00318452	2.00881	up
ENSMUSG00000028434	698	287	513	3619	2810	1627	3.61305	1.10275	2.99688	12.5644	8.59745	5.14129	0.00318452	1.69323	up
ENSMUSG00000039196	7068	919	2560	60488	46219	15862	177.444	22.6907	76.3782	959.168	636.383	233.377	0.00320875	2.8419	up
ENSMUSG00000071552	27	10	11	111	114	124	0.553047	0.191071	0.262679	1.47251	1.31321	1.5368	0.00321193	2.13244	up
ENSMUSG00000050370	70	46	62	423	266	363	0.997225	0.651388	1.05965	3.84937	2.09787	3.05786	0.00329331	1.82159	up
ENSMUSG00000009292	273	117	154	991	1080	792	0.730082	0.307326	0.48862	1.6882	1.5832	1.24108	0.00329331	1.66389	up
ENSMUSG00000036782	1449	1804	1300	894	1311	1140	8.94619	11.0655	9.57199	3.4796	4.42671	4.15534	0.00330978	-1.18242	down
ENSMUSG00000028088	4385	626	2597	31694	20676	19925	18.8854	3.5754	12.9529	85.3956	46.9203	48.3323	0.00333551	2.50595	up
ENSMUSG00000027597	4559	967	3642	43126	19728	21956	35.0042	7.38677	33.3482	208.533	82.8816	98.4469	0.00333551	2.4621	up
ENSMUSG00000038415	127	4	48	1352	952	446	0.507209	0.015821	0.228825	3.42949	2.09578	1.04926	0.00333846	3.22998	up
ENSMUSG00000026691	261	4	127	8529	506	2911	2.47987	0.03745	1.42881	51.225	2.63605	16.2219	0.00337663	4.23617	up
ENSMUSG00000055254	1651	2607	1378	812	1271	1686	4.84497	7.65816	4.94088	1.45053	1.99213	2.87654	0.00340947	-1.31127	down
Mus_musculus_newGene_28440	25	17	27	247	218	85	0.138472	0.101468	0.17678	0.932103	0.734258	0.309537	0.0034286	2.25083	up
ENSMUSG00000046447	991	661	795	3009	3606	2885	4.33669	2.84827	4.13165	8.31865	8.65675	7.39998	0.00346846	1.20852	up
ENSMUSG00000028071	99	51	73	496	291	587	0.859906	0.322423	0.438063	1.53008	0.77346	1.57024	0.00351388	1.87794	up
ENSMUSG00000024330	1143	1056	1168	701	979	567	4.66105	4.1407	5.25336	2.43027	2.42512	1.34556	0.0036551	-1.33691	down
ENSMUSG00000030683	202	171	164	76	123	64	1.07982	0.895866	1.03854	0.263799	0.358091	0.208883	0.00371018	-1.77086	down
ENSMUSG00000037580	756	541	614	3173	2685	1989	5.29697	3.72912	5.10838	14.0498	10.322	8.17205	0.00371018	1.30734	up
Mus_musculus_newGene_26407	46	121	46	532	333	431	0.495039	1.35841	0.610278	6.51566	4.22355	5.22308	0.00374273	1.92148	up
ENSMUSG00000061100	1581	3186	823	1098	493	1050	51.3413	101.88	31.7522	22.5237	8.77288	19.9728	0.00375482	-1.73652	down
ENSMUSG00000049537	975	1194	725	522	830	606	8.06617	9.72592	7.12444	2.7294	3.7676	2.93869	0.00375482	-1.28799	down
Mus_musculus_newGene_814	44	5	20	378	395	85	0.734424	0.064552	0.385337	4.15278	3.76592	0.85963	0.0037682	2.91057	up
ENSMUSG00000076435	1228	1069	895	6676	4012	3411	7.57001	6.48689	6.55694	26.0091	13.5732	12.3313	0.00381003	1.44123	up
ENSMUSG00000002416	3514	4105	2772	1701	2893	2321	86.1379	78.3189	71.7547	19.2168	33.2867	30.166	0.00381003	-1.32255	down
ENSMUSG00000040525	58	6	58	697	585	222	0.672415	0.067484	0.799235	5.14948	3.75177	1.52002	0.00386428	2.84456	up
ENSMUSG00000062991	30	17	18	129	174	118	0.128472	0.072258	0.090028	0.818252	0.560053	0.407398	0.00390213	1.95725	up
ENSMUSG00000028399	1044	586	828	5218	3083	2949	3.00155	2.23084	2.77014	9.85365	4.81979	5.36941	0.00391793	1.46644	up
ENSMUSG00000046897	2362	491	1627	594	600	887	14.5778	4.77183	11.3671	4.12278	3.79122	4.97294	0.00398837	-1.88321	down
ENSMUSG00000049929	321	382	339	214	176	203	1.47123	1.72498	1.84539	0.618089	0.440886	0.544603	0.00399993	-1.54911	down
ENSMUSG00000026051	326	314	389	86	267	80	7.0208	6.66287	9.96784	1.1581	3.15722	1.00171	0.00412883	-2.03018	down
ENSMUSG00000030862	3004	3057	2686	1092	1869	2704	16.709	16.7382	18.0585	3.97871	5.69947	8.81375	0.00412883	-1.38964	down
ENSMUSG00000009350	79	3	3	545	1299	205	0.877986	0.013931	0.016817	3.79619	6.33327	1.05209	0.00412883	3.91586	up
Mus_musculus_newGene_4879	47	11	31	257	136	358	1.54064	0.299058	1.13941	5.18818	2.42109	6.60196	0.00413674	2.31553	up
ENSMUSG00000022440	1208	1772	1214	883	1192	1014	10.8868	15.3574	13.192	4.84163	5.76618	5.20832	0.00420265	-1.1753	down
ENSMUSG00000000402	223	249	244	67	121	170	1.59926	1.76203	2.08077	0.301995	0.47744	0.71533	0.00423202	-1.77226	down
ENSMUSG00000020644	1889	1197	1233	7839	6011	5345	29.4297	12.4176	22.5283	51.5305	37.1673	32.6313	0.00425516	1.43353	up
ENSMUSG00000036985	1064	820	879	5133	3727	2858	6.93957	5.26377	6.8097	21.1719	13.3324	10.9247	0.00425683	1.36165	up
ENSMUSG00000071014	3473	3948	2630	1902	2732	2298	102.748	114.859	92.4049	35.5151	44.3134	39.8491	0.00428175	-1.2643	down
ENSMUSG00000036611	4534	4627	3817	2642	3259	2690	32.3939	32.5499	32.4092	11.9198	12.7698	11.2603	0.00428175	-1.33046	down
ENSMUSG00000106918	1566	2395	1382	986	1665	1113	63.299	95.5842	66.6649	25.0269	36.9712	26.3398	0.00428175	-1.23126	down
ENSMUSG00000027245	2577	1299	2125	1043	1550	1460	23.3168	13.2491	27.883	5.71943	7.99492	9.70354	0.00428175	-1.3386	down
ENSMUSG00000023092	71399	84153	60565	32737	39703	42014	660.514	821.609	726.877	261.282	279.834	352.409	0.00432452	-1.65051	down
ENSMUSG00000035279	1735	1985	1778	1368	1548	1348	7.76049	8.74244	9.45259	3.86599	3.79882	3.53292	0.00433079	-1.10934	down
ENSMUSG00000040918	676	433	798	3642	2800	2381	3.71495	2.32132	5.16688	12.7866	8.48233	7.67055	0.00445822	1.44564	up
ENSMUSG00000027955	1811	3046	2040	1416	1943	1556	6.63501	12.5037	9.249	3.59005	4.10786	3.33698	0.00445822	-1.22353	down
ENSMUSG00000005251	39	36	21	250	154	167	0.209737	0.191895	0.132731	0.852975	0.455502	0.527144	0.00447861	1.87894	up
ENSMUSG00000028862	431	352	205	704	1832	2981	1.93403	1.55397	1.09308	1.99434	4.50879	7.84119	0.00447861	1.73949	up
ENSMUSG00000037887	2286	2006	2027	1076	1805	1829	9.25598	7.99546	9.75313	2.75118	4.00862	4.34084	0.00456243	-1.18538	down
Mus_musculus_newGene_28181	84	88	79	17	39	52	2.23777	2.12944	2.43226	0.223421	0.522211	0.737695	0.00482355	-1.97867	down
ENSMUSG00000067889	304	34	403	4450	2685	1344	0.716835	0.077847	1.12711	6.62669	3.47153	1.85621	0.00482355	2.72313	up
ENSMUSG00000035504	3077	1083	2346	25047	21862	6421	28.8301	9.9643	25.9949	147.969	111.796	35.9216	0.00483483	2.29849	up
ENSMUSG00000030935	688	444	335	3736	1703	1612	5.04209	3.22524	2.92709	17.5293	6.8522	6.92808	0.00483483	1.58882	up
ENSMUSG00000025815	864	276	774	4071	3388	2770	3.0667	0.961601	3.26245	9.12908	6.59712	5.76292	0.00484275	1.65129	up
ENSMUSG00000002910	457	392	264	895	1532	3513	3.76794	3.18177	2.58386	4.66738	6.94016	17.0083	0.00487947	1.66724	up
ENSMUSG00000089876	59	27	36	331	332	149	0.586466	0.263469	0.430557	2.10415	1.82828	0.876418	0.00496306	2.00987	up
ENSMUSG00000028086	1412	2008	1375	1314	1022	1166	6.94113	9.8989	8.02224	4.17633	2.70005	3.12548	0.00496306	-1.17133	down
ENSMUSG00000030849	399	398	230	1575	1504	1109	2.23816	1.87594	1.29927	5.2116	4.32171	3.30094	0.00498002	1.3301	up
ENSMUSG00000032033	1559	2476	1497	541	1712	1125	15.4067	24.0916	17.5799	3.37736	9.27803	6.51349	0.00498355	-1.46021	down
ENSMUSG00000078817	106	0	70	1135	1320	1029	0.29567	0	0.232674	2.01191	2.03195	1.69323	0.00501017	3.52158	up
ENSMUSG00000024180	259	198	167	1523	1095	579	1.45265	1.09332	1.11271	5.40207	3.37232	1.90565	0.00507638	1.65951	up
Mus_musculus_newGene_4880	174	437	165	3485	540	1713	1.9358	3.13532	2.05317	17.0984	2.31818	8.34603	0.00509207	2.24158	up
ENSMUSG00000026398	337	107	342	2531	1389	1181	1.59313	0.429101	1.99687	7.10513	3.28869	2.89459	0.0052384	1.93894	up
ENSMUSG00000073555	1103	906	848	4495	3696	2858	8.11353	6.55505	7.40613	20.8838	14.9086	12.3199	0.00535107	1.23119	up
ENSMUSG00000021223	632	675	641	364	536	405	2.88247	3.02927	3.47446	1.0464	1.33722	1.08192	0.00547848	-1.33001	down
ENSMUSG00000029661	58794	71555	66148	31329	40477	33572	234.848	267.94	300.828	76.9696	87.8383	73.4432	0.00547848	-1.6503	down
ENSMUSG00000034570	449	516	437	265	350	244	2.61847	3.01183	3.00434	0.964339	1.10994	0.858008	0.00550512	-1.44619	down
ENSMUSG00000049971	51	0	82	1016	762	887	0.287456	0	0.555383	3.65602	2.37996	2.96325	0.00556451	3.48061	up
ENSMUSG00000031596	2039	821	1726	6467	8553	9936	5.31877	2.35013	5.76217	13.6263	12.0391	15.1246	0.00556451	1.66176	up
ENSMUSG00000043230	234	208	197	44	23	153	1.59147	1.39209	1.59265	0.188998	0.083686	0.608669	0.00564949	-2.30125	down
ENSMUSG00000058656	309	349	236	116	219	169	0.665926	0.739629	0.603294	0.158064	0.258097	0.213133	0.00564949	-1.56268	down
ENSMUSG00000041930	58	52	80	418	302	366	0.382159	0.337262	0.629708	1.75078	1.0976	1.42077	0.00564949	1.74944	up
ENSMUSG00000079017	3427	7575	1031	1342	1454	2111	144.005	313.361	51.4853	35.6181	33.5037	51.9642	0.00566747	-1.94849	down
ENSMUSG00000031239	14962	17265	12003	5229	10418	7592	166.925	189.625	159.138	36.8444	63.7428	49.6359	0.00568894	-1.66899	down
ENSMUSG00000035674	2434	2318	1785	1169	2006	1780	94.149	90.4582	82.206	28.5623	43.6248	41.2856	0.00578425	-1.14118	down
Mus_musculus_newGene_19217	123	141	113	58	78	63	2.04526	2.30458	2.21839	0.599862	0.704791	0.612948	0.00578425	-1.65805	down
ENSMUSG00000020125	26	0	0	183	443	96	0.512032	0	0	2.28005	4.80364	1.11175	0.00589521	4.10724	up
ENSMUSG00000001025	2002	2048	1571	1598	1389	1404	53.2591	53.0049	49.6522	27.1207	20.1104	21.7253	0.00597274	-1.07642	down
ENSMUSG00000031842	360	386	396	1499	1500	1499	2.25608	2.38592	2.94454	5.83998	5.05292	5.35567	0.00597274	1.22828	up
Mus_musculus_newGene_37178	23	0	41	264	502	315	0.173491	0	0.387527	1.3188	2.18597	1.46612	0.00597274	3.20824	up
ENSMUSG00000042515	213	413	247	139	198	105	0.990014	1.71574	1.31263	0.391866	0.464151	0.260285	0.00604445	-1.70398	down
ENSMUSG00000090145	594	667	310	1833	6295	1320	5.13227	5.54982	3.1069	10.0144	29.8678	6.60457	0.0060669	1.87237	up
ENSMUSG00000061086	93	89	77	400	535	345	1.94631	1.8611	1.9156	5.33813	6.28052	4.24536	0.00608104	1.56914	up
ENSMUSG00000039542	468	625	613	1890	3676	1831	2.651	3.53698	4.38871	6.9893	11.1052	6.25463	0.00619123	1.35155	up
ENSMUSG00000060572	483	603	438	220	351	387	8.74105	10.7479	9.41829	2.51595	3.4869	4.10574	0.00619123	-1.41501	down
ENSMUSG00000022844	959	398	679	4153	3168	2205	10.3061	4.20465	8.66728	28.2115	18.6855	13.8952	0.00620913	1.49276	up
ENSMUSG00000033350	178	198	168	787	1181	594	0.472224	0.516064	0.528215	1.31882	1.7194	0.924248	0.00620913	1.49684	up
ENSMUSG00000022899	68	677	48	35	59	60	0.327182	3.24626	0.273645	0.105829	0.156416	0.169538	0.00626429	-3.00091	down
ENSMUSG00000044749	1232	504	1130	9113	3711	4178	4.57306	1.83946	4.98633	21.3719	7.55682	9.09095	0.00628464	1.83083	up
ENSMUSG00000027947	1936	1433	1329	5991	6137	6498	7.69842	4.91562	6.30816	14.2612	12.7296	14.8991	0.00630672	1.25487	up
ENSMUSG00000050737	1214	1662	340	384	445	729	6.47649	8.72513	2.15306	1.29158	1.30099	2.27893	0.00636675	-1.71906	down
ENSMUSG00000046027	1007	628	807	4836	3409	2307	7.83478	4.79302	7.44443	23.8666	14.5754	10.5246	0.00649099	1.38629	up
ENSMUSG00000005800	40	12	2	311	136	126	0.313151	0.094791	0.01907	1.57319	0.597277	0.590331	0.00653442	2.77701	up
ENSMUSG00000023913	880	632	662	3344	2702	2259	9.65011	5.76678	7.32002	21.4495	13.8695	12.3133	0.00656421	1.20858	up
ENSMUSG00000095562	396	270	322	1711	865	2005	14.5284	9.7513	14.5157	39.6303	17.9916	43.1254	0.00661198	1.47235	up
ENSMUSG00000031016	362	394	228	1350	1033	1541	2.05939	2.2065	1.54166	4.85023	3.2231	5.13687	0.00671513	1.28834	up
Mus_musculus_newGene_35786	2302	2027	1619	1472	1800	1439	9.09899	8.94158	7.73332	3.55324	3.85428	3.11554	0.00676715	-1.06398	down
ENSMUSG00000004633	508	305	336	2248	1816	1091	3.7708	2.23554	3.06605	10.6654	7.4559	4.81992	0.00677459	1.44991	up
ENSMUSG00000027219	2237	1975	1551	1512	1284	1689	11.8353	9.9676	11.3523	6.34263	4.67833	5.35106	0.00689798	-1.08499	down
ENSMUSG00000032014	1498	858	1361	5415	7363	4267	12.6574	6.76654	13.2998	27.7588	33.5569	20.5167	0.00689798	1.43368	up
ENSMUSG00000035642	1133	1172	863	637	959	761	29.4528	30.1663	25.766	10.2224	13.2723	11.2416	0.00689798	-1.16029	down
ENSMUSG00000006542	1110	942	980	827	601	713	9.83728	7.56345	9.52459	4.31672	2.62915	3.30845	0.00691371	-1.23606	down
ENSMUSG00000042797	704	792	333	3827	2738	1536	3.83979	4.05824	2.05595	12.9073	8.00585	4.68507	0.00691371	1.48471	up
ENSMUSG00000001493	1025	1021	924	671	620	882	8.94923	8.77706	9.58358	3.70111	2.96633	4.51005	0.00692788	-1.19351	down
ENSMUSG00000042155	1443	1723	1374	937	1449	1146	6.08145	7.14517	6.87805	2.4918	3.3489	2.82788	0.00692788	-1.10663	down
ENSMUSG00000001247	1570	231	885	9821	6456	4076	14.9873	2.13704	10.0154	59.2873	33.8737	22.8676	0.00692788	2.19235	up
ENSMUSG00000019852	18	30	16	141	192	82	0.02398	0.039418	0.025377	0.118676	0.140351	0.063367	0.00692788	1.98159	up
ENSMUSG00000022309	1634	1880	1343	881	1340	1529	7.46025	8.45135	7.28716	2.53913	3.35623	4.09129	0.00708307	-1.11494	down
ENSMUSG00000078612	56	15	66	778	337	197	0.343408	0.088132	0.485771	3.11361	1.16177	0.723659	0.00722728	2.50358	up
ENSMUSG00000031722	35978	6281	18529	197776	191751	100169	520.493	89.4519	318.529	1807.11	1521.3	849.202	0.00724625	2.27622	up
ENSMUSG00000046056	83	111	45	18	29	52	1.37297	1.6992	0.979518	0.253773	0.284367	0.527248	0.00725331	-1.98365	down
ENSMUSG00000048706	695	552	473	2289	2334	1761	4.41046	3.44336	3.56707	9.17345	8.12112	6.54835	0.00728325	1.17073	up
ENSMUSG00000032942	2670	1990	1156	4432	14580	15912	21.2217	15.5696	10.9147	22.4379	63.6426	74.3602	0.00728997	1.84849	up
ENSMUSG00000040675	164	149	106	675	555	656	0.857762	0.771345	0.661219	2.32722	1.64463	2.05872	0.00728997	1.45599	up
ENSMUSG00000035864	43	23	79	547	391	217	0.17163	0.087539	0.376632	1.39458	0.8788	0.511869	0.00728997	2.20167	up
ENSMUSG00000063275	3251	2028	2198	1458	2218	1627	64.084	39.8438	51.1873	18.1427	24.155	19.0998	0.00732475	-1.24098	down
ENSMUSG00000058914	540	565	785	410	437	374	4.50384	4.92453	8.38416	2.32374	2.13117	1.961	0.00744229	-1.40362	down
Mus_musculus_newGene_5504	450	445	389	250	284	300	5.17613	3.78614	4.64008	1.33603	1.53454	1.70111	0.00747052	-1.36277	down
ENSMUSG00000026062	1326	2127	1236	917	1402	1190	5.1672	8.15364	5.75544	2.26184	3.06847	2.7681	0.00747994	-1.1463	down
ENSMUSG00000027996	542	820	622	346	327	594	5.2583	7.83328	7.1755	2.11803	1.74151	3.37985	0.00750126	-1.39386	down
ENSMUSG00000071454	291	224	222	1302	1152	757	2.05447	1.68463	1.97065	6.61637	4.90738	3.44149	0.00756669	1.40098	up
ENSMUSG00000039246	106	121	106	715	519	407	1.29681	1.4576	1.53996	5.56497	3.50562	2.93383	0.00762913	1.58095	up
ENSMUSG00000021228	50	0	66	1020	241	1394	0.281051	0	0.444552	3.65299	0.905754	7.25526	0.00791696	3.68396	up
ENSMUSG00000022044	112	142	66	46	38	67	1.6512	2.10183	1.16075	0.429445	0.324421	0.571144	0.00791696	-1.78484	down
ENSMUSG00000053977	238	90	167	973	700	922	1.50856	0.557716	1.24227	3.87541	2.43817	3.4455	0.00791696	1.64271	up
ENSMUSG00000000686	294	368	188	1571	1142	895	2.14383	2.64318	1.79672	7.30475	4.57404	3.88886	0.00791696	1.40171	up
ENSMUSG00000035769	665	39	579	6542	4632	2767	3.81556	0.217283	3.94559	23.7441	14.6028	9.32346	0.00797932	2.667	up
ENSMUSG00000025511	1554	1317	1037	5563	4598	4488	22.7455	18.6782	18.3158	51.9127	35.6508	38.8708	0.00805917	1.19247	up
ENSMUSG00000048458	1694	1565	923	908	1080	1190	7.00901	6.37407	4.53635	2.37259	2.45149	2.88404	0.00816535	-1.10993	down
ENSMUSG00000040613	638	630	416	2133	2267	1699	6.43281	6.31461	5.50949	14.2205	11.5774	9.96326	0.0082678	1.14597	up
ENSMUSG00000019082	1287	915	1513	2844	8946	8621	17.3	9.82245	15.3052	26.4917	47.31	42.3146	0.00851532	1.64702	up
ENSMUSG00000016252	9901	11337	8011	4293	7045	5685	457.575	515.803	439.955	125.291	178.561	153.969	0.00855859	-1.51771	down
ENSMUSG00000042793	883	882	721	599	588	663	2.57181	2.52909	2.49392	1.1019	0.939029	1.13156	0.00864382	-1.15799	down
ENSMUSG00000029695	1045	27	662	10909	5023	8184	5.73811	0.138298	4.22464	36.2784	14.5378	25.3139	0.00864434	3.03991	up
ENSMUSG00000019791	948	959	721	592	661	731	21.119	21.1861	19.1852	8.33599	8.13641	9.54978	0.00864479	-1.13595	down
ENSMUSG00000010064	9867	3036	7206	65900	42236	29563	83.7438	27.8352	74.0423	340.117	192.912	146.977	0.00864479	2.03901	up
Mus_musculus_newGene_11248	249	412	211	70	169	201	1.5166	1.99212	1.60521	0.253909	0.796309	0.738554	0.0086977	-1.72467	down
Mus_musculus_newGene_17436	962	941	254	458	260	130	6.27172	4.54452	3.18136	1.8415	1.15884	0.626523	0.00870373	-1.97372	down
ENSMUSG00000031833	591	576	603	2340	2196	1960	2.90119	3.61222	3.33833	8.69459	6.77433	6.36491	0.00893654	1.13275	up
ENSMUSG00000055653	1492	1970	1213	911	1050	1580	13.2375	17.0753	12.703	5.06931	5.06559	8.14673	0.00896326	-1.13159	down
ENSMUSG00000091345	1826	2963	1798	1479	1997	1491	3.82454	6.10901	4.47409	1.95608	2.29391	1.82985	0.00896728	-1.13179	down
Mus_musculus_newGene_12418	262	439	251	194	174	189	2.06767	3.46711	2.16936	0.777694	0.763974	1.03571	0.00899605	-1.48564	down
ENSMUSG00000079659	480	407	470	2111	1445	1758	8.74058	7.25905	10.2366	24.7867	14.6963	19.0926	0.0091646	1.22913	up
ENSMUSG00000091387	20	14	48	312	209	140	0.076145	0.051865	0.217486	0.752267	0.43738	0.311943	0.00919745	2.21086	up
ENSMUSG00000044026	241	233	161	812	828	946	1.34816	1.28499	1.06916	2.87463	2.54396	3.10463	0.00919745	1.30448	up
ENSMUSG00000020672	80	39	76	452	510	232	0.647363	0.307509	0.725299	2.33277	2.26629	1.10676	0.0092199	1.85481	up
ENSMUSG00000029650	676	435	634	2735	2368	1883	5.62532	3.62511	6.0455	14.8877	10.8508	9.37032	0.0092199	1.25262	up
ENSMUSG00000026177	594	424	398	2144	1643	1610	5.07566	3.50573	4.03857	11.4298	7.57183	7.95693	0.00922626	1.2122	up
ENSMUSG00000057465	2044	0	156	52758	92512	14685	63.1327	0	5.58238	1019.94	1549.96	264.073	0.00929863	5.51471	up
ENSMUSG00000045775	173	12	70	1204	461	832	1.81703	0.110364	0.844874	10.8111	3.24652	6.31951	0.00929863	2.57574	up
Mus_musculus_newGene_26596	1111	1172	911	305	925	821	42.2946	43.9152	41.2189	7.33425	19.3009	18.3144	0.00935594	-1.3998	down
ENSMUSG00000029804	2398	2505	2221	1982	1858	1513	13.7815	13.7165	15.9823	6.80439	6.30533	6.02952	0.00943021	-1.14246	down
ENSMUSG00000074829	501	314	513	341	163	146	4.73958	3.68785	5.64591	3.43897	2.58234	2.4638	0.00945996	-1.76432	down
ENSMUSG00000040612	1027	789	613	4263	2466	2543	2.6208	2.18939	1.93672	7.10904	3.48299	3.93232	0.00946424	1.23674	up
ENSMUSG00000041143	626	685	448	1934	2251	1935	3.75265	4.16035	3.24886	7.98348	7.89324	7.30676	0.00968956	1.07981	up
ENSMUSG00000090258	1199	1150	949	714	1018	817	35.3887	33.485	33.2231	13.241	16.3308	14.2434	0.00974057	-1.10993	down
ENSMUSG00000037638	60	42	66	530	147	453	0.484034	0.365778	0.586662	2.11358	0.522589	1.6538	0.00976058	2.00385	up
ENSMUSG00000032537	123	154	101	79	66	53	0.526038	0.718702	0.498451	0.21474	0.16581	0.129857	0.00976058	-1.63947	down
ENSMUSG00000024304	876	264	806	5403	3359	2290	3.51678	1.04405	3.84764	13.708	7.39965	5.39044	0.00984527	1.75193	up
ENSMUSG00000071713	1345	1004	651	4547	3104	3534	5.49917	4.08089	3.16431	11.5578	6.79223	8.4502	0.009993	1.20561	up

## Sheet: d-0 vs d-15.DEG.final
#ID	d-0-1_Count	d-0-2_Count	d-0-3_Count	d-15-1_Count	d-15-2_Count	d-15-3_Count	d-0-1_FPKM	d-0-2_FPKM	d-0-3_FPKM	d-15-1_FPKM	d-15-2_FPKM	d-15-3_FPKM	FDR	log2FC	regulated
ENSMUSG00000052316	4	11	7	1209	2096	1182	0.014658	0.036075	0.026128	2.75374	5.47862	3.00303	1.77091e-28	7.13903	up
ENSMUSG00000028364	871	1259	992	16699	26115	21080	2.47846	3.45637	3.25768	28.7343	51.073	40.0898	1.0498e-20	3.82573	up
ENSMUSG00000037411	261	517	342	5592	7900	6112	1.68455	3.2861	2.61884	22.459	36.4174	27.4062	6.27217e-20	3.61259	up
ENSMUSG00000036766	0	2	0	190	401	426	0	0.010548	0	0.63131	1.5307	1.58181	9.48022e-17	8.26109	up
Mus_musculus_newGene_26295	0	0	0	101	1367	1266	0	0	0	3.04425	47.5397	42.8065	3.16371e-15	12.5468	up
ENSMUSG00000028341	239	229	178	9322	3981	2915	0.810557	0.763037	0.716888	20.8649	10.2196	7.31736	3.4518e-15	4.19243	up
ENSMUSG00000030772	648	898	548	4416	6117	6614	3.75062	5.12016	3.77211	15.8981	25.2777	26.5818	4.03212e-13	2.51871	up
ENSMUSG00000064357	74730	87192	74822	768426	778387	680200	2135.26	2452.58	2540.52	13647.7	15866.8	13485.8	1.08711e-10	2.71798	up
ENSMUSG00000029167	2570	3034	2498	37043	20640	24151	7.9497	9.72462	9.15928	93.7268	56.8217	67.4856	3.48317e-10	2.84047	up
ENSMUSG00000025789	25	36	29	549	866	586	0.090187	0.127372	0.123844	1.23515	2.24879	1.47245	8.99681e-10	3.94695	up
ENSMUSG00000029223	40	29	31	483	794	687	0.658859	0.465418	0.602725	4.95382	9.36439	7.87927	4.00431e-09	3.75734	up
ENSMUSG00000059824	267	328	275	8404	6956	1499	3.09276	3.65338	3.45232	56.6423	54.7561	11.0771	5.63048e-09	3.80395	up
ENSMUSG00000044006	1865	1698	1830	316	633	596	8.40922	7.5362	9.80718	0.883747	2.03638	1.86474	2.69877e-07	-2.358	down
ENSMUSG00000026064	1564	1191	954	345	217	315	7.18131	5.38375	5.2028	0.984511	0.708951	1.00273	2.74578e-07	-2.57586	down
ENSMUSG00000060938	6217	507	4542	238	349	252	229.936	18.5725	199.555	5.4443	9.11931	6.45415	2.74578e-07	-4.3166	down
ENSMUSG00000055022	30	10	6	246	434	518	0.100406	0.033666	0.024464	0.524263	1.06061	1.23266	3.09506e-07	4.19099	up
ENSMUSG00000049420	9	10	4	126	169	213	0.042495	0.046551	0.021278	0.395146	0.915684	0.760536	3.45159e-07	3.94162	up
ENSMUSG00000044303	11	13	0	191	266	372	0.220235	0.264261	0	2.67584	4.26592	5.81908	8.64719e-07	4.62999	up
ENSMUSG00000040310	93	105	50	705	1166	826	0.255105	0.284784	0.205603	1.61882	3.07253	2.11716	1.10223e-06	2.95365	up
ENSMUSG00000002588	4641	1708	3633	1006	932	756	59.9841	21.6154	55.7197	8.08994	8.54255	6.7409	1.45099e-06	-2.42493	down
ENSMUSG00000027460	28	38	12	350	496	356	0.232277	0.311403	0.110844	1.8113	2.94632	2.05784	1.45099e-06	3.47161	up
ENSMUSG00000039542	468	625	613	3712	3075	3205	2.651	3.53698	4.38871	16.2268	13.7939	12.2167	2.46506e-06	2.02218	up
ENSMUSG00000040152	3527	3584	2717	15592	20123	17049	11.7337	11.7371	10.7429	32.2463	47.7657	39.3604	2.68641e-06	1.91339	up
ENSMUSG00000033676	12	8	8	130	134	193	0.04022	0.026829	0.029814	0.275227	0.332738	0.46627	6.10213e-06	3.48684	up
ENSMUSG00000056004	15	20	7	135	305	245	0.061693	0.08007	0.033894	0.42417	0.980192	0.751695	9.29846e-06	3.5208	up
ENSMUSG00000026204	18	15	13	227	218	194	0.098196	0.077487	0.078779	0.772102	0.850619	0.733562	9.30755e-06	3.28332	up
ENSMUSG00000004939	1441	1351	1126	9672	5988	5786	15.1183	13.9542	14.0374	63.0909	44.8323	42.1345	1.78499e-05	1.96456	up
ENSMUSG00000073096	647	666	530	145	177	161	4.50672	5.53843	5.5462	1.78367	1.33669	1.49188	1.86862e-05	-2.44646	down
ENSMUSG00000049556	18	12	15	155	357	170	0.094278	0.063025	0.089253	0.662461	1.7713	0.816239	3.66565e-05	3.37988	up
ENSMUSG00000029093	410	525	393	1773	2621	2475	1.43788	1.8182	1.5848	3.78892	6.50408	5.86213	3.76489e-05	1.84509	up
ENSMUSG00000052516	44	37	19	255	386	420	0.127169	0.338964	0.058657	0.825105	1.55268	1.49392	4.58015e-05	2.90267	up
ENSMUSG00000038521	11126	7763	8864	2173	4068	4619	76.5449	52.5731	72.3038	10.4119	20.6548	22.6824	6.77458e-05	-1.90835	down
ENSMUSG00000041592	78	69	109	522	1029	960	0.134206	0.115983	0.223269	0.558362	1.26486	1.14782	7.17614e-05	2.71021	up
ENSMUSG00000022602	57	65	36	223	1145	762	0.362202	0.395362	0.27152	0.880638	5.19779	3.36248	8.83895e-05	3.22494	up
ENSMUSG00000006587	201	343	273	2911	1484	1283	2.3973	4.0285	3.87529	21.6206	12.648	10.6371	0.000216818	2.30964	up
ENSMUSG00000024598	187	216	246	1127	1456	1374	0.347052	0.39359	0.542226	1.29991	1.92775	1.76926	0.00023039	2.05686	up
ENSMUSG00000024803	148	308	236	9401	1251	1203	1.62876	3.3417	3.08304	64.417	9.83636	9.19719	0.00023039	3.6614	up
ENSMUSG00000020908	20	5	16	241	268	127	0.064445	0.015521	0.059785	0.482312	0.614596	0.282248	0.000244488	3.41829	up
ENSMUSG00000027313	421	447	362	1990	1855	1874	4.99996	5.22193	5.10604	14.6959	15.7228	15.4554	0.000278077	1.70683	up
ENSMUSG00000039057	4	10	3	85	68	73	0.010567	0.02672	0.006451	0.143315	0.130816	0.179073	0.000278077	3.23301	up
ENSMUSG00000026697	1881	1906	1624	218	757	825	17.6467	17.6003	18.1014	1.26651	5.06196	5.3684	0.000278077	-2.14692	down
ENSMUSG00000032487	49	87	53	370	805	538	0.210923	0.371557	0.273857	1.00327	2.50734	1.62925	0.000283714	2.65913	up
ENSMUSG00000063564	588	643	590	3422	2537	2378	2.87597	3.13484	3.47986	10.4114	7.63045	6.48578	0.000283714	1.68724	up
ENSMUSG00000060402	13	16	14	145	119	194	0.105221	0.129212	0.135175	0.73549	0.687215	1.10132	0.000283714	2.87412	up
Mus_musculus_newGene_28986	9	19	10	189	107	145	0.041068	0.087123	0.055771	0.552009	0.357331	0.471758	0.000308077	3.04173	up
ENSMUSG00000046818	9254	13197	7527	4593	4452	4859	67.4907	94.896	65.5887	20.9493	23.17	24.606	0.000335422	-1.60414	down
ENSMUSG00000002289	509	737	412	1219	5784	4309	3.58496	4.71574	2.87441	4.97	26.2239	19.0806	0.000335422	2.2387	up
ENSMUSG00000068877	3398	241	3038	325	260	347	39.509	3.07379	41.964	2.58316	2.09372	2.85574	0.000378514	-3.42547	down
ENSMUSG00000031250	1293	1883	1749	181	777	554	18.5928	26.6542	29.8762	1.61185	7.97006	5.52517	0.000473832	-2.27124	down
ENSMUSG00000031880	1470	1152	702	3872	5334	3927	19.3402	14.1732	10.7343	31.1781	49.2928	35.9342	0.000666862	1.49504	up
ENSMUSG00000066687	3162	2218	1857	12450	8039	11600	14.6523	10.3801	10.3372	33.9161	25.1859	35.0596	0.000666862	1.65141	up
ENSMUSG00000037370	442	350	340	1442	2217	1738	1.68719	1.11933	1.61933	2.70252	6.9293	5.07903	0.00083717	1.72686	up
ENSMUSG00000031872	13	8	18	113	135	183	0.070233	0.045221	0.162618	0.533112	0.726047	0.92057	0.000934626	2.87883	up
ENSMUSG00000013483	42	82	40	377	806	313	0.192199	0.371053	0.216277	1.13413	2.80409	1.05957	0.000934626	2.6972	up
ENSMUSG00000047205	954	1931	850	5593	4229	5718	4.00564	7.98229	4.24085	14.6017	12.6721	16.665	0.000934626	1.5756	up
ENSMUSG00000109061	35	29	36	614	85	968	0.231377	0.187142	0.287012	2.57541	0.406629	4.53726	0.00105266	3.49969	up
ENSMUSG00000038393	11889	17393	12014	45733	64522	68711	82.5883	118.949	99.1435	197.463	319.796	331.255	0.00120511	1.59027	up
ENSMUSG00000026764	81	80	76	334	748	706	0.228056	0.222088	0.255286	0.588888	1.51399	1.38932	0.00126043	2.36388	up
ENSMUSG00000029304	535	287	459	2359	1631	2549	7.28067	3.87213	7.4963	19.9701	16.0586	24.1984	0.00126174	1.80888	up
ENSMUSG00000025934	6797	1384	4412	1599	858	1248	99.234	19.5636	77.24	15.3983	9.18083	12.2146	0.0012842	-2.29569	down
ENSMUSG00000020218	437	252	325	40	115	98	3.70346	2.1002	3.26716	0.20805	0.691722	0.576636	0.0012842	-2.5583	down
ENSMUSG00000038550	22	28	9	442	293	73	0.21708	0.45238	0.106325	3.75814	2.9128	0.693574	0.0012842	3.35761	up
ENSMUSG00000098374	135	238	65	2424	1429	424	0.400408	0.697826	0.227333	4.49508	3.04184	0.876397	0.00129115	2.88981	up
ENSMUSG00000022483	127	108	101	12	36	29	0.482576	0.403495	0.452628	0.028421	0.097449	0.072918	0.00130187	-2.66197	down
ENSMUSG00000024479	490	96	271	64	44	47	3.22629	0.619692	2.11727	0.262317	0.207048	0.212243	0.00132811	-2.98308	down
ENSMUSG00000001131	129	146	125	579	947	889	2.90281	3.2507	3.42379	8.09988	15.1466	13.8595	0.00142388	2.05734	up
ENSMUSG00000052353	0	28	11	286	224	231	0	0.075392	0.032517	0.486422	0.437206	0.437244	0.00149116	3.75393	up
ENSMUSG00000024486	303	285	270	1467	1315	1280	2.48262	2.2933	2.63072	7.47222	7.68781	7.27878	0.00190436	1.72755	up
ENSMUSG00000039323	928	110	733	4690	4257	6076	13.8133	1.6072	12.966	43.393	45.2069	62.7666	0.00264977	2.50591	up
ENSMUSG00000063632	27	22	20	149	252	154	0.062777	0.050584	0.054865	0.215451	0.420397	0.249336	0.00264977	2.48581	up
ENSMUSG00000022952	599	486	331	1686	2420	1850	2.517	1.79362	1.79319	4.0071	10.8226	5.3476	0.00268632	1.57409	up
ENSMUSG00000047875	1351	1571	1310	7172	4626	4563	5.36283	6.13879	6.18027	17.701	13.1051	12.5712	0.00272943	1.45382	up
ENSMUSG00000096145	1381	869	1119	459	569	517	35.8967	22.236	34.5634	7.40397	10.5451	9.32118	0.00280088	-1.66106	down
ENSMUSG00000002020	221	468	256	1206	1946	1531	0.634609	1.32303	0.872218	2.15343	3.99023	3.14899	0.00299904	1.79987	up
ENSMUSG00000032942	2670	1990	1156	5592	7917	9710	21.2217	15.5696	10.9147	27.7642	45.0345	53.7309	0.00345597	1.49466	up
ENSMUSG00000029816	101	133	54	618	504	673	0.527545	0.685953	0.332838	2.01821	1.89308	2.46648	0.00352788	2.1637	up
ENSMUSG00000055866	647	286	282	3695	4602	772	2.15776	0.937446	1.11594	7.66122	10.9506	1.78561	0.00397442	2.43683	up
ENSMUSG00000032766	1922	2174	1635	953	1060	1294	40.69	45.2956	41.1313	12.5306	16.0079	18.9981	0.00408421	-1.31437	down
ENSMUSG00000015134	80	193	80	389	1342	841	0.448708	1.07364	0.530607	1.36379	5.5263	3.52351	0.00482505	2.35679	up
ENSMUSG00000009097	2179	2505	2240	8367	7351	9715	26.1453	28.8633	31.1018	61.9415	59.4035	80.0897	0.00482505	1.34857	up
ENSMUSG00000028957	518	498	390	3555	3875	853	1.70806	1.61465	1.56248	7.31883	9.19722	1.95693	0.00497125	2.08711	up
ENSMUSG00000003477	1950	762	1201	614	522	514	35.2248	13.5425	25.7689	6.88584	6.7181	6.44093	0.004993	-1.7635	down
ENSMUSG00000024206	441	562	322	2493	1436	1679	2.60644	4.08778	2.25892	9.03038	6.67514	7.18223	0.004993	1.60877	up
ENSMUSG00000052727	1846	2121	1307	4585	7328	6440	3.17787	3.62557	2.68575	4.9024	8.74466	7.5412	0.00512	1.29019	up
ENSMUSG00000039911	1552	1701	1142	6016	3662	5814	10.1055	11.8647	9.34769	24.4386	17.8683	26.4227	0.00531699	1.32196	up
ENSMUSG00000038400	1640	2044	1317	4357	6138	6401	7.08118	8.62578	6.95818	11.869	19.1768	19.5245	0.00557319	1.24088	up
ENSMUSG00000034762	4	16	17	100	148	114	0.026784	0.103862	0.132934	0.531679	1.0067	0.66555	0.00557319	2.72351	up
ENSMUSG00000019852	18	30	16	94	259	157	0.02398	0.039418	0.025377	0.077843	0.245796	0.144856	0.00666987	2.47434	up
ENSMUSG00000029377	29	25	28	132	242	218	0.135724	0.113872	0.152808	0.383944	0.813294	0.710865	0.00668302	2.30005	up
ENSMUSG00000023017	123	356	98	56	35	46	0.811932	1.9326	0.711607	0.371277	0.263797	0.340558	0.00723371	-2.51793	down
ENSMUSG00000007888	299	482	354	1501	1547	1653	3.53232	6.0018	5.11718	11.3815	13.5235	13.946	0.00738429	1.53048	up
Mus_musculus_newGene_8222	58	59	54	20	14	9	3.11152	3.11551	3.45006	0.643332	0.507482	0.33181	0.00743901	-2.47819	down
ENSMUSG00000046186	160	298	139	692	1218	1110	0.52813	0.97413	0.547759	1.42671	2.88401	2.55714	0.00814397	1.83424	up
ENSMUSG00000046794	2772	1392	1410	886	896	1164	12.3644	6.10558	7.49327	2.45145	2.84659	3.62141	0.00951923	-1.43481	down
ENSMUSG00000033350	178	198	168	586	954	1188	0.472224	0.516064	0.528215	0.966197	1.80583	2.18822	0.00976888	1.78047	up
ENSMUSG00000032172	9	32	7	82	193	147	0.086632	0.294526	0.069195	0.525944	1.33393	0.98469	0.00977622	2.64855	up
ENSMUSG00000062480	2010	271	1498	423	182	358	18.4118	2.44006	16.298	2.40664	1.1821	2.2712	0.00996685	-2.52242	down
