# Supplementary material for: Time-resolved transcriptional profiling of Trichinella-infected murine myocytes helps to elucidate host–pathogen interactions in the muscle stage
Source: Parasit Vectors. 2021 Mar 1;14:130. doi: 10.1186/s13071-021-04624-6 (PMC7919990; doi:10.1186/s13071-021-04624-6)
Supplement: Supplementary file 2 — Additional file 2: Table S2. Eleven genes consistently up- or downregulated. [file 13071_2021_4624_MOESM2_ESM.xlsx]

## Sheet: Additional file 2
#ID	d-0-1	d-0-2	d-0-3	d-1-1	d-1-2	d-1-3	d-10-1	d-10-2	d-10-3	d-15-1	d-15-2	d-15-3	d-3-1	d-3-2	d-3-3	d-7-1	d-7-2	d-7-3	d-0-1_d-0-2_d-0-3_vs_d-1-1_d-1-2_d-1-3_edgeR_FDR	d-0-1_d-0-2_d-0-3_vs_d-1-1_d-1-2_d-1-3_edgeR_log2FC	d-0-1_d-0-2_d-0-3_vs_d-1-1_d-1-2_d-1-3_edgeR_(FDR_0.01_FC_2)_regulated	d-0-1_d-0-2_d-0-3_vs_d-10-1_d-10-2_d-10-3_edgeR_FDR	d-0-1_d-0-2_d-0-3_vs_d-10-1_d-10-2_d-10-3_edgeR_log2FC	d-0-1_d-0-2_d-0-3_vs_d-10-1_d-10-2_d-10-3_edgeR_(FDR_0.01_FC_2)_regulated	d-0-1_d-0-2_d-0-3_vs_d-15-1_d-15-2_d-15-3_edgeR_FDR	d-0-1_d-0-2_d-0-3_vs_d-15-1_d-15-2_d-15-3_edgeR_log2FC	d-0-1_d-0-2_d-0-3_vs_d-15-1_d-15-2_d-15-3_edgeR_(FDR_0.01_FC_2)_regulated	d-0-1_d-0-2_d-0-3_vs_d-3-1_d-3-2_d-3-3_edgeR_FDR	d-0-1_d-0-2_d-0-3_vs_d-3-1_d-3-2_d-3-3_edgeR_log2FC	d-0-1_d-0-2_d-0-3_vs_d-3-1_d-3-2_d-3-3_edgeR_(FDR_0.01_FC_2)_regulated	d-0-1_d-0-2_d-0-3_vs_d-7-1_d-7-2_d-7-3_edgeR_FDR	d-0-1_d-0-2_d-0-3_vs_d-7-1_d-7-2_d-7-3_edgeR_log2FC	d-0-1_d-0-2_d-0-3_vs_d-7-1_d-7-2_d-7-3_edgeR_(FDR_0.01_FC_2)_regulated	COG_class	COG_class_annotation	GO_annotation	KEGG_annotation	KEGG_pathway_annotation	KOG_class	KOG_class_annotation	Pfam_annotation	Swiss_Prot_annotation	eggNOG_class	eggNOG_class_annotation	NR_annotation	GO_second_level_annotation
ENSMUSG00000020218	3.70346	2.1002	3.26716	0.011837	0.110309	0.104626	0.459168	0.388041	0.65993	0.20805	0.691722	0.576636	0.343507	0.560808	0.041042	0.686942	0.528725	0.144643	1.58531e-07	-4.99579	down	6.86761e-06	-2.49624	down	0.0012842	-2.5583	down	0.00388452	-3.02149	down	0.00928312	-2.52837	down	--	--	--	K01691|0|mmu:24117|K01691 WNT inhibitory factor 1 | (RefSeq) Wif1, AW107799, WIF-1; Wnt inhibitory factor 1	Wnt signaling pathway (ko04310)	[TW]	Signal transduction mechanisms;; Extracellular structures	WIF domain;; EGF-like domain;; Human growth factor-like EGF;; EGF-like domain	Wnt inhibitory factor 1 OS=Mus musculus OX=10090 GN=Wif1 PE=2 SV=1	S	Function unknown	wnt inhibitory factor 1 precursor [Mus musculus]	--
ENSMUSG00000022483	0.482576	0.403495	0.452628	0.015038	0.037774	0.091029	0.013468	0.041814	0.127653	0.028421	0.097449	0.072918	0.021098	0.071859	0.036616	0.083919	0.019945	0.036241	0.00157622	-2.97059	down	0.00111134	-2.77401	down	0.00130187	-2.66197	down	0.000239755	-3.10213	down	0.00044875	-3.03918	down	--	--	Biological Process: cartilage condensation (GO:0001502);; Biological Process: tissue homeostasis (GO:0001894);; Biological Process: endochondral ossification (GO:0001958);; Biological Process: chondrocyte differentiation (GO:0002062);; Biological Process: heart morphogenesis (GO:0003007);; Biological Process: growth plate cartilage development (GO:0003417);; Molecular Function: extracellular matr…	K19719|1.9641e-177|mmu:12824|K19719 collagen, type II, alpha | (RefSeq) Col2a1, Col2, Col2a, Col2a-1, Del1, Dmm, Lpk, Rgsc856; collagen, type II, alpha 1	PI3K-Akt signaling pathway (ko04151);; Focal adhesion (ko04510);; ECM-receptor interaction (ko04512);; Protein digestion and absorption (ko04974)	[W]	Extracellular structures	Collagen triple helix repeat (20 copies);; Fibrillar collagen C-terminal domain;; von Willebrand factor type C domain	Collagen alpha-1(II) chain OS=Mus musculus OX=10090 GN=Col2a1 PE=1 SV=2	O	Posttranslational modification, protein turnover, chaperones	procollagen, type II, alpha 1, isoform CRA_a, partial [Mus musculus]	biological process: cell aggregation (GO:0098743);; biological process: biological regulation (GO:0065007);; biological process: multicellular organismal process (GO:0032501);; biological process: single-organism process (GO:0044699);; biological process: cellular process (GO:0009987);; biological process: developmental process (GO:0032502);; molecular function: structural molecule activity (GO:0…
ENSMUSG00000024803	1.62876	3.3417	3.08304	162.092	630.623	61.3474	16.6585	10.0031	15.1897	64.417	9.83636	9.19719	52.4346	14.6745	37.8983	5.66664	12.0927	22.3575	1.32929e-10	7.0163	up	6.40732e-08	2.47363	up	0.00023039	3.6614	up	2.22551e-09	4.00897	up	0.00164187	2.50496	up	[D]	Cell cycle control, cell division, chromosome partitioning	Biological Process: negative regulation of transcription from RNA polymerase II promoter (GO:0000122);; Molecular Function: RNA polymerase II transcription factor binding (GO:0001085);; Molecular Function: RNA polymerase II transcription coactivator activity (GO:0001105);; Molecular Function: p53 binding (GO:0002039);; Molecular Function: DNA binding (GO:0003677);; Molecular Function: transcripti…	--	--	[R]	General function prediction only	Ankyrin repeats (3 copies);; Ankyrin repeats (many copies);; Ankyrin repeat;; Ankyrin repeats (many copies);; Ankyrin repeat	Ankyrin repeat domain-containing protein 1 OS=Mus musculus OX=10090 GN=Ankrd1 PE=1 SV=1	S	Function unknown	ankyrin repeat domain-containing protein 1 [Mus musculus]	biological process: biological regulation (GO:0065007);; molecular function: binding (GO:0005488);; biological process: metabolic process (GO:0008152);; biological process: cellular process (GO:0009987);; molecular function: transcription factor activity, protein binding (GO:0000988);; cellular component: cell (GO:0005623);; cellular component: macromolecular complex (GO:0032991);; cellular compo…
ENSMUSG00000029816	0.527545	0.685953	0.332838	5.68379	14.8675	5.99404	1.23475	1.92404	2.93318	2.01821	1.89308	2.46648	2.78708	1.52609	2.04929	3.0855	1.92558	2.67768	1.7388e-09	4.36239	up	0.000562603	2.06616	up	0.00352788	2.1637	up	0.00249359	2.32748	up	0.000468483	2.50677	up	--	--	Biological Process: osteoblast differentiation (GO:0001649);; Molecular Function: integrin binding (GO:0005178);; Cellular Component: integral component of plasma membrane (GO:0005887);; Biological Process: cell-cell signaling (GO:0007267);; Molecular Function: heparin binding (GO:0008201);; Biological Process: bone mineralization (GO:0030282);; Biological Process: positive regulation of cell mig…	K20732|0|mmu:93695|K20732 transmembrane glycoprotein NMB | (RefSeq) Gpnmb, DC-HIL, Dchil, ipd; glycoprotein (transmembrane) nmb	--	--	--	PKD domain	Transmembrane glycoprotein NMB OS=Mus musculus OX=10090 GN=Gpnmb PE=1 SV=2	S	Function unknown	unnamed protein product [Mus musculus]	biological process: cellular process (GO:0009987);; biological process: developmental process (GO:0032502);; biological process: single-organism process (GO:0044699);; molecular function: binding (GO:0005488);; cellular component: cell (GO:0005623);; cellular component: membrane (GO:0016020);; cellular component: membrane part (GO:0044425);; cellular component: cell part (GO:0044464);; biological…
ENSMUSG00000031250	18.5928	26.6542	29.8762	0.020069	0.593874	0.982534	2.87209	2.74099	4.68114	1.61185	7.97006	5.52517	1.1412	4.81117	0.428851	4.76473	2.26361	0.984485	9.02789e-07	-5.35713	down	1.52314e-11	-2.77662	down	0.000473832	-2.27124	down	0.000262052	-3.36188	down	3.86318e-05	-3.03618	down	--	--	Biological Process: endothelial cell morphogenesis (GO:0001886);; Biological Process: negative regulation of endothelial cell proliferation (GO:0001937);; Cellular Component: nuclear envelope (GO:0005635);; Cellular Component: cell surface (GO:0009986);; Cellular Component: integral component of membrane (GO:0016021);; Biological Process: negative regulation of angiogenesis (GO:0016525);; Biologi…	--	--	--	--	BRICHOS domain	Tenomodulin OS=Mus musculus OX=10090 GN=Tnmd PE=2 SV=1	S	Function unknown	tenomodulin [Mus caroli]	biological process: cellular process (GO:0009987);; biological process: developmental process (GO:0032502);; biological process: single-organism process (GO:0044699);; biological process: cellular component organization or biogenesis (GO:0071840);; biological process: biological regulation (GO:0065007);; cellular component: cell (GO:0005623);; cellular component: organelle (GO:0043226);; cellular…
ENSMUSG00000037411	1.68455	3.2861	2.61884	720.711	124.138	33.6594	17.2021	24.9663	18.755	22.459	36.4174	27.4062	15.5924	10.3902	14.507	12.6334	10.837	13.81	1.93131e-08	7.28288	up	3.32183e-13	3.11352	up	6.27217e-20	3.61259	up	5.21616e-07	2.7054	up	1.06078e-05	2.48928	up	[O]	Posttranslational modification, protein turnover, chaperones	Biological Process: chronological cell aging (GO:0001300);; Molecular Function: protease binding (GO:0002020);; Molecular Function: serine-type endopeptidase inhibitor activity (GO:0004867);; Molecular Function: receptor binding (GO:0005102);; Cellular Component: extracellular space (GO:0005615);; Biological Process: female gonad development (GO:0008585);; Biological Process: regulation of recept…	K03982|0|mmu:18787|K03982 plasminogen activator inhibitor 1 | (RefSeq) Serpine1, PAI-1, PAI1, Planh1; serine (or cysteine) peptidase inhibitor, clade E, member 1	HIF-1 signaling pathway (ko04066);; p53 signaling pathway (ko04115);; Hippo signaling pathway (ko04390);; Complement and coagulation cascades (ko04610);; AGE-RAGE signaling pathway in diabetic complications (ko04933);; Chagas disease (American trypanosomiasis) (ko05142)	[V]	Defense mechanisms	Serpin (serine protease inhibitor)	Plasminogen activator inhibitor 1 OS=Mus musculus OX=10090 GN=Serpine1 PE=1 SV=1	O	Posttranslational modification, protein turnover, chaperones	plasminogen activator inhibitor 1 precursor [Mus musculus]	biological process: cellular process (GO:0009987);; biological process: developmental process (GO:0032502);; biological process: single-organism process (GO:0044699);; molecular function: binding (GO:0005488);; biological process: biological regulation (GO:0065007);; molecular function: molecular function regulator (GO:0098772);; cellular component: extracellular region (GO:0005576);; cellular co…
ENSMUSG00000038550	0.21708	0.45238	0.106325	3.5468	2.28828	2.90915	2.71396	1.88054	2.09395	3.75814	2.9128	0.693574	2.43363	2.55399	0.633538	3.28945	7.37127	2.72189	2.23073e-05	3.65913	up	3.76529e-07	3.14206	up	0.0012842	3.35761	up	0.000612096	3.08368	up	2.18685e-07	4.21959	up	--	--	Molecular Function: core promoter sequence-specific DNA binding (GO:0001046);; Molecular Function: protein binding (GO:0005515);; Cellular Component: nucleus (GO:0005634);; Biological Process: circadian regulation of gene expression (GO:0032922);; Biological Process: locomotor rhythm (GO:0045475);; Biological Process: negative regulation of transcription, DNA-templated (GO:0045892);; Molecular Fu…	--	--	--	--	Circadian-associated transcriptional repressor	Circadian-associated transcriptional repressor OS=Mus musculus OX=10090 GN=Ciart PE=1 SV=1	S	Function unknown	circadian-associated transcriptional repressor [Mus musculus]	molecular function: binding (GO:0005488);; cellular component: cell (GO:0005623);; cellular component: organelle (GO:0043226);; cellular component: cell part (GO:0044464);; biological process: multicellular organismal process (GO:0032501);; biological process: single-organism process (GO:0044699);; biological process: rhythmic process (GO:0048511);; biological process: biological regulation (GO:0…
ENSMUSG00000044006	8.40922	7.5362	9.80718	0.03936	0.508254	0.611215	0.768554	1.23483	1.72538	0.883747	2.03638	1.86474	0.576748	1.87372	0.18951	1.33353	1.26209	0.376939	5.15728e-06	-4.26121	down	1.32379e-10	-2.69725	down	2.69877e-07	-2.358	down	0.000302564	-3.08429	down	1.06078e-05	-2.91872	down	--	--	Molecular Function: alkaline phosphatase activity (GO:0004035);; Molecular Function: nucleotide diphosphatase activity (GO:0004551);; Cellular Component: proteinaceous extracellular matrix (GO:0005578);; Molecular Function: carbohydrate binding (GO:0030246);; Cellular Component: extracellular exosome (GO:0070062);;	--	--	--	--	Mucin-2 protein WxxW repeating region;; Immunoglobulin domain;; Carboxypeptidase regulatory-like domain;; CarboxypepD_reg-like domain;; Immunoglobulin I-set domain;; Thrombospondin type 1 domain;; Immunoglobulin domain	Cartilage intermediate layer protein 2 OS=Mus musculus OX=10090 GN=Cilp2 PE=1 SV=1	O	Posttranslational modification, protein turnover, chaperones	cartilage intermediate layer protein 2 precursor [Mus musculus]	biological process: metabolic process (GO:0008152);; biological process: cellular process (GO:0009987);; molecular function: catalytic activity (GO:0003824);; cellular component: extracellular region (GO:0005576);; cellular component: extracellular region part (GO:0044421);; molecular function: binding (GO:0005488);; cellular component: organelle (GO:0043226)
ENSMUSG00000055866	2.15776	0.937446	1.11594	4.75558	5.94585	6.00342	8.4373	7.21745	9.3427	7.66122	10.9506	1.78561	8.67484	10.3812	6.63347	7.56548	12.0494	10.0233	0.000462204	2.27169	up	3.40397e-10	2.66851	up	0.00397442	2.43683	up	6.64297e-08	2.87706	up	4.77538e-07	3.01223	up	--	--	Biological Process: negative regulation of transcription from RNA polymerase II promoter (GO:0000122);; Molecular Function: transcription regulatory region sequence-specific DNA binding (GO:0000976);; Molecular Function: core promoter binding (GO:0001047);; Molecular Function: transcription corepressor binding (GO:0001222);; Biological Process: response to ischemia (GO:0002931);; Molecular Functi…	K02633|0|mmu:18627|K02633 period circadian protein | (RefSeq) Per2, mKIAA0347, mPer2; period circadian clock 2	Circadian rhythm (ko04710);; Circadian entrainment (ko04713);; Herpes simplex infection (ko05168);; Transcriptional misregulation in cancer (ko05202)	[T]	Signal transduction mechanisms	Period protein 2/3C-terminal region;; PAS fold;; PAS domain;; PAS fold	Period circadian protein homolog 2 OS=Mus musculus OX=10090 GN=Per2 PE=1 SV=3	K	Transcription	mKIAA0347 protein, partial [Mus musculus]	biological process: biological regulation (GO:0065007);; molecular function: binding (GO:0005488);; biological process: response to stimulus (GO:0050896);; molecular function: transcription factor activity, protein binding (GO:0000988);; cellular component: cell (GO:0005623);; cellular component: organelle (GO:0043226);; cellular component: organelle part (GO:0044422);; cellular component: cell p…
ENSMUSG00000064357	2135.26	2452.58	2540.52	11359.3	14194.4	15934.2	9599.04	12253.9	11815.2	13647.7	15866.8	13485.8	14721.7	14163.5	15053.4	17575.3	12987.5	15871.3	4.16469e-05	2.81739	up	2.53357e-05	2.34204	up	1.08711e-10	2.71798	up	6.64297e-08	2.90472	up	7.26662e-06	2.89507	up	[C]	Energy production and conversion	Cellular Component: mitochondrial inner membrane (GO:0005743);; Molecular Function: hydrogen ion transmembrane transporter activity (GO:0015078);; Biological Process: ATP synthesis coupled proton transport (GO:0015986);; Cellular Component: integral component of membrane (GO:0016021);; Molecular Function: hydrolase activity (GO:0016787);;	K02126|5.24508e-98|mmu:17705|K02126 F-type H+-transporting ATPase subunit a | (RefSeq) ATP6; ATP synthase F0 subunit 6	Oxidative phosphorylation (ko00190);; Alzheimer's disease (ko05010);; Parkinson's disease (ko05012);; Huntington's disease (ko05016)	[C]	Energy production and conversion	ATP synthase A chain	ATP synthase subunit a OS=Mus musculus OX=10090 GN=Mtatp6 PE=1 SV=1	C	Energy production and conversion	ATP synthase F0 subunit 6 (mitochondrion) [Mus spretus]	cellular component: cell (GO:0005623);; cellular component: membrane (GO:0016020);; cellular component: organelle (GO:0043226);; cellular component: organelle part (GO:0044422);; cellular component: cell part (GO:0044464);; biological process: localization (GO:0051179);; molecular function: transporter activity (GO:0005215);; biological process: metabolic process (GO:0008152);; biological process…
Mus_musculus_newGene_8222	3.11152	3.11551	3.45006	0.505452	0.562231	0.451375	0.344126	0.404347	0.216015	0.643332	0.507482	0.33181	0.287314	0.348007	0.512329	0.268608	0.307456	0.61298	0.0085895	-2.32829	down	3.53078e-06	-3.13674	down	0.00743901	-2.47819	down	0.0019883	-2.7445	down	0.00086147	-2.80412	down	[J]	Translation, ribosomal structure and biogenesis	Biological Process: ribosomal large subunit assembly (GO:0000027);; Biological Process: nuclear-transcribed mRNA catabolic process, nonsense-mediated decay (GO:0000184);; Molecular Function: structural constituent of ribosome (GO:0003735);; Molecular Function: protein binding (GO:0005515);; Cellular Component: endoplasmic reticulum (GO:0005783);; Biological Process: rRNA processing (GO:0006364);;…	K02866|3.41118e-44|cfr:102520221|K02866 large subunit ribosomal protein L10e | (RefSeq) RPL10; ribosomal protein L10	Ribosome (ko03010)	[J]	Translation, ribosomal structure and biogenesis	Ribosomal protein L16p/L10e	60S ribosomal protein L10 OS=Rattus norvegicus OX=10116 GN=Rpl10 PE=1 SV=3	J	Translation, ribosomal structure and biogenesis	PREDICTED: 60S ribosomal protein L10 [Cricetulus griseus]	biological process: cellular process (GO:0009987);; biological process: cellular component organization or biogenesis (GO:0071840);; biological process: metabolic process (GO:0008152);; biological process: biological regulation (GO:0065007);; molecular function: structural molecule activity (GO:0005198);; molecular function: binding (GO:0005488);; cellular component: cell (GO:0005623);; cellular …
