# Supplementary material for: Time-resolved transcriptional profiling of Trichinella-infected murine myocytes helps to elucidate host–pathogen interactions in the muscle stage
Source: Parasit Vectors. 2021 Mar 1;14:130. doi: 10.1186/s13071-021-04624-6 (PMC7919990; doi:10.1186/s13071-021-04624-6)
Supplement: Supplementary file 3 — Additional file 3: Table S3. KEGG pathways enriched at 5 time points. [file 13071_2021_4624_MOESM3_ESM.xlsx]

## Sheet: d-0 vs d-1 KEGG enrich-up
ID	Description	GeneRatio	BgRatio	enrich_factor	pvalue	qvalue	geneID
ko04668	TNF signaling pathway	0.1156	0.0137	8.44	1.26e-13	2.06e-11	ENSMUSG00000017737;ENSMUSG00000019850;ENSMUSG00000021025;ENSMUSG00000021367;ENSMUSG00000024235;ENSMUSG00000026582;ENSMUSG00000027398;ENSMUSG00000029379;ENSMUSG00000029380;ENSMUSG00000032000;ENSMUSG00000032487;ENSMUSG00000034394;ENSMUSG00000035385;ENSMUSG00000037405;ENSMUSG00000043613;ENSMUSG00000052837;ENSMUSG00000053113;ENSMUSG00000056501;ENSMUSG00000058427;ENSMUSG00000109061
ko04060	Cytokine-cytokine receptor interaction	0.1098	0.0319	3.45	2.27e-06	0.000183303	ENSMUSG00000000532;ENSMUSG00000021508;ENSMUSG00000022146;ENSMUSG00000026072;ENSMUSG00000026073;ENSMUSG00000026180;ENSMUSG00000027398;ENSMUSG00000027399;ENSMUSG00000029371;ENSMUSG00000029380;ENSMUSG00000030748;ENSMUSG00000034394;ENSMUSG00000035373;ENSMUSG00000035385;ENSMUSG00000035678;ENSMUSG00000037035;ENSMUSG00000038067;ENSMUSG00000038259;ENSMUSG00000058427
ko04064	NF-kappa B signaling pathway	0.0751	0.0159	4.72	3.35e-06	0.000183303	ENSMUSG00000002983;ENSMUSG00000007659;ENSMUSG00000016024;ENSMUSG00000019850;ENSMUSG00000021025;ENSMUSG00000026072;ENSMUSG00000027398;ENSMUSG00000032000;ENSMUSG00000032487;ENSMUSG00000032508;ENSMUSG00000037405;ENSMUSG00000051439;ENSMUSG00000058427
ko05144	Malaria	0.0462	0.0066	7.01	1.52e-05	0.000625565	ENSMUSG00000026580;ENSMUSG00000026582;ENSMUSG00000027398;ENSMUSG00000032508;ENSMUSG00000035385;ENSMUSG00000037405;ENSMUSG00000037872;ENSMUSG00000038067
ko05202	Transcriptional misregulation in cancer	0.0867	0.0251	3.45	2.78e-05	0.000913512	ENSMUSG00000007659;ENSMUSG00000017737;ENSMUSG00000022346;ENSMUSG00000022952;ENSMUSG00000023067;ENSMUSG00000026073;ENSMUSG00000030786;ENSMUSG00000032000;ENSMUSG00000035356;ENSMUSG00000037876;ENSMUSG00000043613;ENSMUSG00000051439;ENSMUSG00000055866;ENSMUSG00000056501;ENSMUSG00000066687
ko04621	NOD-like receptor signaling pathway	0.0462	0.0076	6.09	4.37e-05	0.00118225	ENSMUSG00000019850;ENSMUSG00000021025;ENSMUSG00000027398;ENSMUSG00000029380;ENSMUSG00000030595;ENSMUSG00000032000;ENSMUSG00000035385;ENSMUSG00000058427
ko05132	Salmonella infection	0.052	0.01	5.23	5.04e-05	0.00118225	ENSMUSG00000016024;ENSMUSG00000027398;ENSMUSG00000027399;ENSMUSG00000029379;ENSMUSG00000029380;ENSMUSG00000029757;ENSMUSG00000032508;ENSMUSG00000051439;ENSMUSG00000058427
ko05134	Legionellosis	0.0462	0.0083	5.55	8.68e-05	0.00178141	ENSMUSG00000021025;ENSMUSG00000027398;ENSMUSG00000029379;ENSMUSG00000029380;ENSMUSG00000030786;ENSMUSG00000032508;ENSMUSG00000051439;ENSMUSG00000058427
ko04640	Hematopoietic cell lineage	0.0578	0.0137	4.22	0.000120809	0.00220423	ENSMUSG00000001507;ENSMUSG00000020689;ENSMUSG00000026072;ENSMUSG00000026073;ENSMUSG00000027398;ENSMUSG00000027399;ENSMUSG00000030748;ENSMUSG00000030786;ENSMUSG00000038067;ENSMUSG00000051439
ko05206	MicroRNAs in cancer	0.0636	0.0179	3.55	0.000263046	0.00431949	ENSMUSG00000004040;ENSMUSG00000010067;ENSMUSG00000017737;ENSMUSG00000020108;ENSMUSG00000020689;ENSMUSG00000022346;ENSMUSG00000023067;ENSMUSG00000024087;ENSMUSG00000028991;ENSMUSG00000032487;ENSMUSG00000038894
ko04933	AGE-RAGE signaling pathway in diabetic complications	0.052	0.0127	4.1	0.00033204	0.00495677	ENSMUSG00000004040;ENSMUSG00000021367;ENSMUSG00000026582;ENSMUSG00000027398;ENSMUSG00000027399;ENSMUSG00000035385;ENSMUSG00000037405;ENSMUSG00000037411;ENSMUSG00000038418
ko04010	MAPK signaling pathway	0.0867	0.0327	2.65	0.000527251	0.00721501	ENSMUSG00000002983;ENSMUSG00000004951;ENSMUSG00000015968;ENSMUSG00000022346;ENSMUSG00000024235;ENSMUSG00000026072;ENSMUSG00000026073;ENSMUSG00000027398;ENSMUSG00000027399;ENSMUSG00000027859;ENSMUSG00000028862;ENSMUSG00000036390;ENSMUSG00000047061;ENSMUSG00000051439;ENSMUSG00000109061
ko04380	Osteoclast differentiation	0.0578	0.0167	3.47	0.000602781	0.00761407	ENSMUSG00000002983;ENSMUSG00000020689;ENSMUSG00000021025;ENSMUSG00000024912;ENSMUSG00000026072;ENSMUSG00000027398;ENSMUSG00000027399;ENSMUSG00000052837;ENSMUSG00000053113;ENSMUSG00000109061
ko04630	Jak-STAT signaling pathway	0.0636	0.0203	3.13	0.00075739	0.00888368	ENSMUSG00000004040;ENSMUSG00000007659;ENSMUSG00000022146;ENSMUSG00000022346;ENSMUSG00000023067;ENSMUSG00000024539;ENSMUSG00000028991;ENSMUSG00000030748;ENSMUSG00000034394;ENSMUSG00000038067;ENSMUSG00000053113
ko04066	HIF-1 signaling pathway	0.052	0.0144	3.6	0.000854744	0.00935719	ENSMUSG00000001131;ENSMUSG00000004040;ENSMUSG00000005413;ENSMUSG00000021109;ENSMUSG00000021367;ENSMUSG00000023067;ENSMUSG00000028991;ENSMUSG00000031490;ENSMUSG00000037411
ko04920	Adipocytokine signaling pathway	0.0405	0.0091	4.45	0.000936199	0.00960836	ENSMUSG00000004040;ENSMUSG00000021025;ENSMUSG00000028645;ENSMUSG00000028991;ENSMUSG00000030595;ENSMUSG00000038894;ENSMUSG00000053113
ko05152	Tuberculosis	0.0694	0.0253	2.75	0.00140756	0.0120089	ENSMUSG00000016024;ENSMUSG00000027398;ENSMUSG00000027399;ENSMUSG00000028680;ENSMUSG00000030142;ENSMUSG00000030786;ENSMUSG00000032508;ENSMUSG00000033793;ENSMUSG00000051439;ENSMUSG00000056501;ENSMUSG00000060477;ENSMUSG00000061878
ko05164	Influenza A	0.0636	0.0219	2.9	0.0014211	0.0120089	ENSMUSG00000021025;ENSMUSG00000024810;ENSMUSG00000027398;ENSMUSG00000027399;ENSMUSG00000030595;ENSMUSG00000032508;ENSMUSG00000035385;ENSMUSG00000037405;ENSMUSG00000042349;ENSMUSG00000053113;ENSMUSG00000109061
ko04620	Toll-like receptor signaling pathway	0.0462	0.0126	3.68	0.00144716	0.0120089	ENSMUSG00000016024;ENSMUSG00000021025;ENSMUSG00000024235;ENSMUSG00000027398;ENSMUSG00000032508;ENSMUSG00000042349;ENSMUSG00000051439;ENSMUSG00000109061
ko05221	Acute myeloid leukemia	0.0347	0.0072	4.8	0.00146263	0.0120089	ENSMUSG00000004040;ENSMUSG00000022346;ENSMUSG00000022952;ENSMUSG00000028991;ENSMUSG00000031490;ENSMUSG00000066687
ko05205	Proteoglycans in cancer	0.0694	0.0258	2.69	0.00166238	0.012999	ENSMUSG00000004040;ENSMUSG00000017009;ENSMUSG00000017737;ENSMUSG00000020689;ENSMUSG00000021109;ENSMUSG00000021477;ENSMUSG00000022346;ENSMUSG00000022637;ENSMUSG00000023067;ENSMUSG00000028991;ENSMUSG00000031078;ENSMUSG00000046223
ko04062	Chemokine signaling pathway	0.0636	0.0231	2.75	0.00220739	0.0164762	ENSMUSG00000004040;ENSMUSG00000021025;ENSMUSG00000021508;ENSMUSG00000026180;ENSMUSG00000029371;ENSMUSG00000029379;ENSMUSG00000029380;ENSMUSG00000030595;ENSMUSG00000035373;ENSMUSG00000035385;ENSMUSG00000058427
ko04012	ErbB signaling pathway	0.0405	0.0111	3.65	0.00297052	0.0203246	ENSMUSG00000022346;ENSMUSG00000022637;ENSMUSG00000023067;ENSMUSG00000028991;ENSMUSG00000031490;ENSMUSG00000032311;ENSMUSG00000109061
ko05140	Leishmaniasis	0.0405	0.0111	3.65	0.00297052	0.0203246	ENSMUSG00000021025;ENSMUSG00000027398;ENSMUSG00000027399;ENSMUSG00000030595;ENSMUSG00000030786;ENSMUSG00000032487;ENSMUSG00000032508
ko05323	Rheumatoid arthritis	0.0462	0.0143	3.23	0.00328587	0.0215829	ENSMUSG00000021477;ENSMUSG00000027398;ENSMUSG00000027399;ENSMUSG00000029371;ENSMUSG00000033793;ENSMUSG00000035385;ENSMUSG00000037405;ENSMUSG00000043613
ko05133	Pertussis	0.0347	0.0091	3.82	0.00472054	0.0298139	ENSMUSG00000027398;ENSMUSG00000027399;ENSMUSG00000029371;ENSMUSG00000030786;ENSMUSG00000032508;ENSMUSG00000051439
ko05220	Chronic myeloid leukemia	0.0347	0.0092	3.77	0.00504744	0.0306979	ENSMUSG00000007659;ENSMUSG00000021025;ENSMUSG00000022346;ENSMUSG00000022637;ENSMUSG00000022952;ENSMUSG00000023067
ko05200	Pathways in cancer	0.0983	0.0499	1.97	0.00566338	0.0332138	ENSMUSG00000001507;ENSMUSG00000004040;ENSMUSG00000004791;ENSMUSG00000007659;ENSMUSG00000010067;ENSMUSG00000017737;ENSMUSG00000021025;ENSMUSG00000021109;ENSMUSG00000022122;ENSMUSG00000022346;ENSMUSG00000022637;ENSMUSG00000022952;ENSMUSG00000023067;ENSMUSG00000028991;ENSMUSG00000032000;ENSMUSG00000032487;ENSMUSG00000066687
ko05169	Epstein-Barr virus infection	0.0694	0.0307	2.26	0.00696071	0.0394145	ENSMUSG00000002983;ENSMUSG00000004040;ENSMUSG00000004951;ENSMUSG00000019850;ENSMUSG00000021025;ENSMUSG00000022346;ENSMUSG00000023067;ENSMUSG00000030591;ENSMUSG00000030595;ENSMUSG00000037405;ENSMUSG00000047061;ENSMUSG00000109061
ko05146	Amoebiasis	0.0462	0.0171	2.71	0.00933253	0.0498969	ENSMUSG00000004951;ENSMUSG00000021125;ENSMUSG00000026072;ENSMUSG00000026073;ENSMUSG00000027398;ENSMUSG00000030786;ENSMUSG00000047061;ENSMUSG00000051439
ko05166	HTLV-I infection	0.0751	0.036	2.09	0.00941964	0.0498969	ENSMUSG00000002983;ENSMUSG00000007659;ENSMUSG00000021025;ENSMUSG00000022346;ENSMUSG00000023067;ENSMUSG00000024912;ENSMUSG00000026072;ENSMUSG00000026073;ENSMUSG00000026628;ENSMUSG00000027936;ENSMUSG00000037405;ENSMUSG00000038418;ENSMUSG00000044786
ko04623	Cytosolic DNA-sensing pathway	0.0289	0.0076	3.81	0.00982712	0.0501189	ENSMUSG00000021025;ENSMUSG00000024810;ENSMUSG00000027398;ENSMUSG00000030595;ENSMUSG00000042349
ko04350	TGF-beta signaling pathway	0.0347	0.0107	3.24	0.0103772	0.0501189	ENSMUSG00000000532;ENSMUSG00000022346;ENSMUSG00000037035;ENSMUSG00000038259;ENSMUSG00000047407;ENSMUSG00000048616
ko05222	Small cell lung cancer	0.0347	0.0107	3.24	0.0103772	0.0501189	ENSMUSG00000001507;ENSMUSG00000007659;ENSMUSG00000021025;ENSMUSG00000022346;ENSMUSG00000032000;ENSMUSG00000032487
ko05219	Bladder cancer	0.0231	0.0051	4.53	0.0113047	0.0530385	ENSMUSG00000010067;ENSMUSG00000017737;ENSMUSG00000022346;ENSMUSG00000023067
ko05162	Measles	0.052	0.0217	2.4	0.0127073	0.0579633	ENSMUSG00000004040;ENSMUSG00000019850;ENSMUSG00000021025;ENSMUSG00000022637;ENSMUSG00000027398;ENSMUSG00000027399;ENSMUSG00000030595;ENSMUSG00000032508;ENSMUSG00000042349
ko05168	Herpes simplex infection	0.0578	0.0269	2.15	0.0181025	0.0803411	ENSMUSG00000020893;ENSMUSG00000021025;ENSMUSG00000027398;ENSMUSG00000030595;ENSMUSG00000032508;ENSMUSG00000035385;ENSMUSG00000042349;ENSMUSG00000053113;ENSMUSG00000054321;ENSMUSG00000055866
ko04930	Type II diabetes mellitus	0.0231	0.0065	3.57	0.0252064	0.108925	ENSMUSG00000015968;ENSMUSG00000028991;ENSMUSG00000038894;ENSMUSG00000053113
ko04151	PI3K-Akt signaling pathway	0.0809	0.0462	1.75	0.0289206	0.121771	ENSMUSG00000001507;ENSMUSG00000004791;ENSMUSG00000007659;ENSMUSG00000020108;ENSMUSG00000020689;ENSMUSG00000022146;ENSMUSG00000022346;ENSMUSG00000023067;ENSMUSG00000027859;ENSMUSG00000027936;ENSMUSG00000028991;ENSMUSG00000030748;ENSMUSG00000031490;ENSMUSG00000038067
ko04931	Insulin resistance	0.0347	0.0138	2.51	0.0323364	0.132749	ENSMUSG00000004040;ENSMUSG00000021025;ENSMUSG00000027936;ENSMUSG00000028991;ENSMUSG00000038894;ENSMUSG00000053113
ko05143	African trypanosomiasis	0.0231	0.0071	3.26	0.0338842	0.135711	ENSMUSG00000026582;ENSMUSG00000027398;ENSMUSG00000032508;ENSMUSG00000037405
ko05150	Staphylococcus aureus infection	0.0289	0.0106	2.73	0.0360137	0.13759	ENSMUSG00000026580;ENSMUSG00000030786;ENSMUSG00000037405;ENSMUSG00000045551;ENSMUSG00000052270
ko05020	Prion diseases	0.0173	0.0042	4.1	0.0360293	0.13759	ENSMUSG00000027398;ENSMUSG00000027399;ENSMUSG00000038418
ko05145	Toxoplasmosis	0.0347	0.0147	2.36	0.0416958	0.155611	ENSMUSG00000004040;ENSMUSG00000007659;ENSMUSG00000021025;ENSMUSG00000030595;ENSMUSG00000032000;ENSMUSG00000032508
ko05161	Hepatitis B	0.0405	0.0187	2.17	0.0429752	0.156822	ENSMUSG00000004040;ENSMUSG00000017737;ENSMUSG00000021025;ENSMUSG00000022346;ENSMUSG00000023067;ENSMUSG00000032508;ENSMUSG00000042349
ko03320	PPAR signaling pathway	0.0289	0.0113	2.55	0.0461438	0.1585	ENSMUSG00000002289;ENSMUSG00000002831;ENSMUSG00000019505;ENSMUSG00000028494;Mus_musculus_newGene_6531
ko04722	Neurotrophin signaling pathway	0.0347	0.0151	2.3	0.0461804	0.1585	ENSMUSG00000020227;ENSMUSG00000021025;ENSMUSG00000027859;ENSMUSG00000030595;ENSMUSG00000060477;ENSMUSG00000109061
ko04370	VEGF signaling pathway	0.0231	0.0078	2.95	0.0463308	0.1585	ENSMUSG00000004951;ENSMUSG00000032487;ENSMUSG00000047061;ENSMUSG00000061878
ko05321	Inflammatory bowel disease (IBD)	0.0231	0.0083	2.77	0.0558649	0.187216	ENSMUSG00000004040;ENSMUSG00000027398;ENSMUSG00000027399;ENSMUSG00000030748
ko04150	mTOR signaling pathway	0.0405	0.02	2.02	0.0587512	0.192951	ENSMUSG00000010095;ENSMUSG00000020108;ENSMUSG00000028991;ENSMUSG00000029512;ENSMUSG00000031490;ENSMUSG00000033793;ENSMUSG00000040010
ko05230	Central carbon metabolism in cancer	0.0231	0.0086	2.69	0.0609992	0.196406	ENSMUSG00000021109;ENSMUSG00000022346;ENSMUSG00000028991;ENSMUSG00000040010
ko04068	FoxO signaling pathway	0.0347	0.0169	2.05	0.072991	0.230498	ENSMUSG00000004040;ENSMUSG00000022358;ENSMUSG00000023067;ENSMUSG00000028680;ENSMUSG00000036390;ENSMUSG00000038894
ko04210	Apoptosis	0.0347	0.0179	1.94	0.0902957	0.279764	ENSMUSG00000007659;ENSMUSG00000021025;ENSMUSG00000021477;ENSMUSG00000027859;ENSMUSG00000032000;ENSMUSG00000036390
ko05142	Chagas disease (American trypanosomiasis)	0.0289	0.0139	2.07	0.0936948	0.28492	ENSMUSG00000021025;ENSMUSG00000027398;ENSMUSG00000032508;ENSMUSG00000035385;ENSMUSG00000037411
ko04660	T cell receptor signaling pathway	0.0289	0.0141	2.06	0.0964189	0.285361	ENSMUSG00000021025;ENSMUSG00000022637;ENSMUSG00000024235;ENSMUSG00000030595;ENSMUSG00000109061
ko04910	Insulin signaling pathway	0.0347	0.0183	1.9	0.0973155	0.285361	ENSMUSG00000022637;ENSMUSG00000028991;ENSMUSG00000031490;ENSMUSG00000038894;ENSMUSG00000053113;ENSMUSG00000059714
ko01521	EGFR tyrosine kinase inhibitor resistance	0.0231	0.0105	2.21	0.106953	0.292974	ENSMUSG00000004040;ENSMUSG00000007659;ENSMUSG00000028991;ENSMUSG00000031490
ko01524	Platinum drug resistance	0.0231	0.0105	2.21	0.106953	0.292974	ENSMUSG00000003549;ENSMUSG00000007659;ENSMUSG00000023067;ENSMUSG00000032000
ko04512	ECM-receptor interaction	0.0231	0.0105	2.21	0.106953	0.292974	ENSMUSG00000001507;ENSMUSG00000017009;ENSMUSG00000020689;ENSMUSG00000053025
ko00340	Histidine metabolism	0.0116	0.0032	3.57	0.107048	0.292974	ENSMUSG00000015134;ENSMUSG00000027360
ko04919	Thyroid hormone signaling pathway	0.0289	0.0148	1.95	0.113593	0.302044	ENSMUSG00000020689;ENSMUSG00000021109;ENSMUSG00000022346;ENSMUSG00000022951;ENSMUSG00000028991
ko04392	Hippo signaling pathway -multiple species	0.0116	0.0034	3.44	0.114041	0.302044	ENSMUSG00000010067;ENSMUSG00000030353
ko00601	Glycosphingolipid biosynthesis - lacto and neolacto series	0.0116	0.0035	3.32	0.121148	0.31084	ENSMUSG00000021360;ENSMUSG00000055978
ko04710	Circadian rhythm	0.0116	0.0035	3.32	0.121148	0.31084	ENSMUSG00000020893;ENSMUSG00000055866
ko00062	Fatty acid elongation	0.0116	0.0036	3.2	0.12836	0.319366	ENSMUSG00000021226;ENSMUSG00000072949
ko01040	Biosynthesis of unsaturated fatty acids	0.0116	0.0036	3.2	0.12836	0.319366	ENSMUSG00000021226;ENSMUSG00000072949
ko00983	Drug metabolism - other enzymes	0.0173	0.0073	2.36	0.133658	0.322765	ENSMUSG00000020407;ENSMUSG00000026558;ENSMUSG00000061825
ko04913	Ovarian steroidogenesis	0.0173	0.0073	2.36	0.133658	0.322765	ENSMUSG00000021226;ENSMUSG00000024087;ENSMUSG00000032487
ko04610	Complement and coagulation cascades	0.0231	0.0114	2.02	0.13636	0.324518	ENSMUSG00000027611;ENSMUSG00000030786;ENSMUSG00000037411;ENSMUSG00000046223
ko04152	AMPK signaling pathway	0.0289	0.0159	1.81	0.141885	0.332843	ENSMUSG00000027936;ENSMUSG00000028991;ENSMUSG00000029512;ENSMUSG00000031490;ENSMUSG00000038894
ko04142	Lysosome	0.0289	0.0161	1.8	0.145204	0.335832	ENSMUSG00000018774;ENSMUSG00000021477;ENSMUSG00000022500;ENSMUSG00000024413;ENSMUSG00000033793
ko04211	Longevity regulating pathway	0.0231	0.0119	1.94	0.152171	0.342303	ENSMUSG00000028991;ENSMUSG00000029512;ENSMUSG00000031490;ENSMUSG00000038894
ko04713	Circadian entrainment	0.0231	0.0119	1.94	0.152171	0.342303	ENSMUSG00000015968;ENSMUSG00000020893;ENSMUSG00000049892;ENSMUSG00000055866
ko04145	Phagosome	0.0405	0.0256	1.58	0.156008	0.346191	ENSMUSG00000020689;ENSMUSG00000021477;ENSMUSG00000029757;ENSMUSG00000030786;ENSMUSG00000033793;ENSMUSG00000051439;ENSMUSG00000116045
ko04514	Cell adhesion molecules (CAMs)	0.0347	0.0213	1.63	0.163201	0.357325	ENSMUSG00000017009;ENSMUSG00000026580;ENSMUSG00000026582;ENSMUSG00000030786;ENSMUSG00000037405;ENSMUSG00000040511
ko04215	Apoptosis - multiple species	0.0116	0.0042	2.73	0.165748	0.358126	ENSMUSG00000007659;ENSMUSG00000032000
ko05160	Hepatitis C	0.0289	0.0172	1.68	0.176521	0.369784	ENSMUSG00000004040;ENSMUSG00000021025;ENSMUSG00000023067;ENSMUSG00000042349;ENSMUSG00000053113
ko00750	Vitamin B6 metabolism	0.0058	0.0011	5.16	0.177982	0.369784	ENSMUSG00000024640
ko04622	RIG-I-like receptor signaling pathway	0.0173	0.0085	2.05	0.180136	0.369784	ENSMUSG00000021025;ENSMUSG00000030595;ENSMUSG00000042349
ko04550	Signaling pathways regulating pluripotency of stem cells	0.0289	0.0173	1.67	0.180151	0.369784	ENSMUSG00000000532;ENSMUSG00000004040;ENSMUSG00000022346;ENSMUSG00000034394;ENSMUSG00000037035
ko04122	Sulfur relay system	0.0058	0.0012	4.64	0.1957	0.39346	ENSMUSG00000064120
ko04115	p53 signaling pathway	0.0173	0.0088	1.96	0.196508	0.39346	ENSMUSG00000023067;ENSMUSG00000036390;ENSMUSG00000037411
ko00240	Pyrimidine metabolism	0.0231	0.0133	1.74	0.198874	0.39346	ENSMUSG00000020250;ENSMUSG00000020407;ENSMUSG00000026558;ENSMUSG00000028633
ko05412	Arrhythmogenic right ventricular cardiomyopathy (ARVC)	0.0173	0.0092	1.88	0.213227	0.416835	ENSMUSG00000001507;ENSMUSG00000015968;ENSMUSG00000020689
ko00350	Tyrosine metabolism	0.0116	0.0052	2.21	0.228575	0.441582	ENSMUSG00000015134;ENSMUSG00000038216
ko04390	Hippo signaling pathway	0.0289	0.0192	1.51	0.237637	0.453749	ENSMUSG00000010067;ENSMUSG00000022346;ENSMUSG00000030353;ENSMUSG00000037411;ENSMUSG00000038259
ko03008	Ribosome biogenesis in eukaryotes	0.0173	0.0101	1.72	0.253296	0.47809	ENSMUSG00000001056;ENSMUSG00000028869;ENSMUSG00000042354
ko00790	Folate biosynthesis	0.0058	0.0017	3.32	0.262857	0.488847	ENSMUSG00000064120
ko05410	Hypertrophic cardiomyopathy (HCM)	0.0173	0.0103	1.68	0.264949	0.488847	ENSMUSG00000001507;ENSMUSG00000015968;ENSMUSG00000020689
ko00600	Sphingolipid metabolism	0.0116	0.006	1.94	0.276688	0.49755	ENSMUSG00000040451;ENSMUSG00000061878
ko00603	Glycosphingolipid biosynthesis - globo series	0.0058	0.0019	3.1	0.278756	0.49755	ENSMUSG00000055978
ko00604	Glycosphingolipid biosynthesis - ganglio series	0.0058	0.0019	3.1	0.278756	0.49755	ENSMUSG00000056091
ko00120	Primary bile acid biosynthesis	0.0058	0.002	2.9	0.294314	0.519671	ENSMUSG00000050370
ko04110	Cell cycle	0.0231	0.0161	1.44	0.302055	0.524015	ENSMUSG00000022346;ENSMUSG00000023067;ENSMUSG00000032411;ENSMUSG00000036390
ko05215	Prostate cancer	0.0173	0.0112	1.55	0.306159	0.524015	ENSMUSG00000021025;ENSMUSG00000023067;ENSMUSG00000028991
ko00450	Selenocompound metabolism	0.0058	0.0021	2.73	0.309538	0.524015	ENSMUSG00000020250
ko00910	Nitrogen metabolism	0.0058	0.0021	2.73	0.309538	0.524015	ENSMUSG00000000805
ko00330	Arginine and proline metabolism	0.0116	0.0066	1.75	0.316695	0.530661	ENSMUSG00000011179;ENSMUSG00000021125
ko01522	Endocrine resistance	0.0173	0.0121	1.44	0.347619	0.576593	ENSMUSG00000017737;ENSMUSG00000023067;ENSMUSG00000028991
ko04662	B cell receptor signaling pathway	0.0173	0.0122	1.42	0.353533	0.580539	ENSMUSG00000021025;ENSMUSG00000025491;ENSMUSG00000030595
ko04923	Regulation of lipolysis in adipocytes	0.0116	0.0073	1.57	0.363999	0.59122	ENSMUSG00000032487;ENSMUSG00000038894
ko00220	Arginine biosynthesis	0.0058	0.0026	2.21	0.367238	0.59122	ENSMUSG00000021125
ko00480	Glutathione metabolism	0.0116	0.0075	1.55	0.371771	0.592707	ENSMUSG00000011179;ENSMUSG00000031584
ko05204	Chemical carcinogenesis	0.0173	0.0127	1.37	0.377118	0.595449	ENSMUSG00000015134;ENSMUSG00000024087;ENSMUSG00000032487
ko04964	Proximal tubule bicarbonate reclamation	0.0058	0.0027	2.11	0.380898	0.59569	ENSMUSG00000000805
ko05231	Choline metabolism in cancer	0.0173	0.0129	1.34	0.388849	0.602388	ENSMUSG00000021109;ENSMUSG00000028991;ENSMUSG00000031490
ko05332	Graft-versus-host disease	0.0116	0.0078	1.47	0.394855	0.605975	ENSMUSG00000027398;ENSMUSG00000027399
ko05214	Glioma	0.0116	0.008	1.45	0.402465	0.611935	ENSMUSG00000023067;ENSMUSG00000028991
ko00360	Phenylalanine metabolism	0.0058	0.003	1.94	0.407344	0.613671	ENSMUSG00000015134
ko05212	Pancreatic cancer	0.0116	0.0083	1.39	0.425018	0.632378	ENSMUSG00000004040;ENSMUSG00000007659
ko04213	Longevity regulating pathway - multiple species	0.0116	0.0085	1.37	0.432439	0.632378	ENSMUSG00000028991;ENSMUSG00000038894
ko04932	Non-alcoholic fatty liver disease (NAFLD)	0.0231	0.0194	1.19	0.434202	0.632378	ENSMUSG00000027398;ENSMUSG00000027399;ENSMUSG00000038894;ENSMUSG00000053113
ko05414	Dilated cardiomyopathy	0.0173	0.0139	1.24	0.435166	0.632378	ENSMUSG00000001507;ENSMUSG00000015968;ENSMUSG00000020689
ko04921	Oxytocin signaling pathway	0.0231	0.0195	1.18	0.439025	0.632391	ENSMUSG00000015968;ENSMUSG00000022951;ENSMUSG00000023067;ENSMUSG00000032487
ko04940	Type I diabetes mellitus	0.0116	0.0091	1.27	0.468755	0.669344	ENSMUSG00000027398;ENSMUSG00000027399
ko00980	Metabolism of xenobiotics by cytochrome P450	0.0116	0.0093	1.24	0.482894	0.683588	ENSMUSG00000015134;ENSMUSG00000024087
ko04670	Leukocyte transendothelial migration	0.0173	0.0153	1.13	0.496589	0.687436	ENSMUSG00000017737;ENSMUSG00000030786;ENSMUSG00000037405
ko04917	Prolactin signaling pathway	0.0116	0.0096	1.21	0.4968	0.687436	ENSMUSG00000004040;ENSMUSG00000053113
ko00410	beta-Alanine metabolism	0.0058	0.004	1.45	0.502357	0.687436	ENSMUSG00000015134
ko05216	Thyroid cancer	0.0058	0.004	1.45	0.502357	0.687436	ENSMUSG00000022346
ko04750	Inflammatory mediator regulation of TRP channels	0.0173	0.0157	1.11	0.51277	0.693447	ENSMUSG00000026072;ENSMUSG00000027398;ENSMUSG00000027859
ko05100	Bacterial invasion of epithelial cells	0.0116	0.01	1.16	0.51721	0.693447	ENSMUSG00000022637;ENSMUSG00000031078
ko04015	Rap1 signaling pathway	0.0289	0.0276	1.05	0.52358	0.693447	ENSMUSG00000004791;ENSMUSG00000020689;ENSMUSG00000027859;ENSMUSG00000030786;ENSMUSG00000045551
ko00030	Pentose phosphate pathway	0.0058	0.0042	1.37	0.523641	0.693447	ENSMUSG00000028980
ko03018	RNA degradation	0.0116	0.0103	1.12	0.537068	0.705538	ENSMUSG00000020423;ENSMUSG00000022283
ko04912	GnRH signaling pathway	0.0116	0.0112	1.03	0.581194	0.745857	ENSMUSG00000015968;ENSMUSG00000109061
ko04140	Regulation of autophagy	0.0058	0.0051	1.13	0.591253	0.745857	ENSMUSG00000029512
ko03022	Basal transcription factors	0.0058	0.0052	1.11	0.600098	0.745857	ENSMUSG00000054321
ko04310	Wnt signaling pathway	0.0173	0.018	0.96	0.608372	0.745857	ENSMUSG00000022346;ENSMUSG00000024912;Mus_musculus_newGene_4800
ko00860	Porphyrin and chlorophyll metabolism	0.0058	0.0055	1.06	0.617223	0.745857	ENSMUSG00000005413
ko03420	Nucleotide excision repair	0.0058	0.0055	1.06	0.617223	0.745857	ENSMUSG00000003549
ko05016	Huntington's disease	0.0231	0.0248	0.93	0.625496	0.745857	ENSMUSG00000037820;ENSMUSG00000038011;ENSMUSG00000054321;ENSMUSG00000064357
ko04978	Mineral absorption	0.0058	0.0056	1.03	0.62551	0.745857	ENSMUSG00000005413
ko01230	Biosynthesis of amino acids	0.0116	0.0122	0.95	0.62777	0.745857	ENSMUSG00000021125;ENSMUSG00000024640
ko04070	Phosphatidylinositol signaling system	0.0116	0.0123	0.94	0.633303	0.745857	ENSMUSG00000003752;ENSMUSG00000024210
ko04915	Estrogen signaling pathway	0.0116	0.0123	0.94	0.633303	0.745857	ENSMUSG00000017737;ENSMUSG00000024222
ko00260	Glycine, serine and threonine metabolism	0.0058	0.0057	1.01	0.633618	0.745857	ENSMUSG00000024640
ko00380	Tryptophan metabolism	0.0058	0.0057	1.01	0.633618	0.745857	ENSMUSG00000024087
ko04962	Vasopressin-regulated water reabsorption	0.0058	0.0057	1.01	0.633618	0.745857	ENSMUSG00000029757
ko04916	Melanogenesis	0.0116	0.0126	0.92	0.644176	0.745857	ENSMUSG00000021367;ENSMUSG00000022122
ko04120	Ubiquitin mediated proteolysis	0.0173	0.019	0.91	0.644733	0.745857	ENSMUSG00000022637;ENSMUSG00000032000;ENSMUSG00000053113
ko04973	Carbohydrate digestion and absorption	0.0058	0.006	0.97	0.649315	0.745857	ENSMUSG00000015968
ko04723	Retrograde endocannabinoid signaling	0.0116	0.0127	0.91	0.649517	0.745857	ENSMUSG00000015968;ENSMUSG00000032487
ko03050	Proteasome	0.0058	0.0061	0.95	0.656911	0.74656	ENSMUSG00000030591
ko04922	Glucagon signaling pathway	0.0116	0.0129	0.89	0.66001	0.74656	ENSMUSG00000024042;ENSMUSG00000027936
ko04510	Focal adhesion	0.0231	0.026	0.89	0.663768	0.74656	ENSMUSG00000001507;ENSMUSG00000004791;ENSMUSG00000020689;ENSMUSG00000032000
ko03460	Fanconi anemia pathway	0.0058	0.0063	0.91	0.671616	0.748019	ENSMUSG00000003549
ko04020	Calcium signaling pathway	0.0231	0.0265	0.87	0.67832	0.748019	ENSMUSG00000003752;ENSMUSG00000015968;ENSMUSG00000022122;ENSMUSG00000061878
ko05014	Amyotrophic lateral sclerosis (ALS)	0.0058	0.0065	0.89	0.678731	0.748019	ENSMUSG00000007659
ko05213	Endometrial cancer	0.0058	0.0067	0.86	0.692506	0.758112	ENSMUSG00000022346
ko05223	Non-small cell lung cancer	0.0058	0.0071	0.81	0.712074	0.760944	ENSMUSG00000010067
ko04072	Phospholipase D signaling pathway	0.0173	0.0212	0.82	0.713928	0.760944	ENSMUSG00000026180;ENSMUSG00000028991;ENSMUSG00000061878
ko04810	Regulation of actin cytoskeleton	0.0231	0.0279	0.83	0.716069	0.760944	ENSMUSG00000001507;ENSMUSG00000020689;ENSMUSG00000030786;ENSMUSG00000051439
ko04022	cGMP-PKG signaling pathway	0.0173	0.0213	0.81	0.717657	0.760944	ENSMUSG00000015968;ENSMUSG00000022122;ENSMUSG00000038894
ko04360	Axon guidance	0.0173	0.0222	0.78	0.74272	0.760944	ENSMUSG00000001227;ENSMUSG00000034684;ENSMUSG00000054855
ko05010	Alzheimer's disease	0.0173	0.0224	0.77	0.749551	0.760944	ENSMUSG00000015968;ENSMUSG00000027398;ENSMUSG00000064357
ko04014	Ras signaling pathway	0.0231	0.0292	0.79	0.750494	0.760944	ENSMUSG00000004791;ENSMUSG00000007659;ENSMUSG00000010067;ENSMUSG00000027859
ko04071	Sphingolipid signaling pathway	0.0116	0.0154	0.75	0.751546	0.760944	ENSMUSG00000040451;ENSMUSG00000061878
ko03013	RNA transport	0.0173	0.0225	0.77	0.752911	0.760944	ENSMUSG00000022283;ENSMUSG00000031490;ENSMUSG00000032939
ko04721	Synaptic vesicle cycle	0.0058	0.008	0.73	0.753051	0.760944	ENSMUSG00000033793
ko05210	Colorectal cancer	0.0058	0.0081	0.71	0.758411	0.760944	ENSMUSG00000022346
ko05031	Amphetamine addiction	0.0058	0.0082	0.7	0.763655	0.760944	ENSMUSG00000015968
ko04924	Renin secretion	0.0058	0.0085	0.68	0.773806	0.760944	ENSMUSG00000015968
ko05211	Renal cell carcinoma	0.0058	0.0085	0.68	0.773806	0.760944	ENSMUSG00000021109
ko04918	Thyroid hormone synthesis	0.0058	0.0088	0.65	0.788225	0.760944	ENSMUSG00000031584
ko05218	Melanoma	0.0058	0.009	0.65	0.792825	0.760944	ENSMUSG00000023067
ko00562	Inositol phosphate metabolism	0.0058	0.0091	0.64	0.797326	0.760944	ENSMUSG00000003752
ko04024	cAMP signaling pathway	0.0173	0.0244	0.71	0.799108	0.760944	ENSMUSG00000015968;ENSMUSG00000021025;ENSMUSG00000028525
ko04726	Serotonergic synapse	0.0116	0.0172	0.67	0.802345	0.760944	ENSMUSG00000015968;ENSMUSG00000032487
ko01200	Carbon metabolism	0.0116	0.0173	0.67	0.805597	0.760944	ENSMUSG00000024640;ENSMUSG00000028980
ko00982	Drug metabolism - cytochrome P450	0.0058	0.0093	0.62	0.806038	0.760944	ENSMUSG00000015134
ko00190	Oxidative phosphorylation	0.0116	0.0177	0.65	0.815073	0.760944	ENSMUSG00000033793;ENSMUSG00000064357
ko04530	Tight junction	0.0116	0.0183	0.63	0.829956	0.760944	ENSMUSG00000029381;ENSMUSG00000031078
ko04260	Cardiac muscle contraction	0.0058	0.0102	0.57	0.833701	0.760944	ENSMUSG00000015968
ko00510	N-Glycan biosynthesis	0.0058	0.0103	0.56	0.837318	0.760944	Mus_musculus_newGene_13989
ko04925	Aldosterone synthesis and secretion	0.0058	0.0103	0.56	0.837318	0.760944	ENSMUSG00000015968
ko04911	Insulin secretion	0.0058	0.0106	0.55	0.84432	0.760944	ENSMUSG00000015968
ko04261	Adrenergic signaling in cardiomyocytes	0.0116	0.019	0.61	0.846393	0.760944	ENSMUSG00000015968;ENSMUSG00000032511
ko00010	Glycolysis / Gluconeogenesis	0.0058	0.0107	0.54	0.847708	0.760944	ENSMUSG00000015134
ko03040	Spliceosome	0.0116	0.0194	0.6	0.854062	0.760944	ENSMUSG00000059005;Mus_musculus_newGene_18711
ko04727	GABAergic synapse	0.0058	0.011	0.53	0.854265	0.760944	ENSMUSG00000015968
ko00140	Steroid hormone biosynthesis	0.0058	0.0112	0.52	0.860542	0.760944	ENSMUSG00000024087
ko04974	Protein digestion and absorption	0.0058	0.0112	0.52	0.860542	0.760944	ENSMUSG00000010095
ko00590	Arachidonic acid metabolism	0.0058	0.0116	0.5	0.869456	0.760944	ENSMUSG00000032487
ko04664	Fc epsilon RI signaling pathway	0.0058	0.0116	0.5	0.869456	0.760944	ENSMUSG00000109061
ko04080	Neuroactive ligand-receptor interaction	0.0231	0.0357	0.65	0.871534	0.760944	ENSMUSG00000022122;ENSMUSG00000028778;ENSMUSG00000045551;ENSMUSG00000052270
ko05032	Morphine addiction	0.0058	0.0117	0.49	0.872299	0.760944	ENSMUSG00000028525
ko04612	Antigen processing and presentation	0.0058	0.0118	0.49	0.875081	0.760944	ENSMUSG00000021477
ko05203	Viral carcinogenesis	0.0173	0.0285	0.61	0.875818	0.760944	ENSMUSG00000004040;ENSMUSG00000021025;ENSMUSG00000023067
ko04141	Protein processing in endoplasmic reticulum	0.0116	0.021	0.55	0.883431	0.761404	ENSMUSG00000040435;ENSMUSG00000109061
ko00564	Glycerophospholipid metabolism	0.0058	0.0123	0.47	0.88562	0.761404	ENSMUSG00000026623
ko03015	mRNA surveillance pathway	0.0058	0.0127	0.46	0.892939	0.763698	ENSMUSG00000022283
ko04666	Fc gamma R-mediated phagocytosis	0.0058	0.0139	0.41	0.914134	0.769464	ENSMUSG00000061878
ko04725	Cholinergic synapse	0.0058	0.0141	0.41	0.916009	0.769464	ENSMUSG00000015968
ko00230	Purine metabolism	0.0116	0.0235	0.49	0.918155	0.769464	ENSMUSG00000005686;ENSMUSG00000028525
ko05416	Viral myocarditis	0.0058	0.0143	0.4	0.919638	0.769464	ENSMUSG00000037405
ko04724	Glutamatergic synapse	0.0058	0.0146	0.4	0.923111	0.769464	ENSMUSG00000015968
ko04611	Platelet activation	0.0058	0.0156	0.37	0.935571	0.773835	ENSMUSG00000020689
ko04728	Dopaminergic synapse	0.0058	0.0161	0.36	0.941026	0.773835	ENSMUSG00000015968
ko04270	Vascular smooth muscle contraction	0.0058	0.0163	0.35	0.943579	0.773835	ENSMUSG00000015968
ko04650	Natural killer cell mediated cytotoxicity	0.0058	0.0167	0.35	0.947204	0.773835	ENSMUSG00000037405
ko04144	Endocytosis	0.0173	0.0366	0.47	0.955667	0.776884	ENSMUSG00000022637;ENSMUSG00000026180;ENSMUSG00000116045
ko05012	Parkinson's disease	0.0058	0.0184	0.31	0.961285	0.777602	ENSMUSG00000064357
ko03010	Ribosome	0.0058	0.024	0.24	0.98577	0.793499	Mus_musculus_newGene_7029

## Sheet: d-0 vs d-1 KEGG enrich-down
ID	Description	GeneRatio	BgRatio	enrich_factor	pvalue	qvalue	geneID
ko04974	Protein digestion and absorption	0.0714	0.0112	6.38	2.95e-08	5.46e-06	ENSMUSG00000001506;ENSMUSG00000016327;ENSMUSG00000019838;ENSMUSG00000022371;ENSMUSG00000022483;ENSMUSG00000024330;ENSMUSG00000026043;ENSMUSG00000026837;ENSMUSG00000027966;ENSMUSG00000029661;ENSMUSG00000031274;ENSMUSG00000043719;ENSMUSG00000054640;ENSMUSG00000079055
ko05150	Staphylococcus aureus infection	0.0663	0.0106	6.27	1.15e-07	1.07e-05	ENSMUSG00000030830;ENSMUSG00000036594;ENSMUSG00000036887;ENSMUSG00000036896;ENSMUSG00000037548;ENSMUSG00000037649;ENSMUSG00000038521;ENSMUSG00000060586;ENSMUSG00000061780;ENSMUSG00000073421;ENSMUSG00000079547;Mus_musculus_newGene_11503;Mus_musculus_newGene_25825
ko04612	Antigen processing and presentation	0.0612	0.0118	5.18	2.94e-06	0.000166483	ENSMUSG00000022504;ENSMUSG00000024610;ENSMUSG00000036594;ENSMUSG00000037548;ENSMUSG00000037649;ENSMUSG00000053044;ENSMUSG00000053977;ENSMUSG00000060586;ENSMUSG00000073421;ENSMUSG00000079547;Mus_musculus_newGene_11503;Mus_musculus_newGene_25825
ko05321	Inflammatory bowel disease (IBD)	0.051	0.0083	6.12	4.39e-06	0.000166483	ENSMUSG00000001444;ENSMUSG00000026104;ENSMUSG00000036594;ENSMUSG00000037548;ENSMUSG00000037649;ENSMUSG00000060586;ENSMUSG00000073421;ENSMUSG00000079547;Mus_musculus_newGene_11503;Mus_musculus_newGene_25825
ko05145	Toxoplasmosis	0.0663	0.0147	4.52	5.35e-06	0.000166483	ENSMUSG00000020623;ENSMUSG00000022504;ENSMUSG00000026104;ENSMUSG00000036594;ENSMUSG00000037548;ENSMUSG00000037649;ENSMUSG00000046879;ENSMUSG00000051969;ENSMUSG00000060586;ENSMUSG00000073421;ENSMUSG00000078853;ENSMUSG00000079547;Mus_musculus_newGene_11503
ko04512	ECM-receptor interaction	0.0561	0.0105	5.37	5.39e-06	0.000166483	ENSMUSG00000001281;ENSMUSG00000001506;ENSMUSG00000020330;ENSMUSG00000022483;ENSMUSG00000026971;ENSMUSG00000029661;ENSMUSG00000031274;ENSMUSG00000031849;ENSMUSG00000032243;ENSMUSG00000039084;ENSMUSG00000043719
ko05310	Asthma	0.0408	0.0068	5.96	4.95e-05	0.00131002	ENSMUSG00000036594;ENSMUSG00000037548;ENSMUSG00000037649;ENSMUSG00000060586;ENSMUSG00000073421;ENSMUSG00000079547;Mus_musculus_newGene_11503;Mus_musculus_newGene_25825
ko04672	Intestinal immune network for IgA production	0.0459	0.009	5.12	5.74e-05	0.00132887	ENSMUSG00000001281;ENSMUSG00000036594;ENSMUSG00000037548;ENSMUSG00000037649;ENSMUSG00000060586;ENSMUSG00000073421;ENSMUSG00000079547;Mus_musculus_newGene_11503;Mus_musculus_newGene_25825
ko04514	Cell adhesion molecules (CAMs)	0.0714	0.0213	3.36	6.99e-05	0.00143857	ENSMUSG00000001281;ENSMUSG00000030830;ENSMUSG00000034028;ENSMUSG00000036594;ENSMUSG00000037548;ENSMUSG00000037649;ENSMUSG00000039419;ENSMUSG00000053044;ENSMUSG00000053977;ENSMUSG00000060586;ENSMUSG00000073421;ENSMUSG00000079547;Mus_musculus_newGene_11503;Mus_musculus_newGene_25825
ko05323	Rheumatoid arthritis	0.0561	0.0143	3.92	0.0001069	0.00198046	ENSMUSG00000022309;ENSMUSG00000028111;ENSMUSG00000030830;ENSMUSG00000036594;ENSMUSG00000037548;ENSMUSG00000037649;ENSMUSG00000060586;ENSMUSG00000073421;ENSMUSG00000079547;Mus_musculus_newGene_11503;Mus_musculus_newGene_25825
ko05152	Tuberculosis	0.0765	0.0253	3.03	0.000123931	0.0020574	ENSMUSG00000022504;ENSMUSG00000024610;ENSMUSG00000024617;ENSMUSG00000026104;ENSMUSG00000030789;ENSMUSG00000031494;ENSMUSG00000036594;ENSMUSG00000037548;ENSMUSG00000037649;ENSMUSG00000045322;ENSMUSG00000060586;ENSMUSG00000073421;ENSMUSG00000079293;ENSMUSG00000079547;Mus_musculus_newGene_11503
ko05332	Graft-versus-host disease	0.0408	0.0078	5.21	0.000133263	0.0020574	ENSMUSG00000036594;ENSMUSG00000037548;ENSMUSG00000037649;ENSMUSG00000060586;ENSMUSG00000073421;ENSMUSG00000079547;Mus_musculus_newGene_11503;Mus_musculus_newGene_25825
ko04640	Hematopoietic cell lineage	0.051	0.0137	3.73	0.000334297	0.00476408	ENSMUSG00000002033;ENSMUSG00000022797;ENSMUSG00000024621;ENSMUSG00000024669;ENSMUSG00000024673;ENSMUSG00000032094;ENSMUSG00000042817;ENSMUSG00000053044;ENSMUSG00000053977;ENSMUSG00000060586
ko04940	Type I diabetes mellitus	0.0408	0.0091	4.49	0.000375666	0.00497122	ENSMUSG00000036594;ENSMUSG00000037548;ENSMUSG00000037649;ENSMUSG00000060586;ENSMUSG00000073421;ENSMUSG00000079547;Mus_musculus_newGene_11503;Mus_musculus_newGene_25825
ko05140	Leishmaniasis	0.0408	0.0111	3.68	0.00141643	0.0164007	ENSMUSG00000026104;ENSMUSG00000036594;ENSMUSG00000037548;ENSMUSG00000037649;ENSMUSG00000060586;ENSMUSG00000073421;ENSMUSG00000079547;Mus_musculus_newGene_11503
ko05330	Allograft rejection	0.0408	0.0111	3.68	0.00141643	0.0164007	ENSMUSG00000036594;ENSMUSG00000037548;ENSMUSG00000037649;ENSMUSG00000060586;ENSMUSG00000073421;ENSMUSG00000079547;Mus_musculus_newGene_11503;Mus_musculus_newGene_25825
ko04145	Phagosome	0.0663	0.0256	2.59	0.00154556	0.0168433	ENSMUSG00000022797;ENSMUSG00000031494;ENSMUSG00000031849;ENSMUSG00000036103;ENSMUSG00000036594;ENSMUSG00000036655;ENSMUSG00000037548;ENSMUSG00000037649;ENSMUSG00000060586;ENSMUSG00000073421;ENSMUSG00000079293;ENSMUSG00000079547;Mus_musculus_newGene_11503
ko04510	Focal adhesion	0.0663	0.026	2.55	0.00175984	0.0175293	ENSMUSG00000000184;ENSMUSG00000001281;ENSMUSG00000001506;ENSMUSG00000022483;ENSMUSG00000026971;ENSMUSG00000029661;ENSMUSG00000031274;ENSMUSG00000031698;ENSMUSG00000031849;ENSMUSG00000032243;ENSMUSG00000039084;ENSMUSG00000043719;ENSMUSG00000044951
ko05322	Systemic lupus erythematosus	0.0561	0.0199	2.82	0.00179775	0.0175293	ENSMUSG00000036594;ENSMUSG00000036887;ENSMUSG00000036896;ENSMUSG00000037548;ENSMUSG00000037649;ENSMUSG00000038521;ENSMUSG00000060586;ENSMUSG00000073421;ENSMUSG00000079547;Mus_musculus_newGene_11503;Mus_musculus_newGene_25825
ko05416	Viral myocarditis	0.0459	0.0143	3.21	0.00192694	0.0178496	ENSMUSG00000030830;ENSMUSG00000036594;ENSMUSG00000037548;ENSMUSG00000037649;ENSMUSG00000060586;ENSMUSG00000073421;ENSMUSG00000079547;Mus_musculus_newGene_11503;Mus_musculus_newGene_25825
ko05164	Influenza A	0.0561	0.0219	2.56	0.00378231	0.0319118	ENSMUSG00000020623;ENSMUSG00000022504;ENSMUSG00000026104;ENSMUSG00000036594;ENSMUSG00000037548;ENSMUSG00000037649;ENSMUSG00000039304;ENSMUSG00000060586;ENSMUSG00000073421;ENSMUSG00000079547;Mus_musculus_newGene_11503
ko05320	Autoimmune thyroid disease	0.0408	0.0129	3.15	0.00378953	0.0319118	ENSMUSG00000036594;ENSMUSG00000037548;ENSMUSG00000037649;ENSMUSG00000060586;ENSMUSG00000073421;ENSMUSG00000079547;Mus_musculus_newGene_11503;Mus_musculus_newGene_25825
ko04020	Calcium signaling pathway	0.0612	0.0265	2.31	0.00582873	0.04695	ENSMUSG00000020866;ENSMUSG00000024617;ENSMUSG00000025537;ENSMUSG00000026173;ENSMUSG00000031659;ENSMUSG00000031698;ENSMUSG00000038583;ENSMUSG00000040016;ENSMUSG00000044951;ENSMUSG00000054640;ENSMUSG00000079055;Mus_musculus_newGene_25825
ko04151	PI3K-Akt signaling pathway	0.0867	0.0462	1.88	0.00904	0.0693978	ENSMUSG00000000183;ENSMUSG00000000184;ENSMUSG00000001281;ENSMUSG00000001506;ENSMUSG00000005268;ENSMUSG00000022309;ENSMUSG00000022483;ENSMUSG00000024621;ENSMUSG00000026971;ENSMUSG00000029661;ENSMUSG00000031274;ENSMUSG00000031849;ENSMUSG00000032243;ENSMUSG00000032766;ENSMUSG00000037225;ENSMUSG00000039084;ENSMUSG00000043719
ko00980	Metabolism of xenobiotics by cytochrome P450	0.0306	0.0093	3.28	0.00973936	0.0693978	ENSMUSG00000001663;ENSMUSG00000025150;ENSMUSG00000025934;ENSMUSG00000029919;ENSMUSG00000032348;ENSMUSG00000054545
ko00982	Drug metabolism - cytochrome P450	0.0306	0.0093	3.28	0.00973936	0.0693978	ENSMUSG00000001663;ENSMUSG00000025934;ENSMUSG00000029919;ENSMUSG00000032348;ENSMUSG00000054545;ENSMUSG00000064294
ko05166	HTLV-I infection	0.0714	0.036	1.99	0.0109966	0.0743666	ENSMUSG00000000184;ENSMUSG00000002033;ENSMUSG00000021994;ENSMUSG00000030830;ENSMUSG00000031659;ENSMUSG00000032094;ENSMUSG00000036594;ENSMUSG00000037548;ENSMUSG00000037649;ENSMUSG00000060586;ENSMUSG00000073421;ENSMUSG00000079547;Mus_musculus_newGene_11503;Mus_musculus_newGene_25825
ko04611	Platelet activation	0.0408	0.0156	2.62	0.0112395	0.0743666	ENSMUSG00000001506;ENSMUSG00000026043;ENSMUSG00000027765;ENSMUSG00000029661;ENSMUSG00000031659;ENSMUSG00000031698;ENSMUSG00000036353;ENSMUSG00000044951
ko05410	Hypertrophic cardiomyopathy (HCM)	0.0306	0.0103	2.96	0.0155699	0.0994664	ENSMUSG00000001281;ENSMUSG00000006542;ENSMUSG00000010066;ENSMUSG00000026971;ENSMUSG00000032243;ENSMUSG00000054640
ko05168	Herpes simplex infection	0.0561	0.0269	2.09	0.0165085	0.101947	ENSMUSG00000019942;ENSMUSG00000024610;ENSMUSG00000026104;ENSMUSG00000036594;ENSMUSG00000037548;ENSMUSG00000037649;ENSMUSG00000045322;ENSMUSG00000060586;ENSMUSG00000073421;ENSMUSG00000079547;Mus_musculus_newGene_11503
ko05414	Dilated cardiomyopathy	0.0357	0.0139	2.56	0.0194361	0.116155	ENSMUSG00000001281;ENSMUSG00000010066;ENSMUSG00000026971;ENSMUSG00000031659;ENSMUSG00000032243;ENSMUSG00000038583;ENSMUSG00000054640
ko04660	T cell receptor signaling pathway	0.0357	0.0141	2.54	0.0203066	0.117564	ENSMUSG00000002033;ENSMUSG00000032094;ENSMUSG00000036526;ENSMUSG00000042351;ENSMUSG00000053044;ENSMUSG00000053977;Mus_musculus_newGene_25825
ko04810	Regulation of actin cytoskeleton	0.0561	0.0279	2.01	0.0210355	0.118094	ENSMUSG00000000183;ENSMUSG00000001281;ENSMUSG00000005947;ENSMUSG00000026971;ENSMUSG00000030789;ENSMUSG00000030830;ENSMUSG00000031133;ENSMUSG00000031698;ENSMUSG00000032243;ENSMUSG00000037225;ENSMUSG00000044951
ko04978	Mineral absorption	0.0204	0.0056	3.64	0.0234758	0.127918	ENSMUSG00000016327;ENSMUSG00000027015;ENSMUSG00000054640;Mus_musculus_newGene_19349
ko04610	Complement and coagulation cascades	0.0306	0.0114	2.67	0.0246109	0.130271	ENSMUSG00000030789;ENSMUSG00000031196;ENSMUSG00000036887;ENSMUSG00000036896;ENSMUSG00000038521;ENSMUSG00000061780
ko04971	Gastric acid secretion	0.0255	0.0088	2.89	0.0291951	0.150244	ENSMUSG00000016327;ENSMUSG00000024617;ENSMUSG00000031659;ENSMUSG00000031698;ENSMUSG00000044951
ko05133	Pertussis	0.0255	0.0091	2.81	0.032408	0.161958	ENSMUSG00000018899;ENSMUSG00000036887;ENSMUSG00000036896;ENSMUSG00000038521;ENSMUSG00000056130
ko04261	Adrenergic signaling in cardiomyocytes	0.0408	0.019	2.14	0.0333869	0.161958	ENSMUSG00000010066;ENSMUSG00000016327;ENSMUSG00000024617;ENSMUSG00000031659;ENSMUSG00000038583;ENSMUSG00000046480;ENSMUSG00000054640;ENSMUSG00000068614
ko05412	Arrhythmogenic right ventricular cardiomyopathy (ARVC)	0.0255	0.0092	2.77	0.034094	0.161958	ENSMUSG00000001281;ENSMUSG00000010066;ENSMUSG00000026971;ENSMUSG00000032243;ENSMUSG00000054640
ko04933	AGE-RAGE signaling pathway in diabetic complications	0.0306	0.0127	2.41	0.0381608	0.176745	ENSMUSG00000001506;ENSMUSG00000026043;ENSMUSG00000026104;ENSMUSG00000026173;ENSMUSG00000029661;ENSMUSG00000031274
ko05144	Malaria	0.0204	0.0066	3.09	0.0397521	0.179624	ENSMUSG00000030830;ENSMUSG00000031849;ENSMUSG00000045322;Mus_musculus_newGene_25825
ko01524	Platinum drug resistance	0.0255	0.0105	2.44	0.0539443	0.236767	ENSMUSG00000001663;ENSMUSG00000017716;ENSMUSG00000020914;ENSMUSG00000025934;ENSMUSG00000032348
ko05142	Chagas disease (American trypanosomiasis)	0.0306	0.0139	2.2	0.0557331	0.236767	ENSMUSG00000002033;ENSMUSG00000032094;ENSMUSG00000036887;ENSMUSG00000036896;ENSMUSG00000045322;Mus_musculus_newGene_25825
ko04911	Insulin secretion	0.0255	0.0106	2.41	0.0562321	0.236767	ENSMUSG00000016327;ENSMUSG00000024617;ENSMUSG00000031659;ENSMUSG00000031840;ENSMUSG00000054477
ko00480	Glutathione metabolism	0.0204	0.0075	2.73	0.0581615	0.237193	ENSMUSG00000001663;ENSMUSG00000025934;ENSMUSG00000029919;ENSMUSG00000032348
ko00760	Nicotinate and nicotinamide metabolism	0.0153	0.0046	3.32	0.0606003	0.237193	ENSMUSG00000054958;ENSMUSG00000064294;ENSMUSG00000092517
ko05340	Primary immunodeficiency	0.0204	0.0076	2.69	0.0611071	0.237193	ENSMUSG00000022504;ENSMUSG00000032094;ENSMUSG00000053044;ENSMUSG00000053977
ko05162	Measles	0.0408	0.0217	1.88	0.0625292	0.237193	ENSMUSG00000000184;ENSMUSG00000002033;ENSMUSG00000026104;ENSMUSG00000031494;ENSMUSG00000032094;ENSMUSG00000039304;ENSMUSG00000045322;Mus_musculus_newGene_25825
ko00910	Nitrogen metabolism	0.0102	0.0021	4.82	0.0633367	0.237193	ENSMUSG00000027559;ENSMUSG00000038526
ko04310	Wnt signaling pathway	0.0357	0.018	1.98	0.0640152	0.237193	ENSMUSG00000000184;ENSMUSG00000020218;ENSMUSG00000021319;ENSMUSG00000021994;ENSMUSG00000024617;ENSMUSG00000027996;ENSMUSG00000031548
ko04919	Thyroid hormone signaling pathway	0.0306	0.0148	2.07	0.0705242	0.256187	ENSMUSG00000015843;ENSMUSG00000016327;ENSMUSG00000019838;ENSMUSG00000026104;ENSMUSG00000026173;ENSMUSG00000038583
ko00590	Arachidonic acid metabolism	0.0255	0.0116	2.2	0.0765175	0.272613	ENSMUSG00000018924;ENSMUSG00000025150;ENSMUSG00000029059;ENSMUSG00000029919;ENSMUSG00000041202
ko04062	Chemokine signaling pathway	0.0408	0.0231	1.76	0.0846945	0.296052	ENSMUSG00000009185;ENSMUSG00000026104;ENSMUSG00000031659;ENSMUSG00000032766;ENSMUSG00000049103;ENSMUSG00000050232;ENSMUSG00000052336;ENSMUSG00000060509
ko04015	Rap1 signaling pathway	0.0459	0.0276	1.66	0.0930265	0.316643	ENSMUSG00000000183;ENSMUSG00000020623;ENSMUSG00000022309;ENSMUSG00000024621;ENSMUSG00000027765;ENSMUSG00000030830;ENSMUSG00000031659;ENSMUSG00000037225;Mus_musculus_newGene_25825
ko04976	Bile secretion	0.0204	0.0088	2.31	0.0947324	0.316643	ENSMUSG00000016327;ENSMUSG00000024411;ENSMUSG00000031659;ENSMUSG00000054477
ko04060	Cytokine-cytokine receptor interaction	0.051	0.0319	1.6	0.0957127	0.316643	ENSMUSG00000005268;ENSMUSG00000009185;ENSMUSG00000024621;ENSMUSG00000039304;ENSMUSG00000042817;ENSMUSG00000049103;ENSMUSG00000050232;ENSMUSG00000052336;ENSMUSG00000060509;ENSMUSG00000060548
ko04620	Toll-like receptor signaling pathway	0.0255	0.0126	2.03	0.100251	0.32584	ENSMUSG00000020623;ENSMUSG00000026104;ENSMUSG00000028111;ENSMUSG00000045322;ENSMUSG00000056130
ko05204	Chemical carcinogenesis	0.0255	0.0127	2.01	0.103452	0.330445	ENSMUSG00000001663;ENSMUSG00000025934;ENSMUSG00000029919;ENSMUSG00000032348;ENSMUSG00000054545
ko04380	Osteoclast differentiation	0.0306	0.0167	1.84	0.109104	0.338677	ENSMUSG00000008136;ENSMUSG00000020623;ENSMUSG00000024621;ENSMUSG00000026104;ENSMUSG00000028111;ENSMUSG00000070873
ko04970	Salivary secretion	0.0204	0.0093	2.19	0.11019	0.338677	ENSMUSG00000016327;ENSMUSG00000031659;ENSMUSG00000069515;ENSMUSG00000069516
ko02010	ABC transporters	0.0153	0.006	2.56	0.111513	0.338677	ENSMUSG00000020620;ENSMUSG00000029299;ENSMUSG00000055782
ko04917	Prolactin signaling pathway	0.0204	0.0096	2.13	0.118317	0.353546	ENSMUSG00000000184;ENSMUSG00000005268;ENSMUSG00000018899;ENSMUSG00000026104
ko04022	cGMP-PKG signaling pathway	0.0357	0.0213	1.68	0.124454	0.36598	ENSMUSG00000016327;ENSMUSG00000031659;ENSMUSG00000031698;ENSMUSG00000038583;ENSMUSG00000044951;ENSMUSG00000054640;ENSMUSG00000079055
ko05205	Proteoglycans in cancer	0.0408	0.0258	1.58	0.133252	0.385728	ENSMUSG00000001506;ENSMUSG00000021994;ENSMUSG00000024617;ENSMUSG00000029661;ENSMUSG00000031543;ENSMUSG00000036446;ENSMUSG00000037225;Mus_musculus_newGene_14389
ko00330	Arginine and proline metabolism	0.0153	0.0066	2.32	0.138654	0.392194	ENSMUSG00000001270;ENSMUSG00000020150;ENSMUSG00000027199
ko04260	Cardiac muscle contraction	0.0204	0.0102	2	0.139719	0.392194	ENSMUSG00000010066;ENSMUSG00000016327;ENSMUSG00000054640;ENSMUSG00000068614
ko04725	Cholinergic synapse	0.0255	0.0141	1.81	0.141861	0.392262	ENSMUSG00000023328;ENSMUSG00000024617;ENSMUSG00000027577;ENSMUSG00000031659;ENSMUSG00000032766
ko04114	Oocyte meiosis	0.0255	0.0144	1.77	0.153288	0.417628	ENSMUSG00000019942;ENSMUSG00000023809;ENSMUSG00000024617;ENSMUSG00000027379;ENSMUSG00000031659
ko04914	Progesterone-mediated oocyte maturation	0.0204	0.0113	1.8	0.181705	0.487873	ENSMUSG00000019942;ENSMUSG00000023809;ENSMUSG00000027379;ENSMUSG00000031659
ko04921	Oxytocin signaling pathway	0.0306	0.0195	1.57	0.184907	0.489379	ENSMUSG00000006542;ENSMUSG00000010066;ENSMUSG00000024617;ENSMUSG00000031659;ENSMUSG00000031698;ENSMUSG00000044951
ko05032	Morphine addiction	0.0204	0.0117	1.74	0.196547	0.506416	ENSMUSG00000031343;ENSMUSG00000031659;ENSMUSG00000032177;ENSMUSG00000032766
ko00750	Vitamin B6 metabolism	0.0051	0.0011	4.55	0.199384	0.506416	ENSMUSG00000064294
ko05020	Prion diseases	0.0102	0.0042	2.41	0.200861	0.506416	ENSMUSG00000036887;ENSMUSG00000036896
ko04024	cAMP signaling pathway	0.0357	0.0244	1.46	0.202279	0.506416	ENSMUSG00000016327;ENSMUSG00000024617;ENSMUSG00000026114;ENSMUSG00000031659;ENSMUSG00000032177;ENSMUSG00000038583;ENSMUSG00000040016
ko04713	Circadian entrainment	0.0204	0.0119	1.71	0.206644	0.510447	ENSMUSG00000020866;ENSMUSG00000024617;ENSMUSG00000031659;ENSMUSG00000032766
ko04270	Vascular smooth muscle contraction	0.0255	0.0163	1.56	0.215573	0.525496	ENSMUSG00000031659;ENSMUSG00000031698;ENSMUSG00000041202;ENSMUSG00000044951;ENSMUSG00000059430
ko00564	Glycerophospholipid metabolism	0.0204	0.0123	1.66	0.222063	0.530411	ENSMUSG00000023328;ENSMUSG00000035246;ENSMUSG00000041202;ENSMUSG00000052160
ko05202	Transcriptional misregulation in cancer	0.0357	0.0251	1.42	0.223315	0.530411	ENSMUSG00000000184;ENSMUSG00000001281;ENSMUSG00000015843;ENSMUSG00000024621;ENSMUSG00000042817;ENSMUSG00000048416;Mus_musculus_newGene_25825
ko04972	Pancreatic secretion	0.0204	0.0126	1.62	0.232507	0.545254	ENSMUSG00000016327;ENSMUSG00000031659;ENSMUSG00000036960;ENSMUSG00000041202
ko05146	Amoebiasis	0.0255	0.0171	1.5	0.242465	0.561497	ENSMUSG00000001506;ENSMUSG00000026043;ENSMUSG00000029661;ENSMUSG00000031274;ENSMUSG00000045827
ko04115	p53 signaling pathway	0.0153	0.0088	1.73	0.249976	0.571746	ENSMUSG00000000184;ENSMUSG00000019942;ENSMUSG00000026389
ko05033	Nicotine addiction	0.0102	0.005	2.05	0.255138	0.576435	ENSMUSG00000027577;ENSMUSG00000031343
ko00562	Inositol phosphate metabolism	0.0153	0.0091	1.68	0.263173	0.587424	ENSMUSG00000026173;ENSMUSG00000026447;ENSMUSG00000034570
ko05200	Pathways in cancer	0.0612	0.0499	1.23	0.273373	0.602928	ENSMUSG00000000183;ENSMUSG00000015843;ENSMUSG00000017716;ENSMUSG00000021994;ENSMUSG00000024621;ENSMUSG00000026104;ENSMUSG00000031274;ENSMUSG00000031659;ENSMUSG00000032766;ENSMUSG00000037225;ENSMUSG00000040016;ENSMUSG00000042817
ko00565	Ether lipid metabolism	0.0102	0.0056	1.82	0.300631	0.639879	ENSMUSG00000041202;ENSMUSG00000052160
ko00260	Glycine, serine and threonine metabolism	0.0102	0.0057	1.78	0.309691	0.639879	ENSMUSG00000020150;ENSMUSG00000027199
ko00380	Tryptophan metabolism	0.0102	0.0057	1.78	0.309691	0.639879	ENSMUSG00000031551;ENSMUSG00000064294
ko00604	Glycosphingolipid biosynthesis - ganglio series	0.0051	0.0019	2.73	0.309792	0.639879	ENSMUSG00000025425
ko04010	MAPK signaling pathway	0.0408	0.0327	1.25	0.312343	0.639879	ENSMUSG00000000183;ENSMUSG00000010066;ENSMUSG00000020623;ENSMUSG00000020866;ENSMUSG00000023809;ENSMUSG00000037225;ENSMUSG00000074121;Mus_musculus_newGene_21200
ko04066	HIF-1 signaling pathway	0.0204	0.0144	1.41	0.313851	0.639879	ENSMUSG00000022309;ENSMUSG00000022797;ENSMUSG00000024617;Mus_musculus_newGene_2007
ko00230	Purine metabolism	0.0306	0.0235	1.3	0.314304	0.639879	ENSMUSG00000000253;ENSMUSG00000026817;ENSMUSG00000031659;ENSMUSG00000032177;ENSMUSG00000054958;ENSMUSG00000070385
ko00600	Sphingolipid metabolism	0.0102	0.006	1.71	0.327738	0.650511	ENSMUSG00000079434;ENSMUSG00000087408
ko04973	Carbohydrate digestion and absorption	0.0102	0.006	1.71	0.327738	0.650511	ENSMUSG00000016327;ENSMUSG00000032114
ko04925	Aldosterone synthesis and secretion	0.0153	0.0103	1.48	0.33006	0.650511	ENSMUSG00000020866;ENSMUSG00000024617;ENSMUSG00000031659
ko04014	Ras signaling pathway	0.0357	0.0292	1.22	0.349549	0.675828	ENSMUSG00000000183;ENSMUSG00000022309;ENSMUSG00000024621;ENSMUSG00000032766;ENSMUSG00000037225;ENSMUSG00000041202;Mus_musculus_newGene_25825
ko00010	Glycolysis / Gluconeogenesis	0.0153	0.0107	1.43	0.350202	0.675828	ENSMUSG00000027605;ENSMUSG00000033065;Mus_musculus_newGene_2007
ko00511	Other glycan degradation	0.0051	0.0022	2.28	0.359176	0.680416	ENSMUSG00000079434
ko00591	Linoleic acid metabolism	0.0102	0.0065	1.58	0.36342	0.680416	ENSMUSG00000018924;ENSMUSG00000041202
ko04727	GABAergic synapse	0.0153	0.011	1.4	0.363597	0.680416	ENSMUSG00000031343;ENSMUSG00000031659;ENSMUSG00000032766
ko04912	GnRH signaling pathway	0.0153	0.0112	1.37	0.37695	0.698349	ENSMUSG00000020623;ENSMUSG00000024617;ENSMUSG00000031659
ko04142	Lysosome	0.0204	0.0161	1.27	0.386221	0.70784	ENSMUSG00000000594;ENSMUSG00000024910;ENSMUSG00000028111;ENSMUSG00000042082
ko04961	Endocrine and other factor-regulated calcium reabsorption	0.0102	0.0068	1.49	0.389714	0.70784	ENSMUSG00000016327;ENSMUSG00000054640
ko00220	Arginine biosynthesis	0.0051	0.0026	1.95	0.405042	0.711299	ENSMUSG00000022546
ko00531	Glycosaminoglycan degradation	0.0051	0.0026	1.95	0.405042	0.711299	ENSMUSG00000042082
ko01210	2-Oxocarboxylic acid metabolism	0.0051	0.0026	1.95	0.405042	0.711299	ENSMUSG00000022546
ko05143	African trypanosomiasis	0.0102	0.0071	1.44	0.406976	0.711299	ENSMUSG00000031551;ENSMUSG00000045322
ko04964	Proximal tubule bicarbonate reclamation	0.0051	0.0027	1.86	0.419593	0.715685	ENSMUSG00000016327
ko00983	Drug metabolism - other enzymes	0.0102	0.0073	1.39	0.424001	0.715685	ENSMUSG00000025574;ENSMUSG00000054545
ko04923	Regulation of lipolysis in adipocytes	0.0102	0.0073	1.39	0.424001	0.715685	ENSMUSG00000031659;ENSMUSG00000040016
ko04068	FoxO signaling pathway	0.0204	0.0169	1.21	0.424938	0.715685	ENSMUSG00000000184;ENSMUSG00000006542;ENSMUSG00000039304;ENSMUSG00000052135
ko01230	Biosynthesis of amino acids	0.0153	0.0122	1.25	0.429671	0.717136	ENSMUSG00000022546;ENSMUSG00000033065;Mus_musculus_newGene_2007
ko04070	Phosphatidylinositol signaling system	0.0153	0.0123	1.24	0.436158	0.71719	ENSMUSG00000026173;ENSMUSG00000026447;ENSMUSG00000034570
ko04360	Axon guidance	0.0255	0.0222	1.15	0.439169	0.71719	ENSMUSG00000021994;ENSMUSG00000024617;ENSMUSG00000028780;ENSMUSG00000032537;ENSMUSG00000038777
ko01200	Carbon metabolism	0.0204	0.0173	1.18	0.44136	0.71719	ENSMUSG00000022546;ENSMUSG00000027605;ENSMUSG00000033065;Mus_musculus_newGene_2007
ko04916	Melanogenesis	0.0153	0.0126	1.22	0.449051	0.71719	ENSMUSG00000021994;ENSMUSG00000024617;ENSMUSG00000031659
ko04723	Retrograde endocannabinoid signaling	0.0153	0.0127	1.21	0.455453	0.71719	ENSMUSG00000031343;ENSMUSG00000031659;ENSMUSG00000032766
ko04720	Long-term potentiation	0.0102	0.0078	1.3	0.457272	0.71719	ENSMUSG00000023809;ENSMUSG00000024617
ko00563	Glycosylphosphatidylinositol(GPI)-anchor biosynthesis	0.0051	0.0031	1.64	0.461156	0.71719	ENSMUSG00000045625
ko04922	Glucagon signaling pathway	0.0153	0.0129	1.18	0.468164	0.71719	ENSMUSG00000006542;ENSMUSG00000024617;ENSMUSG00000025537
ko04210	Apoptosis	0.0204	0.0179	1.14	0.468415	0.71719	ENSMUSG00000017716;ENSMUSG00000024910;ENSMUSG00000028111;ENSMUSG00000039304
ko05206	MicroRNAs in cancer	0.0204	0.0179	1.14	0.468415	0.71719	ENSMUSG00000000184;ENSMUSG00000020661;ENSMUSG00000032254;Mus_musculus_newGene_21200
ko00592	alpha-Linolenic acid metabolism	0.0051	0.0032	1.58	0.474341	0.720311	ENSMUSG00000041202
ko05212	Pancreatic cancer	0.0102	0.0083	1.22	0.489416	0.73531	ENSMUSG00000026104;ENSMUSG00000031133
ko04213	Longevity regulating pathway - multiple species	0.0102	0.0085	1.21	0.497265	0.73531	ENSMUSG00000006542;ENSMUSG00000031659
ko04710	Circadian rhythm	0.0051	0.0035	1.46	0.499756	0.73531	ENSMUSG00000006542
ko05230	Central carbon metabolism in cancer	0.0102	0.0086	1.19	0.505038	0.73531	ENSMUSG00000033065;ENSMUSG00000042817
ko04931	Insulin resistance	0.0153	0.0138	1.11	0.511563	0.73531	ENSMUSG00000006542;ENSMUSG00000023809;ENSMUSG00000046794
ko00062	Fatty acid elongation	0.0051	0.0036	1.41	0.512001	0.73531	ENSMUSG00000028497
ko01040	Biosynthesis of unsaturated fatty acids	0.0051	0.0036	1.41	0.512001	0.73531	ENSMUSG00000028497
ko04918	Thyroid hormone synthesis	0.0102	0.0088	1.15	0.520349	0.740505	ENSMUSG00000016327;ENSMUSG00000031659
ko05218	Melanoma	0.0102	0.009	1.14	0.527885	0.740505	ENSMUSG00000000183;ENSMUSG00000037225
ko04920	Adipocytokine signaling pathway	0.0102	0.0091	1.12	0.535342	0.740505	ENSMUSG00000006542;ENSMUSG00000015843
ko00053	Ascorbate and aldarate metabolism	0.0051	0.0039	1.32	0.535604	0.740505	ENSMUSG00000054545
ko00514	Other types of O-glycan biosynthesis	0.0051	0.0039	1.32	0.535604	0.740505	ENSMUSG00000026080
ko00640	Propanoate metabolism	0.0051	0.004	1.28	0.546976	0.74389	ENSMUSG00000027605
ko05216	Thyroid cancer	0.0051	0.004	1.28	0.546976	0.74389	ENSMUSG00000015843
ko04080	Neuroactive ligand-receptor interaction	0.0357	0.0357	1	0.554948	0.74389	ENSMUSG00000005268;ENSMUSG00000014609;ENSMUSG00000027577;ENSMUSG00000027765;ENSMUSG00000031343;ENSMUSG00000040016;ENSMUSG00000044338
ko00052	Galactose metabolism	0.0051	0.0041	1.24	0.558071	0.74389	ENSMUSG00000033065
ko04630	Jak-STAT signaling pathway	0.0204	0.0203	1.01	0.566161	0.74389	ENSMUSG00000000184;ENSMUSG00000005268;ENSMUSG00000026104;ENSMUSG00000064294
ko00030	Pentose phosphate pathway	0.0051	0.0042	1.21	0.568896	0.74389	ENSMUSG00000033065
ko04215	Apoptosis - multiple species	0.0051	0.0042	1.21	0.568896	0.74389	ENSMUSG00000017716
ko04722	Neurotrophin signaling pathway	0.0153	0.0151	1.02	0.570175	0.74389	ENSMUSG00000023809;ENSMUSG00000024617;ENSMUSG00000074121
ko04750	Inflammatory mediator regulation of TRP channels	0.0153	0.0157	0.98	0.597818	0.771384	ENSMUSG00000020623;ENSMUSG00000024617;ENSMUSG00000031659
ko04064	NF-kappa B signaling pathway	0.0153	0.0159	0.96	0.608547	0.771384	ENSMUSG00000036526;ENSMUSG00000056130;Mus_musculus_newGene_25825
ko00051	Fructose and mannose metabolism	0.0051	0.0047	1.08	0.609619	0.771384	ENSMUSG00000033065
ko04110	Cell cycle	0.0153	0.0161	0.95	0.613841	0.771384	ENSMUSG00000000184;ENSMUSG00000019942;ENSMUSG00000027379
ko00250	Alanine, aspartate and glutamate metabolism	0.0051	0.0049	1.05	0.619187	0.771384	ENSMUSG00000022546
ko05222	Small cell lung cancer	0.0102	0.0107	0.95	0.624818	0.771384	ENSMUSG00000015843;ENSMUSG00000031274
ko04540	Gap junction	0.0102	0.0108	0.94	0.631122	0.771384	ENSMUSG00000019942;ENSMUSG00000031659
ko04742	Taste transduction	0.0102	0.0108	0.94	0.631122	0.771384	ENSMUSG00000027765;ENSMUSG00000031343
ko00040	Pentose and glucuronate interconversions	0.0051	0.0051	1	0.637628	0.771384	ENSMUSG00000054545
ko04960	Aldosterone-regulated sodium reabsorption	0.0051	0.0051	1	0.637628	0.771384	ENSMUSG00000016327
ko00350	Tyrosine metabolism	0.0051	0.0052	0.98	0.646513	0.771384	ENSMUSG00000064294
ko00620	Pyruvate metabolism	0.0051	0.0052	0.98	0.646513	0.771384	ENSMUSG00000027605
ko04975	Fat digestion and absorption	0.0051	0.0052	0.98	0.646513	0.771384	ENSMUSG00000041202
ko00140	Steroid hormone biosynthesis	0.0102	0.0112	0.91	0.64954	0.771384	ENSMUSG00000021594;ENSMUSG00000054545
ko04726	Serotonergic synapse	0.0153	0.0172	0.89	0.659306	0.773255	ENSMUSG00000018924;ENSMUSG00000032766;ENSMUSG00000054477
ko00860	Porphyrin and chlorophyll metabolism	0.0051	0.0055	0.93	0.663638	0.773255	ENSMUSG00000054545
ko04340	Hedgehog signaling pathway	0.0051	0.0055	0.93	0.663638	0.773255	ENSMUSG00000000184
ko04962	Vasopressin-regulated water reabsorption	0.0051	0.0057	0.89	0.679937	0.782436	ENSMUSG00000024411
ko00830	Retinol metabolism	0.0102	0.0119	0.85	0.684187	0.782436	ENSMUSG00000054545;ENSMUSG00000064294
ko04211	Longevity regulating pathway	0.0102	0.0119	0.85	0.684187	0.782436	ENSMUSG00000006542;ENSMUSG00000031659
ko04662	B cell receptor signaling pathway	0.0102	0.0122	0.84	0.6951	0.784678	ENSMUSG00000036526;ENSMUSG00000040592
ko04910	Insulin signaling pathway	0.0153	0.0183	0.84	0.700811	0.784678	ENSMUSG00000006542;ENSMUSG00000025537;ENSMUSG00000046794
ko03050	Proteasome	0.0051	0.0061	0.84	0.702923	0.784678	ENSMUSG00000096727
ko05161	Hepatitis B	0.0153	0.0187	0.82	0.713768	0.784678	ENSMUSG00000017716;ENSMUSG00000026104;ENSMUSG00000056130
ko00270	Cysteine and methionine metabolism	0.0051	0.0063	0.8	0.717328	0.784678	ENSMUSG00000020661
ko00520	Amino sugar and nucleotide sugar metabolism	0.0051	0.0063	0.8	0.717328	0.784678	ENSMUSG00000016756
ko03460	Fanconi anemia pathway	0.0051	0.0063	0.8	0.717328	0.784678	ENSMUSG00000037991
ko04930	Type II diabetes mellitus	0.0051	0.0065	0.79	0.724267	0.784678	ENSMUSG00000020866
ko05014	Amyotrophic lateral sclerosis (ALS)	0.0051	0.0065	0.79	0.724267	0.784678	ENSMUSG00000020623
ko04390	Hippo signaling pathway	0.0153	0.0192	0.8	0.73037	0.78669	ENSMUSG00000000184;ENSMUSG00000017716;ENSMUSG00000021994
ko00240	Pyrimidine metabolism	0.0102	0.0133	0.77	0.740416	0.787722	ENSMUSG00000025574;ENSMUSG00000054958
ko01212	Fatty acid metabolism	0.0051	0.0068	0.75	0.744084	0.787722	ENSMUSG00000028497
ko05217	Basal cell carcinoma	0.0051	0.0068	0.75	0.744084	0.787722	ENSMUSG00000021994
ko00280	Valine, leucine and isoleucine degradation	0.0051	0.007	0.73	0.75037	0.789163	ENSMUSG00000064294
ko05223	Non-small cell lung cancer	0.0051	0.0071	0.72	0.756502	0.789163	ENSMUSG00000015843
ko00561	Glycerolipid metabolism	0.0051	0.0072	0.71	0.762484	0.789163	ENSMUSG00000041653
ko05221	Acute myeloid leukemia	0.0051	0.0072	0.71	0.762484	0.789163	ENSMUSG00000042817
ko04913	Ovarian steroidogenesis	0.0051	0.0073	0.69	0.76832	0.790786	ENSMUSG00000031659
ko00500	Starch and sucrose metabolism	0.0051	0.0076	0.67	0.779567	0.797929	ENSMUSG00000054545
ko04724	Glutamatergic synapse	0.0102	0.0146	0.7	0.783926	0.797981	ENSMUSG00000031659;ENSMUSG00000032766
ko04721	Synaptic vesicle cycle	0.0051	0.008	0.64	0.795428	0.799366	ENSMUSG00000031840
ko05214	Glioma	0.0051	0.008	0.64	0.795428	0.799366	ENSMUSG00000024617
ko05210	Colorectal cancer	0.0051	0.0081	0.63	0.800458	0.799366	ENSMUSG00000017716
ko05031	Amphetamine addiction	0.0051	0.0082	0.62	0.805365	0.799366	ENSMUSG00000024617
ko04670	Leukocyte transendothelial migration	0.0102	0.0153	0.67	0.80686	0.799366	ENSMUSG00000030830;ENSMUSG00000032011
ko04924	Renin secretion	0.0051	0.0085	0.6	0.814822	0.80296	ENSMUSG00000036960
ko04152	AMPK signaling pathway	0.0102	0.0159	0.64	0.824298	0.80698	ENSMUSG00000006542;ENSMUSG00000033065
ko04728	Dopaminergic synapse	0.0102	0.0161	0.64	0.827613	0.80698	ENSMUSG00000024617;ENSMUSG00000032766
ko04650	Natural killer cell mediated cytotoxicity	0.0102	0.0167	0.61	0.843358	0.818027	ENSMUSG00000030830;ENSMUSG00000039304
ko05160	Hepatitis C	0.0102	0.0172	0.59	0.855007	0.818138	ENSMUSG00000018899;ENSMUSG00000026104
ko04550	Signaling pathways regulating pluripotency of stem cells	0.0102	0.0173	0.59	0.857794	0.818138	ENSMUSG00000021994;ENSMUSG00000037225
ko05169	Epstein-Barr virus infection	0.0204	0.0307	0.66	0.858401	0.818138	ENSMUSG00000019942;ENSMUSG00000020623;ENSMUSG00000030830;Mus_musculus_newGene_18401
ko05100	Bacterial invasion of epithelial cells	0.0051	0.01	0.51	0.862696	0.818138	ENSMUSG00000050379
ko00510	N-Glycan biosynthesis	0.0051	0.0103	0.49	0.872598	0.818138	ENSMUSG00000078919
ko03018	RNA degradation	0.0051	0.0103	0.49	0.872598	0.818138	ENSMUSG00000033065
ko01521	EGFR tyrosine kinase inhibitor resistance	0.0051	0.0105	0.49	0.875738	0.818138	ENSMUSG00000037225
ko04146	Peroxisome	0.0051	0.0106	0.48	0.878801	0.818138	ENSMUSG00000055782
ko04012	ErbB signaling pathway	0.0051	0.0111	0.46	0.890321	0.821454	ENSMUSG00000024617
ko04120	Ubiquitin mediated proteolysis	0.0102	0.019	0.54	0.892001	0.821454	ENSMUSG00000036782;Mus_musculus_newGene_18401
ko03320	PPAR signaling pathway	0.0051	0.0113	0.45	0.895665	0.821454	ENSMUSG00000015843
ko04664	Fc epsilon RI signaling pathway	0.0051	0.0116	0.44	0.900751	0.822049	ENSMUSG00000020623
ko04150	mTOR signaling pathway	0.0102	0.02	0.51	0.907963	0.822509	ENSMUSG00000021994;ENSMUSG00000023809
ko01522	Endocrine resistance	0.0051	0.0121	0.42	0.910193	0.822509	ENSMUSG00000031659
ko04915	Estrogen signaling pathway	0.0051	0.0123	0.41	0.914573	0.822509	ENSMUSG00000031659
ko05231	Choline metabolism in cancer	0.0051	0.0129	0.39	0.924617	0.827524	ENSMUSG00000035246
ko04144	Endocytosis	0.0204	0.0366	0.56	0.932714	0.828923	ENSMUSG00000022797;ENSMUSG00000024621;ENSMUSG00000032725;Mus_musculus_newGene_18401
ko04668	TNF signaling pathway	0.0051	0.0137	0.37	0.935129	0.828923	ENSMUSG00000020623
ko05034	Alcoholism	0.0102	0.0229	0.45	0.942439	0.831425	ENSMUSG00000027499;ENSMUSG00000032766
ko03010	Ribosome	0.0102	0.024	0.42	0.952262	0.83397	ENSMUSG00000060938;Mus_musculus_newGene_8222
ko04071	Sphingolipid signaling pathway	0.0051	0.0154	0.33	0.954327	0.83397	ENSMUSG00000087408
ko05203	Viral carcinogenesis	0.0102	0.0285	0.36	0.977786	0.848027	ENSMUSG00000000184;ENSMUSG00000019942
ko04932	Non-alcoholic fatty liver disease (NAFLD)	0.0051	0.0194	0.26	0.979568	0.848027	ENSMUSG00000006542
ko04072	Phospholipase D signaling pathway	0.0051	0.0212	0.24	0.985644	0.848135	ENSMUSG00000031659
ko05010	Alzheimer's disease	0.0051	0.0224	0.23	0.988848	0.848135	Mus_musculus_newGene_2007
ko04740	Olfactory transduction	0.0204	0.1446	0.14	1	0.853747	ENSMUSG00000024617;ENSMUSG00000026114;ENSMUSG00000054640;ENSMUSG00000079055

## Sheet: d-0 vs d-3 KEGG enrich-up
ID	Description	GeneRatio	BgRatio	enrich_factor	pvalue	qvalue	geneID
ko04713	Circadian entrainment	0.1389	0.0119	11.62	6.16484e-05	0.00499676	ENSMUSG00000020893;ENSMUSG00000021250;ENSMUSG00000028957;ENSMUSG00000029361;ENSMUSG00000055866
ko04710	Circadian rhythm	0.0833	0.0035	23.91	0.000250573	0.0101548	ENSMUSG00000020893;ENSMUSG00000028957;ENSMUSG00000055866
ko04080	Neuroactive ligand-receptor interaction	0.1389	0.0357	3.89	0.0085349	0.230592	ENSMUSG00000010803;ENSMUSG00000023267;ENSMUSG00000026253;ENSMUSG00000027107;ENSMUSG00000050164
ko05033	Nicotine addiction	0.0556	0.005	11.16	0.0136818	0.247343	ENSMUSG00000010803;ENSMUSG00000023267
ko05168	Herpes simplex infection	0.1111	0.0269	4.13	0.0152582	0.247343	ENSMUSG00000020893;ENSMUSG00000021250;ENSMUSG00000028957;ENSMUSG00000055866
ko04530	Tight junction	0.0833	0.0183	4.55	0.0275777	0.336445	ENSMUSG00000020908;ENSMUSG00000030189;ENSMUSG00000055775
ko04010	MAPK signaling pathway	0.1111	0.0327	3.39	0.0290566	0.336445	ENSMUSG00000020722;ENSMUSG00000021250;ENSMUSG00000023034;ENSMUSG00000028862
ko05412	Arrhythmogenic right ventricular cardiomyopathy (ARVC)	0.0556	0.0092	6.03	0.0430986	0.42691	ENSMUSG00000020722;ENSMUSG00000026208
ko04260	Cardiac muscle contraction	0.0556	0.0102	5.44	0.0518314	0.42691	ENSMUSG00000020722;ENSMUSG00000061086
ko05410	Hypertrophic cardiomyopathy (HCM)	0.0556	0.0103	5.38	0.0529646	0.42691	ENSMUSG00000020722;ENSMUSG00000026208
ko04727	GABAergic synapse	0.0556	0.011	5.07	0.0587625	0.42691	ENSMUSG00000010803;ENSMUSG00000023267
ko05032	Morphine addiction	0.0556	0.0117	4.75	0.0659972	0.42691	ENSMUSG00000010803;ENSMUSG00000023267
ko04915	Estrogen signaling pathway	0.0556	0.0123	4.51	0.0722436	0.42691	ENSMUSG00000021250;ENSMUSG00000024222
ko04723	Retrograde endocannabinoid signaling	0.0556	0.0127	4.38	0.0760813	0.42691	ENSMUSG00000010803;ENSMUSG00000023267
ko05142	Chagas disease (American trypanosomiasis)	0.0556	0.0139	3.99	0.089327	0.42691	ENSMUSG00000021250;ENSMUSG00000037411
ko05414	Dilated cardiomyopathy	0.0556	0.0139	3.99	0.089327	0.42691	ENSMUSG00000020722;ENSMUSG00000026208
ko00220	Arginine biosynthesis	0.0278	0.0026	10.63	0.0900973	0.42691	ENSMUSG00000029361
ko04066	HIF-1 signaling pathway	0.0556	0.0144	3.85	0.0948073	0.42691	ENSMUSG00000005413;ENSMUSG00000037411
ko00601	Glycosphingolipid biosynthesis - lacto and neolacto series	0.0278	0.0035	7.97	0.118337	0.500732	ENSMUSG00000034780
ko04068	FoxO signaling pathway	0.0556	0.0169	3.28	0.123557	0.500732	ENSMUSG00000022358;ENSMUSG00000038894
ko05166	HTLV-I infection	0.0833	0.036	2.32	0.138289	0.522651	ENSMUSG00000021250;ENSMUSG00000023170;ENSMUSG00000044786
ko05020	Prion diseases	0.0278	0.0042	6.56	0.141862	0.522651	ENSMUSG00000039542
ko04261	Adrenergic signaling in cardiomyocytes	0.0556	0.019	2.92	0.149455	0.525851	ENSMUSG00000020722;ENSMUSG00000061086
ko04921	Oxytocin signaling pathway	0.0556	0.0195	2.84	0.155706	0.525851	ENSMUSG00000020722;ENSMUSG00000021250
ko00860	Porphyrin and chlorophyll metabolism	0.0278	0.0055	5.07	0.179722	0.530169	ENSMUSG00000005413
ko04978	Mineral absorption	0.0278	0.0056	4.96	0.183418	0.530169	ENSMUSG00000005413
ko05010	Alzheimer's disease	0.0556	0.0224	2.48	0.192546	0.530169	ENSMUSG00000029361;ENSMUSG00000064357
ko04930	Type II diabetes mellitus	0.0278	0.0065	4.29	0.208836	0.530169	ENSMUSG00000038894
ko05014	Amyotrophic lateral sclerosis (ALS)	0.0278	0.0065	4.29	0.208836	0.530169	ENSMUSG00000029361
ko00330	Arginine and proline metabolism	0.0278	0.0066	4.21	0.212404	0.530169	ENSMUSG00000029361
ko03010	Ribosome	0.0556	0.024	2.31	0.21388	0.530169	ENSMUSG00000060636;Mus_musculus_newGene_20464
ko04923	Regulation of lipolysis in adipocytes	0.0278	0.0073	3.78	0.233485	0.530169	ENSMUSG00000038894
ko00480	Glutathione metabolism	0.0278	0.0075	3.72	0.236944	0.530169	ENSMUSG00000018339
ko04730	Long-term depression	0.0278	0.0078	3.54	0.247233	0.530169	ENSMUSG00000029361
ko05210	Colorectal cancer	0.0278	0.0081	3.43	0.254016	0.530169	ENSMUSG00000021250
ko05031	Amphetamine addiction	0.0278	0.0082	3.38	0.257386	0.530169	ENSMUSG00000021250
ko04213	Longevity regulating pathway - multiple species	0.0278	0.0085	3.28	0.264081	0.530169	ENSMUSG00000038894
ko04115	p53 signaling pathway	0.0278	0.0088	3.14	0.274013	0.530169	ENSMUSG00000037411
ko04918	Thyroid hormone synthesis	0.0278	0.0088	3.14	0.274013	0.530169	ENSMUSG00000018339
ko04920	Adipocytokine signaling pathway	0.0278	0.0091	3.06	0.280562	0.530169	ENSMUSG00000038894
ko05133	Pertussis	0.0278	0.0091	3.06	0.280562	0.530169	ENSMUSG00000021250
ko04970	Salivary secretion	0.0278	0.0093	2.98	0.287054	0.530169	ENSMUSG00000029361
ko04917	Prolactin signaling pathway	0.0278	0.0096	2.9	0.293488	0.530169	ENSMUSG00000021250
ko05132	Salmonella infection	0.0278	0.01	2.79	0.303034	0.530169	ENSMUSG00000021250
ko04925	Aldosterone synthesis and secretion	0.0278	0.0103	2.69	0.312455	0.530169	ENSMUSG00000023034
ko04350	TGF-beta signaling pathway	0.0278	0.0107	2.6	0.321752	0.530169	ENSMUSG00000048616
ko04742	Taste transduction	0.0278	0.0108	2.57	0.324823	0.530169	ENSMUSG00000010803
ko05140	Leishmaniasis	0.0278	0.0111	2.51	0.330926	0.530169	ENSMUSG00000021250
ko04610	Complement and coagulation cascades	0.0278	0.0114	2.43	0.33998	0.530169	ENSMUSG00000037411
ko00590	Arachidonic acid metabolism	0.0278	0.0116	2.4	0.342972	0.530169	ENSMUSG00000018339
ko04211	Longevity regulating pathway	0.0278	0.0119	2.32	0.351867	0.530169	ENSMUSG00000038894
ko01522	Endocrine resistance	0.0278	0.0121	2.3	0.354806	0.530169	ENSMUSG00000021250
ko04662	B cell receptor signaling pathway	0.0278	0.0122	2.28	0.357732	0.530169	ENSMUSG00000021250
ko04620	Toll-like receptor signaling pathway	0.0278	0.0126	2.21	0.366433	0.530169	ENSMUSG00000021250
ko04933	AGE-RAGE signaling pathway in diabetic complications	0.0278	0.0127	2.19	0.369308	0.530169	ENSMUSG00000037411
ko04922	Glucagon signaling pathway	0.0278	0.0129	2.15	0.375019	0.530169	ENSMUSG00000024042
ko05231	Choline metabolism in cancer	0.0278	0.0129	2.15	0.375019	0.530169	ENSMUSG00000021250
ko04668	TNF signaling pathway	0.0278	0.0137	2.03	0.391854	0.530169	ENSMUSG00000021250
ko04931	Insulin resistance	0.0278	0.0138	2.01	0.394616	0.530169	ENSMUSG00000038894
ko04660	T cell receptor signaling pathway	0.0278	0.0141	1.98	0.400105	0.530169	ENSMUSG00000021250
ko04725	Cholinergic synapse	0.0278	0.0141	1.98	0.400105	0.530169	ENSMUSG00000021250
ko05323	Rheumatoid arthritis	0.0278	0.0143	1.94	0.405545	0.530169	ENSMUSG00000021250
ko04152	AMPK signaling pathway	0.0278	0.0159	1.74	0.439755	0.547756	ENSMUSG00000038894
ko04110	Cell cycle	0.0278	0.0161	1.73	0.442306	0.547756	ENSMUSG00000032411
ko04728	Dopaminergic synapse	0.0278	0.0161	1.73	0.442306	0.547756	ENSMUSG00000021250
ko04380	Osteoclast differentiation	0.0278	0.0167	1.67	0.454891	0.547756	ENSMUSG00000021250
ko00190	Oxidative phosphorylation	0.0278	0.0177	1.57	0.474455	0.547756	ENSMUSG00000064357
ko04210	Apoptosis	0.0278	0.0179	1.55	0.479239	0.547756	ENSMUSG00000021250
ko05206	MicroRNAs in cancer	0.0278	0.0179	1.55	0.479239	0.547756	ENSMUSG00000038894
ko04310	Wnt signaling pathway	0.0278	0.018	1.54	0.481615	0.547756	Mus_musculus_newGene_4800
ko04910	Insulin signaling pathway	0.0278	0.0183	1.52	0.486335	0.547756	ENSMUSG00000038894
ko05012	Parkinson's disease	0.0278	0.0184	1.51	0.488679	0.547756	ENSMUSG00000064357
ko05161	Hepatitis B	0.0278	0.0187	1.49	0.493336	0.547756	ENSMUSG00000021250
ko04390	Hippo signaling pathway	0.0278	0.0192	1.45	0.502528	0.547984	ENSMUSG00000037411
ko04932	Non-alcoholic fatty liver disease (NAFLD)	0.0278	0.0194	1.43	0.507063	0.547984	ENSMUSG00000038894
ko04022	cGMP-PKG signaling pathway	0.0278	0.0213	1.31	0.539816	0.568227	ENSMUSG00000038894
ko04514	Cell adhesion molecules (CAMs)	0.0278	0.0213	1.31	0.539816	0.568227	ENSMUSG00000039542
ko04024	cAMP signaling pathway	0.0278	0.0244	1.14	0.58976	0.601199	ENSMUSG00000021250
ko05016	Huntington's disease	0.0278	0.0248	1.12	0.595387	0.601199	ENSMUSG00000064357
ko05202	Transcriptional misregulation in cancer	0.0278	0.0251	1.1	0.600938	0.601199	ENSMUSG00000055866
ko05152	Tuberculosis	0.0278	0.0253	1.1	0.602772	0.601199	ENSMUSG00000030142
ko04145	Phagosome	0.0278	0.0256	1.08	0.608226	0.601199	ENSMUSG00000029361
ko04020	Calcium signaling pathway	0.0278	0.0265	1.05	0.620668	0.606106	ENSMUSG00000029361
ko04151	PI3K-Akt signaling pathway	0.0278	0.0462	0.6	0.818343	0.789629	ENSMUSG00000023034
ko05200	Pathways in cancer	0.0278	0.0499	0.56	0.842314	0.803198	ENSMUSG00000021250

## Sheet: d-0 vs d-3 KEGG enrich-down
ID	Description	GeneRatio	BgRatio	enrich_factor	pvalue	qvalue	geneID
ko04974	Protein digestion and absorption	0.1842	0.0112	16.45	1.66285e-07	1.36529e-05	ENSMUSG00000001506;ENSMUSG00000004098;ENSMUSG00000022483;ENSMUSG00000026043;ENSMUSG00000029661;ENSMUSG00000029675;ENSMUSG00000091345
ko05144	Malaria	0.1053	0.0066	15.96	0.000105492	0.00384226	ENSMUSG00000052305;ENSMUSG00000069917;ENSMUSG00000069919;ENSMUSG00000073940
ko05143	African trypanosomiasis	0.1053	0.0071	14.84	0.00014039	0.00384226	ENSMUSG00000052305;ENSMUSG00000069917;ENSMUSG00000069919;ENSMUSG00000073940
ko04512	ECM-receptor interaction	0.1053	0.0105	10.07	0.000625902	0.0128475	ENSMUSG00000001506;ENSMUSG00000022483;ENSMUSG00000029661;ENSMUSG00000091345
ko01212	Fatty acid metabolism	0.0789	0.0068	11.53	0.00216112	0.0354879	ENSMUSG00000025153;ENSMUSG00000037071;ENSMUSG00000041220
ko00190	Oxidative phosphorylation	0.1053	0.0177	5.96	0.00432991	0.0592513	ENSMUSG00000002416;ENSMUSG00000037152;ENSMUSG00000050856;ENSMUSG00000074218
ko01040	Biosynthesis of unsaturated fatty acids	0.0526	0.0036	14.58	0.00815902	0.0956997	ENSMUSG00000037071;ENSMUSG00000041220
ko04933	AGE-RAGE signaling pathway in diabetic complications	0.0789	0.0127	6.22	0.0121449	0.124646	ENSMUSG00000001506;ENSMUSG00000026043;ENSMUSG00000029661
ko05016	Huntington's disease	0.1053	0.0248	4.25	0.0139575	0.127332	ENSMUSG00000002416;ENSMUSG00000027230;ENSMUSG00000037152;ENSMUSG00000074218
ko04510	Focal adhesion	0.1053	0.026	4.05	0.0164453	0.135024	ENSMUSG00000001506;ENSMUSG00000022483;ENSMUSG00000029661;ENSMUSG00000091345
ko04611	Platelet activation	0.0789	0.0156	5.07	0.0208685	0.151927	ENSMUSG00000001506;ENSMUSG00000026043;ENSMUSG00000029661
ko04152	AMPK signaling pathway	0.0789	0.0159	4.96	0.0222047	0.151927	ENSMUSG00000025153;ENSMUSG00000027230;ENSMUSG00000037071
ko05146	Amoebiasis	0.0789	0.0171	4.63	0.02649	0.167305	ENSMUSG00000001506;ENSMUSG00000026043;ENSMUSG00000029661
ko04151	PI3K-Akt signaling pathway	0.1316	0.0462	2.85	0.0292815	0.171726	ENSMUSG00000001506;ENSMUSG00000022483;ENSMUSG00000027230;ENSMUSG00000029661;ENSMUSG00000091345
ko05012	Parkinson's disease	0.0789	0.0184	4.29	0.0322909	0.17675	ENSMUSG00000002416;ENSMUSG00000037152;ENSMUSG00000074218
ko04932	Non-alcoholic fatty liver disease (NAFLD)	0.0789	0.0194	4.07	0.0368965	0.189337	ENSMUSG00000002416;ENSMUSG00000037152;ENSMUSG00000074218
ko05010	Alzheimer's disease	0.0789	0.0224	3.52	0.0526285	0.249753	ENSMUSG00000002416;ENSMUSG00000037152;ENSMUSG00000074218
ko04260	Cardiac muscle contraction	0.0526	0.0102	5.16	0.057092	0.249753	ENSMUSG00000068614;ENSMUSG00000074218
ko04925	Aldosterone synthesis and secretion	0.0526	0.0103	5.1	0.058331	0.249753	ENSMUSG00000020866;ENSMUSG00000027230
ko05150	Staphylococcus aureus infection	0.0526	0.0106	4.98	0.0608373	0.249753	ENSMUSG00000038521;ENSMUSG00000041538
ko00061	Fatty acid biosynthesis	0.0263	0.0019	14.1	0.0686965	0.268588	ENSMUSG00000025153
ko04662	B cell receptor signaling pathway	0.0526	0.0122	4.32	0.0779874	0.291054	ENSMUSG00000003379;ENSMUSG00000040592
ko00100	Steroid biosynthesis	0.0263	0.0025	10.57	0.0905571	0.32327	ENSMUSG00000001467
ko05323	Rheumatoid arthritis	0.0526	0.0143	3.68	0.102383	0.350259	ENSMUSG00000028111;ENSMUSG00000041538
ko00062	Fatty acid elongation	0.0263	0.0036	7.29	0.128654	0.422526	ENSMUSG00000041220
ko00020	Citrate cycle (TCA cycle)	0.0263	0.004	6.61	0.141004	0.441187	ENSMUSG00000020917
ko04614	Renin-angiotensin system	0.0263	0.0041	6.41	0.145083	0.441187	ENSMUSG00000028024
ko04261	Adrenergic signaling in cardiomyocytes	0.0526	0.019	2.76	0.162843	0.477509	ENSMUSG00000027230;ENSMUSG00000068614
ko05033	Nicotine addiction	0.0263	0.005	5.29	0.17311	0.477902	ENSMUSG00000031343
ko05322	Systemic lupus erythematosus	0.0526	0.0199	2.64	0.174618	0.477902	ENSMUSG00000038521;ENSMUSG00000041538
ko00860	Porphyrin and chlorophyll metabolism	0.0263	0.0055	4.81	0.188722	0.481816	ENSMUSG00000025270
ko00260	Glycine, serine and threonine metabolism	0.0263	0.0057	4.6	0.19642	0.481816	ENSMUSG00000025270
ko04962	Vasopressin-regulated water reabsorption	0.0263	0.0057	4.6	0.19642	0.481816	ENSMUSG00000027230
ko05030	Cocaine addiction	0.0263	0.0061	4.32	0.207834	0.481816	ENSMUSG00000027230
ko04930	Type II diabetes mellitus	0.0263	0.0065	4.07	0.21909	0.481816	ENSMUSG00000020866
ko05310	Asthma	0.0263	0.0068	3.84	0.23019	0.481816	ENSMUSG00000041538
ko05152	Tuberculosis	0.0526	0.0253	2.08	0.24928	0.481816	ENSMUSG00000031494;ENSMUSG00000041538
ko05340	Primary immunodeficiency	0.0263	0.0076	3.47	0.251931	0.481816	ENSMUSG00000003379
ko04145	Phagosome	0.0526	0.0256	2.05	0.254574	0.481816	ENSMUSG00000031494;ENSMUSG00000041538
ko05205	Proteoglycans in cancer	0.0526	0.0258	2.04	0.256339	0.481816	ENSMUSG00000001506;ENSMUSG00000029661
ko05332	Graft-versus-host disease	0.0263	0.0078	3.36	0.259044	0.481816	ENSMUSG00000041538
ko05031	Amphetamine addiction	0.0263	0.0082	3.2	0.269591	0.481816	ENSMUSG00000027230
ko05321	Inflammatory bowel disease (IBD)	0.0263	0.0083	3.16	0.273074	0.481816	ENSMUSG00000041538
ko04918	Thyroid hormone synthesis	0.0263	0.0088	2.98	0.286844	0.481816	ENSMUSG00000027230
ko04672	Intestinal immune network for IgA production	0.0263	0.009	2.94	0.290247	0.481816	ENSMUSG00000041538
ko04940	Type I diabetes mellitus	0.0263	0.0091	2.9	0.293634	0.481816	ENSMUSG00000041538
ko05133	Pertussis	0.0263	0.0091	2.9	0.293634	0.481816	ENSMUSG00000038521
ko04911	Insulin secretion	0.0263	0.0106	2.49	0.333071	0.481816	ENSMUSG00000027230
ko04742	Taste transduction	0.0263	0.0108	2.43	0.339431	0.481816	ENSMUSG00000031343
ko04727	GABAergic synapse	0.0263	0.011	2.4	0.34259	0.481816	ENSMUSG00000031343
ko05140	Leishmaniasis	0.0263	0.0111	2.38	0.345733	0.481816	ENSMUSG00000041538
ko05330	Allograft rejection	0.0263	0.0111	2.38	0.345733	0.481816	ENSMUSG00000041538
ko05215	Prostate cancer	0.0263	0.0112	2.35	0.348862	0.481816	ENSMUSG00000027230
ko03320	PPAR signaling pathway	0.0263	0.0113	2.32	0.351976	0.481816	ENSMUSG00000037071
ko04610	Complement and coagulation cascades	0.0263	0.0114	2.3	0.355076	0.481816	ENSMUSG00000038521
ko00590	Arachidonic acid metabolism	0.0263	0.0116	2.27	0.358162	0.481816	ENSMUSG00000050737
ko05032	Morphine addiction	0.0263	0.0117	2.25	0.361233	0.481816	ENSMUSG00000031343
ko04612	Antigen processing and presentation	0.0263	0.0118	2.23	0.364289	0.481816	ENSMUSG00000041538
ko04211	Longevity regulating pathway	0.0263	0.0119	2.2	0.367332	0.481816	ENSMUSG00000027230
ko04713	Circadian entrainment	0.0263	0.0119	2.2	0.367332	0.481816	ENSMUSG00000020866
ko04915	Estrogen signaling pathway	0.0263	0.0123	2.14	0.376374	0.481816	ENSMUSG00000027230
ko04620	Toll-like receptor signaling pathway	0.0263	0.0126	2.09	0.382333	0.481816	ENSMUSG00000028111
ko04916	Melanogenesis	0.0263	0.0126	2.09	0.382333	0.481816	ENSMUSG00000027230
ko04723	Retrograde endocannabinoid signaling	0.0263	0.0127	2.07	0.385291	0.481816	ENSMUSG00000031343
ko04922	Glucagon signaling pathway	0.0263	0.0129	2.03	0.391166	0.481816	ENSMUSG00000027230
ko05320	Autoimmune thyroid disease	0.0263	0.0129	2.03	0.391166	0.481816	ENSMUSG00000041538
ko04080	Neuroactive ligand-receptor interaction	0.0526	0.0357	1.47	0.395872	0.481816	ENSMUSG00000031343;ENSMUSG00000044338
ko04640	Hematopoietic cell lineage	0.0263	0.0137	1.92	0.408466	0.481816	ENSMUSG00000024673
ko04668	TNF signaling pathway	0.0263	0.0137	1.92	0.408466	0.481816	ENSMUSG00000027230
ko04931	Insulin resistance	0.0263	0.0138	1.9	0.411302	0.481816	ENSMUSG00000027230
ko04725	Cholinergic synapse	0.0263	0.0141	1.87	0.416935	0.481816	ENSMUSG00000027230
ko05416	Viral myocarditis	0.0263	0.0143	1.84	0.422516	0.481816	ENSMUSG00000041538
ko05145	Toxoplasmosis	0.0263	0.0147	1.79	0.430789	0.484522	ENSMUSG00000041538
ko04142	Lysosome	0.0263	0.0161	1.64	0.46015	0.503743	ENSMUSG00000028111
ko04728	Dopaminergic synapse	0.0263	0.0161	1.64	0.46015	0.503743	ENSMUSG00000027230
ko04380	Osteoclast differentiation	0.0263	0.0167	1.58	0.473003	0.511	ENSMUSG00000028111
ko04210	Apoptosis	0.0263	0.0179	1.47	0.497821	0.524894	ENSMUSG00000028111
ko04310	Wnt signaling pathway	0.0263	0.018	1.46	0.500239	0.524894	ENSMUSG00000020218
ko04910	Insulin signaling pathway	0.0263	0.0183	1.44	0.505042	0.524894	ENSMUSG00000025153
ko05161	Hepatitis B	0.0263	0.0187	1.41	0.512162	0.52564	ENSMUSG00000027230
ko04022	cGMP-PKG signaling pathway	0.0263	0.0213	1.24	0.559282	0.556977	ENSMUSG00000027230
ko04514	Cell adhesion molecules (CAMs)	0.0263	0.0213	1.24	0.559282	0.556977	ENSMUSG00000041538
ko05162	Measles	0.0263	0.0217	1.22	0.565641	0.556977	ENSMUSG00000031494
ko05164	Influenza A	0.0263	0.0219	1.2	0.56983	0.556977	ENSMUSG00000041538
ko05034	Alcoholism	0.0263	0.0229	1.15	0.586198	0.563466	ENSMUSG00000027230
ko04062	Chemokine signaling pathway	0.0263	0.0231	1.14	0.590195	0.563466	ENSMUSG00000047880
ko03010	Ribosome	0.0263	0.024	1.1	0.603888	0.568783	Mus_musculus_newGene_8222
ko04024	cAMP signaling pathway	0.0263	0.0244	1.08	0.609619	0.568783	ENSMUSG00000027230
ko04020	Calcium signaling pathway	0.0263	0.0265	0.99	0.640602	0.589165	ENSMUSG00000020866
ko05168	Herpes simplex infection	0.0263	0.0269	0.98	0.645815	0.589165	ENSMUSG00000041538
ko05203	Viral carcinogenesis	0.0263	0.0285	0.92	0.667568	0.602317	ENSMUSG00000027230
ko04060	Cytokine-cytokine receptor interaction	0.0263	0.0319	0.83	0.70867	0.632451	ENSMUSG00000047880
ko04010	MAPK signaling pathway	0.0263	0.0327	0.8	0.718491	0.634321	ENSMUSG00000020866
ko05166	HTLV-I infection	0.0263	0.036	0.73	0.752224	0.657038	ENSMUSG00000041538

## Sheet: d-0 vs d-7 KEGG enrich-up
ID	Description	GeneRatio	BgRatio	enrich_factor	pvalue	qvalue	geneID
ko04713	Circadian entrainment	0.1875	0.0119	15.69	0.000826833	0.0239217	ENSMUSG00000021250;ENSMUSG00000028957;ENSMUSG00000055866
ko04933	AGE-RAGE signaling pathway in diabetic complications	0.1875	0.0127	14.77	0.000986386	0.0239217	ENSMUSG00000031273;ENSMUSG00000037411;ENSMUSG00000038418
ko04710	Circadian rhythm	0.125	0.0035	35.87	0.00136354	0.0239217	ENSMUSG00000028957;ENSMUSG00000055866
ko05031	Amphetamine addiction	0.125	0.0082	15.22	0.00740394	0.0748069	ENSMUSG00000021250;ENSMUSG00000022602
ko05168	Herpes simplex infection	0.1875	0.0269	6.97	0.00828237	0.0748069	ENSMUSG00000021250;ENSMUSG00000028957;ENSMUSG00000055866
ko04115	p53 signaling pathway	0.125	0.0088	14.15	0.00852799	0.0748069	ENSMUSG00000037411;ENSMUSG00000044303
ko04010	MAPK signaling pathway	0.1875	0.0327	5.73	0.0141539	0.083751	ENSMUSG00000021250;ENSMUSG00000023034;ENSMUSG00000109061
ko01522	Endocrine resistance	0.125	0.0121	10.35	0.0155048	0.083751	ENSMUSG00000021250;ENSMUSG00000044303
ko04620	Toll-like receptor signaling pathway	0.125	0.0126	9.94	0.0167392	0.083751	ENSMUSG00000021250;ENSMUSG00000109061
ko05166	HTLV-I infection	0.1875	0.036	5.21	0.0182133	0.083751	ENSMUSG00000021250;ENSMUSG00000038418;ENSMUSG00000044303
ko04668	TNF signaling pathway	0.125	0.0137	9.13	0.019666	0.083751	ENSMUSG00000021250;ENSMUSG00000109061
ko05142	Chagas disease (American trypanosomiasis)	0.125	0.0139	8.97	0.0203439	0.083751	ENSMUSG00000021250;ENSMUSG00000037411
ko04660	T cell receptor signaling pathway	0.125	0.0141	8.89	0.0206865	0.083751	ENSMUSG00000021250;ENSMUSG00000109061
ko04380	Osteoclast differentiation	0.125	0.0167	7.5	0.0284327	0.103938	ENSMUSG00000021250;ENSMUSG00000109061
ko05146	Amoebiasis	0.125	0.0171	7.33	0.0296222	0.103938	ENSMUSG00000031273;ENSMUSG00000079049
ko05012	Parkinson's disease	0.125	0.0184	6.79	0.0341529	0.108373	ENSMUSG00000029223;ENSMUSG00000064357
ko05161	Hepatitis B	0.125	0.0187	6.7	0.0350046	0.108373	ENSMUSG00000021250;ENSMUSG00000033730
ko05200	Pathways in cancer	0.1875	0.0499	3.76	0.0425692	0.124471	ENSMUSG00000021250;ENSMUSG00000031273;ENSMUSG00000044303
ko05020	Prion diseases	0.0625	0.0042	14.77	0.0656564	0.181874	ENSMUSG00000038418
ko05203	Viral carcinogenesis	0.125	0.0285	4.39	0.0746756	0.196515	ENSMUSG00000033730;ENSMUSG00000044303
ko05219	Bladder cancer	0.0625	0.0051	12.25	0.0786622	0.197148	ENSMUSG00000044303
ko05223	Non-small cell lung cancer	0.0625	0.0071	8.81	0.107755	0.208196	ENSMUSG00000044303
ko05214	Glioma	0.0625	0.008	7.85	0.120211	0.208196	ENSMUSG00000044303
ko05210	Colorectal cancer	0.0625	0.0081	7.73	0.121977	0.208196	ENSMUSG00000021250
ko05212	Pancreatic cancer	0.0625	0.0083	7.5	0.125499	0.208196	ENSMUSG00000044303
ko05218	Melanoma	0.0625	0.009	6.97	0.134246	0.208196	ENSMUSG00000044303
ko05133	Pertussis	0.0625	0.0091	6.88	0.135985	0.208196	ENSMUSG00000021250
ko05220	Chronic myeloid leukemia	0.0625	0.0092	6.79	0.137722	0.208196	ENSMUSG00000044303
ko04917	Prolactin signaling pathway	0.0625	0.0096	6.52	0.142911	0.208196	ENSMUSG00000021250
ko05132	Salmonella infection	0.0625	0.01	6.28	0.148071	0.208196	ENSMUSG00000021250
ko04260	Cardiac muscle contraction	0.0625	0.0102	6.12	0.151495	0.208196	ENSMUSG00000026414
ko04925	Aldosterone synthesis and secretion	0.0625	0.0103	6.05	0.153202	0.208196	ENSMUSG00000023034
ko05410	Hypertrophic cardiomyopathy (HCM)	0.0625	0.0103	6.05	0.153202	0.208196	ENSMUSG00000026414
ko01524	Platinum drug resistance	0.0625	0.0105	5.98	0.154905	0.208196	ENSMUSG00000044303
ko04512	ECM-receptor interaction	0.0625	0.0105	5.98	0.154905	0.208196	ENSMUSG00000031273
ko05222	Small cell lung cancer	0.0625	0.0107	5.84	0.158303	0.208196	ENSMUSG00000031273
ko04012	ErbB signaling pathway	0.0625	0.0111	5.64	0.163376	0.208196	ENSMUSG00000109061
ko05140	Leishmaniasis	0.0625	0.0111	5.64	0.163376	0.208196	ENSMUSG00000021250
ko04912	GnRH signaling pathway	0.0625	0.0112	5.58	0.165061	0.208196	ENSMUSG00000109061
ko04974	Protein digestion and absorption	0.0625	0.0112	5.58	0.165061	0.208196	ENSMUSG00000031273
ko04151	PI3K-Akt signaling pathway	0.125	0.0462	2.71	0.166982	0.208196	ENSMUSG00000023034;ENSMUSG00000031273
ko04610	Complement and coagulation cascades	0.0625	0.0114	5.46	0.168421	0.208196	ENSMUSG00000037411
ko04664	Fc epsilon RI signaling pathway	0.0625	0.0116	5.4	0.170096	0.208196	ENSMUSG00000109061
ko04662	B cell receptor signaling pathway	0.0625	0.0122	5.12	0.178424	0.21062	ENSMUSG00000021250
ko04915	Estrogen signaling pathway	0.0625	0.0123	5.07	0.18008	0.21062	ENSMUSG00000021250
ko05231	Choline metabolism in cancer	0.0625	0.0129	4.83	0.188314	0.215462	ENSMUSG00000021250
ko05414	Dilated cardiomyopathy	0.0625	0.0139	4.48	0.201328	0.218696	ENSMUSG00000026414
ko04725	Cholinergic synapse	0.0625	0.0141	4.44	0.202941	0.218696	ENSMUSG00000021250
ko05323	Rheumatoid arthritis	0.0625	0.0143	4.37	0.206157	0.218696	ENSMUSG00000021250
ko04066	HIF-1 signaling pathway	0.0625	0.0144	4.33	0.207761	0.218696	ENSMUSG00000037411
ko04722	Neurotrophin signaling pathway	0.0625	0.0151	4.15	0.215734	0.222636	ENSMUSG00000109061
ko04110	Cell cycle	0.0625	0.0161	3.89	0.228335	0.226748	ENSMUSG00000044303
ko04728	Dopaminergic synapse	0.0625	0.0161	3.89	0.228335	0.226748	ENSMUSG00000021250
ko00190	Oxidative phosphorylation	0.0625	0.0177	3.54	0.248407	0.236326	ENSMUSG00000064357
ko04210	Apoptosis	0.0625	0.0179	3.49	0.251451	0.236326	ENSMUSG00000021250
ko05206	MicroRNAs in cancer	0.0625	0.0179	3.49	0.251451	0.236326	ENSMUSG00000044303
ko04530	Tight junction	0.0625	0.0183	3.42	0.255996	0.236377	ENSMUSG00000020908
ko04261	Adrenergic signaling in cardiomyocytes	0.0625	0.019	3.28	0.265008	0.237683	ENSMUSG00000026414
ko04390	Hippo signaling pathway	0.0625	0.0192	3.26	0.2665	0.237683	ENSMUSG00000037411
ko04921	Oxytocin signaling pathway	0.0625	0.0195	3.2	0.270959	0.237683	ENSMUSG00000021250
ko04141	Protein processing in endoplasmic reticulum	0.0625	0.021	2.97	0.288542	0.248957	ENSMUSG00000109061
ko05164	Influenza A	0.0625	0.0219	2.85	0.298614	0.253492	ENSMUSG00000109061
ko05010	Alzheimer's disease	0.0625	0.0224	2.79	0.304309	0.254227	ENSMUSG00000064357
ko04024	cAMP signaling pathway	0.0625	0.0244	2.56	0.32666	0.267039	ENSMUSG00000021250
ko05016	Huntington's disease	0.0625	0.0248	2.52	0.330776	0.267039	ENSMUSG00000064357
ko05202	Transcriptional misregulation in cancer	0.0625	0.0251	2.49	0.334867	0.267039	ENSMUSG00000055866
ko04510	Focal adhesion	0.0625	0.026	2.4	0.344323	0.270482	ENSMUSG00000031273
ko05169	Epstein-Barr virus infection	0.0625	0.0307	2.03	0.393494	0.304562	ENSMUSG00000109061

## Sheet: d-0 vs d-7 KEGG enrich-down
ID	Description	GeneRatio	BgRatio	enrich_factor	pvalue	qvalue	geneID
ko04512	ECM-receptor interaction	0.2353	0.0105	22.51	2.38509e-05	0.000395868	ENSMUSG00000022483;ENSMUSG00000029661;ENSMUSG00000031849;ENSMUSG00000039084
ko04974	Protein digestion and absorption	0.2353	0.0112	21.01	3.13396e-05	0.000395868	ENSMUSG00000004098;ENSMUSG00000022483;ENSMUSG00000029661;ENSMUSG00000029675
ko04510	Focal adhesion	0.2353	0.026	9.05	0.000811093	0.00683025	ENSMUSG00000022483;ENSMUSG00000029661;ENSMUSG00000031849;ENSMUSG00000039084
ko04710	Circadian rhythm	0.1176	0.0035	33.76	0.00154202	0.00973905	ENSMUSG00000026077;ENSMUSG00000055116
ko04151	PI3K-Akt signaling pathway	0.2353	0.0462	5.1	0.00659329	0.0333135	ENSMUSG00000022483;ENSMUSG00000029661;ENSMUSG00000031849;ENSMUSG00000039084
ko00590	Arachidonic acid metabolism	0.1176	0.0116	10.16	0.0160993	0.0677866	ENSMUSG00000018924;ENSMUSG00000050737
ko04060	Cytokine-cytokine receptor interaction	0.1176	0.0319	3.69	0.100511	0.270704	ENSMUSG00000047880;ENSMUSG00000078735
ko00591	Linoleic acid metabolism	0.0588	0.0065	9.09	0.104602	0.270704	ENSMUSG00000018924
ko05144	Malaria	0.0588	0.0066	8.92	0.106508	0.270704	ENSMUSG00000031849
ko00561	Glycerolipid metabolism	0.0588	0.0072	8.15	0.115985	0.270704	ENSMUSG00000041653
ko04923	Regulation of lipolysis in adipocytes	0.0588	0.0073	8.01	0.117869	0.270704	ENSMUSG00000020963
ko04918	Thyroid hormone synthesis	0.0588	0.0088	6.66	0.140184	0.286646	ENSMUSG00000020963
ko00980	Metabolism of xenobiotics by cytochrome P450	0.0588	0.0093	6.3	0.147503	0.286646	ENSMUSG00000040703
ko00830	Retinol metabolism	0.0588	0.0119	4.92	0.184977	0.306002	ENSMUSG00000040703
ko04933	AGE-RAGE signaling pathway in diabetic complications	0.0588	0.0127	4.63	0.195396	0.306002	ENSMUSG00000029661
ko05320	Autoimmune thyroid disease	0.0588	0.0129	4.54	0.198841	0.306002	ENSMUSG00000020963
ko04640	Hematopoietic cell lineage	0.0588	0.0137	4.3	0.209093	0.306002	ENSMUSG00000078735
ko04611	Platelet activation	0.0588	0.0156	3.78	0.234185	0.306002	ENSMUSG00000029661
ko04728	Dopaminergic synapse	0.0588	0.0161	3.66	0.240748	0.306002	ENSMUSG00000055116
ko05146	Amoebiasis	0.0588	0.0171	3.45	0.253717	0.306002	ENSMUSG00000029661
ko04726	Serotonergic synapse	0.0588	0.0172	3.42	0.255323	0.306002	ENSMUSG00000018924
ko04310	Wnt signaling pathway	0.0588	0.018	3.26	0.266477	0.306002	ENSMUSG00000020218
ko04630	Jak-STAT signaling pathway	0.0588	0.0203	2.9	0.29444	0.323249	ENSMUSG00000078735
ko04062	Chemokine signaling pathway	0.0588	0.0231	2.54	0.328712	0.323249	ENSMUSG00000047880
ko03010	Ribosome	0.0588	0.024	2.45	0.338827	0.323249	Mus_musculus_newGene_8222
ko04024	cAMP signaling pathway	0.0588	0.0244	2.41	0.343118	0.323249	ENSMUSG00000020963
ko04145	Phagosome	0.0588	0.0256	2.29	0.357233	0.323249	ENSMUSG00000031849
ko05205	Proteoglycans in cancer	0.0588	0.0258	2.28	0.358629	0.323249	ENSMUSG00000029661
ko05168	Herpes simplex infection	0.0588	0.0269	2.19	0.371063	0.323249	ENSMUSG00000055116
ko04080	Neuroactive ligand-receptor interaction	0.0588	0.0357	1.65	0.461494	0.388626	ENSMUSG00000020963

## Sheet: d-0 vs d-10 KEGG enrich-up
ID	Description	GeneRatio	BgRatio	enrich_factor	pvalue	qvalue	geneID
ko01040	Biosynthesis of unsaturated fatty acids	0.0286	0.0036	7.92	0.00149477	0.178825	ENSMUSG00000020777;ENSMUSG00000021228;ENSMUSG00000024665;ENSMUSG00000052392
ko00982	Drug metabolism - cytochrome P450	0.0429	0.0093	4.59	0.00188759	0.178825	ENSMUSG00000015134;ENSMUSG00000025479;ENSMUSG00000026691;ENSMUSG00000028088;ENSMUSG00000055301;ENSMUSG00000090145
ko04012	ErbB signaling pathway	0.0429	0.0111	3.87	0.00446822	0.282204	ENSMUSG00000018166;ENSMUSG00000029377;ENSMUSG00000032311;ENSMUSG00000040525;ENSMUSG00000062991;ENSMUSG00000109061
ko05204	Chemical carcinogenesis	0.0429	0.0127	3.38	0.00861992	0.386939	ENSMUSG00000015134;ENSMUSG00000025479;ENSMUSG00000030483;ENSMUSG00000032487;ENSMUSG00000055301;ENSMUSG00000090145
ko00270	Cysteine and methionine metabolism	0.0286	0.0063	4.5	0.0117135	0.386939	ENSMUSG00000027597;ENSMUSG00000029596;ENSMUSG00000048087;Mus_musculus_newGene_37696
ko04640	Hematopoietic cell lineage	0.0429	0.0137	3.13	0.0122531	0.386939	ENSMUSG00000026072;ENSMUSG00000027947;ENSMUSG00000028859;ENSMUSG00000032093;ENSMUSG00000051439;ENSMUSG00000053977
ko01521	EGFR tyrosine kinase inhibitor resistance	0.0357	0.0105	3.42	0.0153737	0.416131	ENSMUSG00000009376;ENSMUSG00000018166;ENSMUSG00000027947;ENSMUSG00000030849;ENSMUSG00000062991
ko03320	PPAR signaling pathway	0.0357	0.0113	3.15	0.021042	0.498363	ENSMUSG00000002289;ENSMUSG00000020777;ENSMUSG00000024665;ENSMUSG00000024900;ENSMUSG00000027513
ko00770	Pantothenate and CoA biosynthesis	0.0143	0.0022	6.38	0.038433	0.529598	ENSMUSG00000033610;ENSMUSG00000037370
ko05206	MicroRNAs in cancer	0.0429	0.0179	2.39	0.0396647	0.529598	ENSMUSG00000009376;ENSMUSG00000018166;ENSMUSG00000028364;ENSMUSG00000032487;ENSMUSG00000040152;ENSMUSG00000044303
ko00980	Metabolism of xenobiotics by cytochrome P450	0.0286	0.0093	3.06	0.0414868	0.529598	ENSMUSG00000015134;ENSMUSG00000025479;ENSMUSG00000055301;ENSMUSG00000090145
ko04978	Mineral absorption	0.0214	0.0056	3.83	0.0431772	0.529598	ENSMUSG00000005413;ENSMUSG00000020829;ENSMUSG00000026177
ko00220	Arginine biosynthesis	0.0143	0.0026	5.47	0.0510012	0.529598	ENSMUSG00000025533;ENSMUSG00000029361
ko04066	HIF-1 signaling pathway	0.0357	0.0144	2.47	0.0516655	0.529598	ENSMUSG00000001131;ENSMUSG00000005413;ENSMUSG00000027460;ENSMUSG00000027947;ENSMUSG00000037411
ko00532	Glycosaminoglycan biosynthesis - chondroitin sulfate / dermatan sulfate	0.0143	0.0027	5.22	0.0554758	0.529598	ENSMUSG00000058152;Mus_musculus_newGene_4787
ko04964	Proximal tubule bicarbonate reclamation	0.0143	0.0027	5.22	0.0554758	0.529598	ENSMUSG00000010064;ENSMUSG00000027513
ko00510	N-Glycan biosynthesis	0.0286	0.0103	2.77	0.0564902	0.529598	Mus_musculus_newGene_17809;Mus_musculus_newGene_17810;Mus_musculus_newGene_2303;Mus_musculus_newGene_3006
ko04151	PI3K-Akt signaling pathway	0.0786	0.0462	1.7	0.0586628	0.529598	ENSMUSG00000009376;ENSMUSG00000025017;ENSMUSG00000027460;ENSMUSG00000027513;ENSMUSG00000027947;ENSMUSG00000028364;ENSMUSG00000028859;ENSMUSG00000029304;ENSMUSG00000030244;ENSMUSG00000030849;ENSMUSG00000040152
ko05202	Transcriptional misregulation in cancer	0.05	0.0251	1.99	0.0626551	0.529598	ENSMUSG00000009350;ENSMUSG00000009376;ENSMUSG00000020125;ENSMUSG00000020644;ENSMUSG00000028341;ENSMUSG00000051439;ENSMUSG00000055866
ko00010	Glycolysis / Gluconeogenesis	0.0286	0.0107	2.67	0.0627766	0.529598	ENSMUSG00000015134;ENSMUSG00000027513;ENSMUSG00000035473;ENSMUSG00000055301
ko00071	Fatty acid degradation	0.0214	0.0066	3.25	0.064556	0.529598	ENSMUSG00000020777;ENSMUSG00000024900;ENSMUSG00000055301
ko04977	Vitamin digestion and absorption	0.0143	0.003	4.78	0.0648161	0.529598	ENSMUSG00000020829;ENSMUSG00000040918
ko00290	Valine, leucine and isoleucine biosynthesis	0.0071	0.0005	14.35	0.067907	0.529598	ENSMUSG00000029596
ko01212	Fatty acid metabolism	0.0214	0.0068	3.13	0.0705361	0.529598	ENSMUSG00000020777;ENSMUSG00000024665;ENSMUSG00000024900
ko00140	Steroid hormone biosynthesis	0.0286	0.0112	2.55	0.0717077	0.529598	ENSMUSG00000003555;ENSMUSG00000025479;ENSMUSG00000030483;ENSMUSG00000090145
ko00592	alpha-Linolenic acid metabolism	0.0143	0.0032	4.41	0.0746394	0.529598	ENSMUSG00000020777;ENSMUSG00000024665
ko04514	Cell adhesion molecules (CAMs)	0.0429	0.0213	2.01	0.0779302	0.529598	ENSMUSG00000024304;ENSMUSG00000039542;ENSMUSG00000048163;ENSMUSG00000053977;ENSMUSG00000055022;ENSMUSG00000071552
ko04060	Cytokine-cytokine receptor interaction	0.0571	0.0319	1.79	0.0782629	0.529598	ENSMUSG00000002897;ENSMUSG00000009376;ENSMUSG00000026072;ENSMUSG00000027947;ENSMUSG00000028859;ENSMUSG00000029380;ENSMUSG00000071713;ENSMUSG00000094065
ko04710	Circadian rhythm	0.0143	0.0035	4.1	0.0849017	0.533987	ENSMUSG00000028957;ENSMUSG00000055866
ko04713	Circadian entrainment	0.0286	0.0119	2.39	0.0862515	0.533987	ENSMUSG00000028957;ENSMUSG00000029361;ENSMUSG00000038473;ENSMUSG00000055866
ko00500	Starch and sucrose metabolism	0.0214	0.0076	2.82	0.0898903	0.533987	ENSMUSG00000030244;ENSMUSG00000037370;ENSMUSG00000090145
ko00062	Fatty acid elongation	0.0143	0.0036	3.96	0.0901845	0.533987	ENSMUSG00000021228;ENSMUSG00000052392
ko04115	p53 signaling pathway	0.0214	0.0088	2.43	0.126379	0.725618	ENSMUSG00000037411;ENSMUSG00000040152;ENSMUSG00000044303
ko04660	T cell receptor signaling pathway	0.0286	0.0141	2.03	0.13436	0.733285	ENSMUSG00000032093;ENSMUSG00000040525;ENSMUSG00000053977;ENSMUSG00000109061
ko00760	Nicotinate and nicotinamide metabolism	0.0143	0.0046	3.1	0.135454	0.733285	ENSMUSG00000032271;ENSMUSG00000037370
ko00040	Pentose and glucuronate interconversions	0.0143	0.0051	2.8	0.159649	0.803694	ENSMUSG00000035769;ENSMUSG00000090145
ko05219	Bladder cancer	0.0143	0.0051	2.8	0.159649	0.803694	ENSMUSG00000040152;ENSMUSG00000044303
ko05100	Bacterial invasion of epithelial cells	0.0214	0.01	2.15	0.162974	0.803694	ENSMUSG00000009376;ENSMUSG00000036885;ENSMUSG00000040525
ko00350	Tyrosine metabolism	0.0143	0.0052	2.73	0.165818	0.803694	ENSMUSG00000015134;ENSMUSG00000055301
ko00430	Taurine and hypotaurine metabolism	0.0071	0.0014	5.22	0.175907	0.803694	ENSMUSG00000040471
ko00860	Porphyrin and chlorophyll metabolism	0.0143	0.0055	2.61	0.178278	0.803694	ENSMUSG00000005413;ENSMUSG00000090145
ko04512	ECM-receptor interaction	0.0214	0.0105	2.05	0.180162	0.803694	ENSMUSG00000028364;ENSMUSG00000029304;ENSMUSG00000040152
ko04064	NF-kappa B signaling pathway	0.0286	0.0159	1.79	0.184	0.803694	ENSMUSG00000026072;ENSMUSG00000032487;ENSMUSG00000051439;ENSMUSG00000094065
ko04015	Rap1 signaling pathway	0.0429	0.0276	1.55	0.190634	0.803694	ENSMUSG00000009376;ENSMUSG00000022148;ENSMUSG00000027460;ENSMUSG00000030849;ENSMUSG00000040152;ENSMUSG00000049044
ko00260	Glycine, serine and threonine metabolism	0.0143	0.0057	2.5	0.190877	0.803694	ENSMUSG00000015970;ENSMUSG00000029596
ko00790	Folate biosynthesis	0.0071	0.0017	4.1	0.2183	0.842756	ENSMUSG00000037580
ko00590	Arachidonic acid metabolism	0.0214	0.0116	1.85	0.220442	0.842756	ENSMUSG00000025479;ENSMUSG00000030483;ENSMUSG00000032487
ko05014	Amyotrophic lateral sclerosis (ALS)	0.0143	0.0065	2.21	0.229278	0.842756	ENSMUSG00000005089;ENSMUSG00000029361
ko00604	Glycosphingolipid biosynthesis - ganglio series	0.0071	0.0019	3.83	0.231944	0.842756	ENSMUSG00000006731
ko00830	Retinol metabolism	0.0214	0.0119	1.79	0.234264	0.842756	ENSMUSG00000030483;ENSMUSG00000055301;ENSMUSG00000090145
ko00310	Lysine degradation	0.0143	0.0066	2.17	0.235738	0.842756	ENSMUSG00000029695;ENSMUSG00000035878
ko00330	Arginine and proline metabolism	0.0143	0.0066	2.17	0.235738	0.842756	ENSMUSG00000003526;ENSMUSG00000029361
ko05144	Malaria	0.0143	0.0066	2.17	0.235738	0.842756	ENSMUSG00000009376;ENSMUSG00000040152
ko00120	Primary bile acid biosynthesis	0.0071	0.002	3.59	0.245351	0.845229	ENSMUSG00000050370
ko00533	Glycosaminoglycan biosynthesis - keratan sulfate	0.0071	0.002	3.59	0.245351	0.845229	ENSMUSG00000033350
ko04620	Toll-like receptor signaling pathway	0.0214	0.0126	1.7	0.257625	0.871662	ENSMUSG00000029304;ENSMUSG00000051439;ENSMUSG00000109061
ko04922	Glucagon signaling pathway	0.0214	0.0129	1.66	0.271795	0.881971	ENSMUSG00000024900;ENSMUSG00000027513;ENSMUSG00000030244
ko00983	Drug metabolism - other enzymes	0.0143	0.0073	1.95	0.274636	0.881971	ENSMUSG00000026839;ENSMUSG00000090145
ko04913	Ovarian steroidogenesis	0.0143	0.0073	1.95	0.274636	0.881971	ENSMUSG00000003555;ENSMUSG00000032487
ko05340	Primary immunodeficiency	0.0143	0.0076	1.88	0.287605	0.889502	ENSMUSG00000032093;ENSMUSG00000053977
ko04145	Phagosome	0.0357	0.0256	1.39	0.28973	0.889502	ENSMUSG00000009350;ENSMUSG00000026390;ENSMUSG00000029361;ENSMUSG00000040152;ENSMUSG00000051439
ko00670	One carbon pool by folate	0.0071	0.0025	2.87	0.296697	0.889502	ENSMUSG00000040675
ko04668	TNF signaling pathway	0.0214	0.0137	1.57	0.300367	0.889502	ENSMUSG00000029380;ENSMUSG00000032487;ENSMUSG00000109061
ko04370	VEGF signaling pathway	0.0143	0.0078	1.82	0.30055	0.889502	ENSMUSG00000028071;ENSMUSG00000032487
ko04931	Insulin resistance	0.0214	0.0138	1.55	0.305149	0.889502	ENSMUSG00000024900;ENSMUSG00000027513;ENSMUSG00000030244
ko05134	Legionellosis	0.0143	0.0083	1.71	0.326314	0.908201	ENSMUSG00000029380;ENSMUSG00000051439
ko05230	Central carbon metabolism in cancer	0.0143	0.0086	1.66	0.339109	0.908201	ENSMUSG00000009376;ENSMUSG00000030849
ko00360	Phenylalanine metabolism	0.0071	0.003	2.39	0.344572	0.908201	ENSMUSG00000015134
ko05218	Melanoma	0.0143	0.009	1.59	0.35816	0.908201	ENSMUSG00000009376;ENSMUSG00000044303
ko04920	Adipocytokine signaling pathway	0.0143	0.0091	1.57	0.364468	0.908201	ENSMUSG00000024900;ENSMUSG00000027513
ko00340	Histidine metabolism	0.0071	0.0032	2.21	0.367282	0.908201	ENSMUSG00000015134
ko04744	Phototransduction	0.0071	0.0032	2.21	0.367282	0.908201	ENSMUSG00000034837
ko04950	Maturity onset diabetes of the young	0.0071	0.0032	2.21	0.367282	0.908201	ENSMUSG00000026398
ko05220	Chronic myeloid leukemia	0.0143	0.0092	1.55	0.370752	0.908201	ENSMUSG00000040525;ENSMUSG00000044303
ko05412	Arrhythmogenic right ventricular cardiomyopathy (ARVC)	0.0143	0.0092	1.55	0.370752	0.908201	ENSMUSG00000024304;ENSMUSG00000024331
ko04360	Axon guidance	0.0286	0.0222	1.29	0.37588	0.908201	ENSMUSG00000009376;ENSMUSG00000026259;ENSMUSG00000029859;ENSMUSG00000052516
ko00534	Glycosaminoglycan biosynthesis - heparan sulfate / heparin	0.0071	0.0034	2.13	0.378342	0.908201	Mus_musculus_newGene_4787
ko00650	Butanoate metabolism	0.0071	0.0034	2.13	0.378342	0.908201	ENSMUSG00000030935
ko04152	AMPK signaling pathway	0.0214	0.0159	1.35	0.386379	0.908201	ENSMUSG00000024900;ENSMUSG00000027513;ENSMUSG00000030244
ko00601	Glycosphingolipid biosynthesis - lacto and neolacto series	0.0071	0.0035	2.05	0.38921	0.908201	ENSMUSG00000034780
ko04144	Endocytosis	0.0429	0.0366	1.17	0.406055	0.908201	ENSMUSG00000009376;ENSMUSG00000018166;ENSMUSG00000024065;ENSMUSG00000026764;ENSMUSG00000030849;ENSMUSG00000040525
ko05132	Salmonella infection	0.0143	0.01	1.43	0.407913	0.908201	ENSMUSG00000029380;ENSMUSG00000051439
ko00512	Mucin type O-Glycan biosynthesis	0.0071	0.0037	1.91	0.410383	0.908201	ENSMUSG00000091387
ko04380	Osteoclast differentiation	0.0214	0.0167	1.28	0.414647	0.908201	ENSMUSG00000026072;ENSMUSG00000081665;ENSMUSG00000109061
ko00230	Purine metabolism	0.0286	0.0235	1.21	0.419429	0.908201	ENSMUSG00000028527;ENSMUSG00000031842;ENSMUSG00000037370;ENSMUSG00000042638
ko04260	Cardiac muscle contraction	0.0143	0.0102	1.4	0.420068	0.908201	ENSMUSG00000026414;ENSMUSG00000061086
ko00053	Ascorbate and aldarate metabolism	0.0071	0.0039	1.85	0.420695	0.908201	ENSMUSG00000090145
ko00020	Citrate cycle (TCA cycle)	0.0071	0.004	1.79	0.430828	0.908201	ENSMUSG00000027513
ko00410	beta-Alanine metabolism	0.0071	0.004	1.79	0.430828	0.908201	ENSMUSG00000015134
ko04146	Peroxisome	0.0143	0.0106	1.35	0.438063	0.908201	ENSMUSG00000020777;ENSMUSG00000030545
ko00052	Galactose metabolism	0.0071	0.0041	1.74	0.440785	0.908201	ENSMUSG00000035473
ko04350	TGF-beta signaling pathway	0.0143	0.0107	1.33	0.443995	0.908201	ENSMUSG00000020644;ENSMUSG00000040152
ko04742	Taste transduction	0.0143	0.0108	1.32	0.449892	0.908201	ENSMUSG00000010803;ENSMUSG00000030340
ko05020	Prion diseases	0.0071	0.0042	1.69	0.450569	0.908201	ENSMUSG00000039542
ko04727	GABAergic synapse	0.0143	0.011	1.3	0.455754	0.908984	ENSMUSG00000010064;ENSMUSG00000010803
ko04910	Insulin signaling pathway	0.0214	0.0183	1.17	0.474343	0.916883	ENSMUSG00000027513;ENSMUSG00000030244;ENSMUSG00000040525
ko04610	Complement and coagulation cascades	0.0143	0.0114	1.25	0.478842	0.916883	ENSMUSG00000022037;ENSMUSG00000037411
ko04010	MAPK signaling pathway	0.0357	0.0327	1.09	0.486215	0.916883	ENSMUSG00000026072;ENSMUSG00000028862;ENSMUSG00000030849;ENSMUSG00000051439;ENSMUSG00000109061
ko05205	Proteoglycans in cancer	0.0286	0.0258	1.11	0.488989	0.916883	ENSMUSG00000009376;ENSMUSG00000018166;ENSMUSG00000040152;ENSMUSG00000040525
ko05032	Morphine addiction	0.0143	0.0117	1.22	0.490162	0.916883	ENSMUSG00000010803;ENSMUSG00000031842
ko04510	Focal adhesion	0.0286	0.026	1.1	0.496525	0.916883	ENSMUSG00000009376;ENSMUSG00000028364;ENSMUSG00000029304;ENSMUSG00000040152
ko00250	Alanine, aspartate and glutamate metabolism	0.0071	0.0049	1.47	0.496996	0.916883	ENSMUSG00000025533
ko04261	Adrenergic signaling in cardiomyocytes	0.0214	0.019	1.13	0.500971	0.916883	ENSMUSG00000026414;ENSMUSG00000049044;ENSMUSG00000061086
ko05033	Nicotine addiction	0.0071	0.005	1.43	0.505803	0.916883	ENSMUSG00000010803
ko01230	Biosynthesis of amino acids	0.0143	0.0122	1.17	0.512339	0.916883	ENSMUSG00000025533;ENSMUSG00000029596
ko04960	Aldosterone-regulated sodium reabsorption	0.0071	0.0051	1.4	0.514457	0.916883	ENSMUSG00000030340
ko00564	Glycerophospholipid metabolism	0.0143	0.0123	1.16	0.517784	0.916883	ENSMUSG00000024052;ENSMUSG00000070644
ko00620	Pyruvate metabolism	0.0071	0.0052	1.37	0.52296	0.917474	ENSMUSG00000027513
ko04723	Retrograde endocannabinoid signaling	0.0143	0.0127	1.13	0.533879	0.928036	ENSMUSG00000010803;ENSMUSG00000032487
ko04630	Jak-STAT signaling pathway	0.0214	0.0203	1.06	0.54379	0.934726	ENSMUSG00000027947;ENSMUSG00000028859;ENSMUSG00000071713
ko00565	Ether lipid metabolism	0.0071	0.0056	1.28	0.547593	0.934726	ENSMUSG00000023913
ko00380	Tryptophan metabolism	0.0071	0.0057	1.25	0.55552	0.93979	ENSMUSG00000026348
ko00600	Sphingolipid metabolism	0.0071	0.006	1.2	0.570963	0.948969	ENSMUSG00000050931
ko02010	ABC transporters	0.0071	0.006	1.2	0.570963	0.948969	ENSMUSG00000044749
ko05142	Chagas disease (American trypanosomiasis)	0.0143	0.0139	1.02	0.584849	0.963596	ENSMUSG00000032093;ENSMUSG00000037411
ko00520	Amino sugar and nucleotide sugar metabolism	0.0071	0.0063	1.13	0.593134	0.96654	ENSMUSG00000028479
ko00591	Linoleic acid metabolism	0.0071	0.0065	1.1	0.600268	0.96654	ENSMUSG00000025479
ko04724	Glutamatergic synapse	0.0143	0.0146	0.98	0.608764	0.96654	ENSMUSG00000005089;ENSMUSG00000010064
ko05223	Non-small cell lung cancer	0.0071	0.0071	1.01	0.634119	0.96654	ENSMUSG00000044303
ko00561	Glycerolipid metabolism	0.0071	0.0072	0.99	0.64054	0.96654	ENSMUSG00000024052
ko04923	Regulation of lipolysis in adipocytes	0.0071	0.0073	0.97	0.646849	0.96654	ENSMUSG00000032487
ko04750	Inflammatory mediator regulation of TRP channels	0.0143	0.0157	0.91	0.649165	0.96654	ENSMUSG00000026072;ENSMUSG00000028008
ko00480	Glutathione metabolism	0.0071	0.0075	0.96	0.653047	0.96654	ENSMUSG00000040471
ko04621	NOD-like receptor signaling pathway	0.0071	0.0076	0.94	0.659138	0.96654	ENSMUSG00000029380
ko04110	Cell cycle	0.0143	0.0161	0.89	0.661882	0.96654	ENSMUSG00000031016;ENSMUSG00000044303
ko04142	Lysosome	0.0143	0.0161	0.89	0.661882	0.96654	ENSMUSG00000024413;ENSMUSG00000026177
ko04024	cAMP signaling pathway	0.0214	0.0244	0.88	0.668873	0.96654	ENSMUSG00000020777;ENSMUSG00000031842;ENSMUSG00000049044
ko04730	Long-term depression	0.0071	0.0078	0.91	0.671003	0.96654	ENSMUSG00000029361
ko04721	Synaptic vesicle cycle	0.0071	0.008	0.9	0.67678	0.96654	ENSMUSG00000035864
ko05214	Glioma	0.0071	0.008	0.9	0.67678	0.96654	ENSMUSG00000044303
ko05031	Amphetamine addiction	0.0071	0.0082	0.87	0.688035	0.96654	ENSMUSG00000022602
ko04068	FoxO signaling pathway	0.0143	0.0169	0.84	0.690127	0.96654	ENSMUSG00000027513;ENSMUSG00000028680
ko05152	Tuberculosis	0.0214	0.0253	0.85	0.691967	0.96654	ENSMUSG00000028680;ENSMUSG00000051439;Mus_musculus_newGene_28440
ko05212	Pancreatic cancer	0.0071	0.0083	0.86	0.693516	0.96654	ENSMUSG00000044303
ko05146	Amoebiasis	0.0143	0.0171	0.84	0.694001	0.96654	ENSMUSG00000026072;ENSMUSG00000051439
ko05211	Renal cell carcinoma	0.0071	0.0085	0.84	0.698901	0.96654	ENSMUSG00000009376
ko04550	Signaling pathways regulating pluripotency of stem cells	0.0143	0.0173	0.83	0.70163	0.96654	ENSMUSG00000020644;ENSMUSG00000030849
ko05200	Pathways in cancer	0.0429	0.0499	0.86	0.706371	0.96654	ENSMUSG00000009376;ENSMUSG00000028859;ENSMUSG00000030849;ENSMUSG00000032487;ENSMUSG00000040525;ENSMUSG00000044303
ko05133	Pertussis	0.0071	0.0091	0.79	0.724449	0.96654	ENSMUSG00000051439
ko05012	Parkinson's disease	0.0143	0.0184	0.78	0.73404	0.96654	ENSMUSG00000029223;ENSMUSG00000064357
ko04970	Salivary secretion	0.0071	0.0093	0.77	0.734055	0.96654	ENSMUSG00000029361
ko04917	Prolactin signaling pathway	0.0071	0.0096	0.75	0.743328	0.96654	ENSMUSG00000003555
ko04520	Adherens junction	0.0071	0.0097	0.74	0.747843	0.96654	ENSMUSG00000009376
ko04390	Hippo signaling pathway	0.0143	0.0192	0.75	0.753959	0.96654	ENSMUSG00000020644;ENSMUSG00000037411
ko04932	Non-alcoholic fatty liver disease (NAFLD)	0.0143	0.0194	0.74	0.760309	0.96654	ENSMUSG00000025479;ENSMUSG00000027947
ko04921	Oxytocin signaling pathway	0.0143	0.0195	0.73	0.763431	0.96654	ENSMUSG00000009292;ENSMUSG00000032487
ko05410	Hypertrophic cardiomyopathy (HCM)	0.0071	0.0103	0.69	0.769264	0.96654	ENSMUSG00000026414
ko01524	Platinum drug resistance	0.0071	0.0105	0.68	0.773327	0.96654	ENSMUSG00000044303
ko04911	Insulin secretion	0.0071	0.0106	0.68	0.777318	0.96654	ENSMUSG00000049044
ko05150	Staphylococcus aureus infection	0.0071	0.0106	0.68	0.777318	0.96654	ENSMUSG00000048163
ko05222	Small cell lung cancer	0.0071	0.0107	0.67	0.781239	0.96654	ENSMUSG00000032487
ko04014	Ras signaling pathway	0.0214	0.0292	0.73	0.782307	0.96654	ENSMUSG00000009376;ENSMUSG00000027460;ENSMUSG00000030849
ko05140	Leishmaniasis	0.0071	0.0111	0.64	0.792597	0.96654	ENSMUSG00000032487
ko04912	GnRH signaling pathway	0.0071	0.0112	0.64	0.796251	0.96654	ENSMUSG00000109061
ko04974	Protein digestion and absorption	0.0071	0.0112	0.64	0.796251	0.96654	ENSMUSG00000045672
ko05215	Prostate cancer	0.0071	0.0112	0.64	0.796251	0.96654	ENSMUSG00000030849
ko04664	Fc epsilon RI signaling pathway	0.0071	0.0116	0.62	0.806835	0.96654	ENSMUSG00000109061
ko04612	Antigen processing and presentation	0.0071	0.0118	0.6	0.813585	0.96654	ENSMUSG00000053977
ko01522	Endocrine resistance	0.0071	0.0121	0.59	0.820101	0.96654	ENSMUSG00000044303
ko04662	B cell receptor signaling pathway	0.0071	0.0122	0.59	0.823274	0.96654	ENSMUSG00000025017
ko05010	Alzheimer's disease	0.0143	0.0224	0.64	0.826114	0.96654	ENSMUSG00000029361;ENSMUSG00000064357
ko04915	Estrogen signaling pathway	0.0071	0.0123	0.58	0.826392	0.96654	ENSMUSG00000024222
ko04933	AGE-RAGE signaling pathway in diabetic complications	0.0071	0.0127	0.56	0.835419	0.968358	ENSMUSG00000037411
ko04062	Chemokine signaling pathway	0.0143	0.0231	0.62	0.839826	0.968358	ENSMUSG00000029380;ENSMUSG00000094065
ko00240	Pyrimidine metabolism	0.0071	0.0133	0.54	0.849442	0.968358	ENSMUSG00000026839
ko05414	Dilated cardiomyopathy	0.0071	0.0139	0.51	0.862277	0.968358	ENSMUSG00000026414
ko04919	Thyroid hormone signaling pathway	0.0071	0.0148	0.48	0.878441	0.968358	ENSMUSG00000034785
ko04722	Neurotrophin signaling pathway	0.0071	0.0151	0.47	0.882703	0.968358	ENSMUSG00000109061
ko05166	HTLV-I infection	0.0214	0.036	0.6	0.884993	0.968358	ENSMUSG00000026072;ENSMUSG00000032093;ENSMUSG00000044303
ko04670	Leukocyte transendothelial migration	0.0071	0.0153	0.47	0.886816	0.968358	ENSMUSG00000049044
ko04071	Sphingolipid signaling pathway	0.0071	0.0154	0.46	0.888819	0.968358	ENSMUSG00000050931
ko04020	Calcium signaling pathway	0.0143	0.0265	0.54	0.890222	0.968358	ENSMUSG00000018166;ENSMUSG00000029361
ko05168	Herpes simplex infection	0.0143	0.0269	0.53	0.894815	0.968358	ENSMUSG00000028957;ENSMUSG00000055866
ko04728	Dopaminergic synapse	0.0071	0.0161	0.44	0.898317	0.968358	ENSMUSG00000026764
ko04810	Regulation of actin cytoskeleton	0.0143	0.0279	0.51	0.90621	0.968358	ENSMUSG00000030849;ENSMUSG00000051439
ko04726	Serotonergic synapse	0.0071	0.0172	0.42	0.913428	0.968358	ENSMUSG00000032487
ko01200	Carbon metabolism	0.0071	0.0173	0.41	0.914963	0.968358	ENSMUSG00000029596
ko00190	Oxidative phosphorylation	0.0071	0.0177	0.4	0.919407	0.968358	ENSMUSG00000064357
ko04210	Apoptosis	0.0071	0.0179	0.4	0.922241	0.968358	ENSMUSG00000071713
ko04530	Tight junction	0.0071	0.0183	0.39	0.926307	0.968358	ENSMUSG00000020908
ko04120	Ubiquitin mediated proteolysis	0.0071	0.019	0.38	0.933817	0.968358	ENSMUSG00000040525
ko05322	Systemic lupus erythematosus	0.0071	0.0199	0.36	0.941623	0.968358	ENSMUSG00000020125
ko04141	Protein processing in endoplasmic reticulum	0.0071	0.021	0.34	0.95033	0.968358	ENSMUSG00000109061
ko04072	Phospholipase D signaling pathway	0.0071	0.0212	0.34	0.951214	0.968358	ENSMUSG00000049044
ko05162	Measles	0.0071	0.0217	0.33	0.954597	0.968358	ENSMUSG00000032093
ko05164	Influenza A	0.0071	0.0219	0.33	0.956199	0.968358	ENSMUSG00000109061
ko03013	RNA transport	0.0071	0.0225	0.32	0.959965	0.968358	ENSMUSG00000090264
ko04080	Neuroactive ligand-receptor interaction	0.0143	0.0357	0.4	0.963118	0.968358	ENSMUSG00000010803;ENSMUSG00000032528
ko03010	Ribosome	0.0071	0.024	0.3	0.967742	0.968358	Mus_musculus_newGene_30089
ko05016	Huntington's disease	0.0071	0.0248	0.29	0.971048	0.968358	ENSMUSG00000064357
ko05203	Viral carcinogenesis	0.0071	0.0285	0.25	0.983159	0.974848	ENSMUSG00000044303
ko05169	Epstein-Barr virus infection	0.0071	0.0307	0.23	0.987846	0.974848	ENSMUSG00000109061

## Sheet: d-0 vs d-10 KEGG enrich-down
ID	Description	GeneRatio	BgRatio	enrich_factor	pvalue	qvalue	geneID
ko04974	Protein digestion and absorption	0.129	0.0112	11.52	3.72995e-07	4.08331e-05	ENSMUSG00000016327;ENSMUSG00000022483;ENSMUSG00000024330;ENSMUSG00000029661;ENSMUSG00000043719;ENSMUSG00000067158;ENSMUSG00000079022;ENSMUSG00000091345
ko04512	ECM-receptor interaction	0.1129	0.0105	10.8	3.2759e-06	0.000179312	ENSMUSG00000022483;ENSMUSG00000029661;ENSMUSG00000031849;ENSMUSG00000039084;ENSMUSG00000043719;ENSMUSG00000067158;ENSMUSG00000091345
ko04932	Non-alcoholic fatty liver disease (NAFLD)	0.129	0.0194	6.65	2.3444e-05	0.000855499	ENSMUSG00000002416;ENSMUSG00000006542;ENSMUSG00000035674;ENSMUSG00000037152;ENSMUSG00000058927;ENSMUSG00000059201;ENSMUSG00000071014;Mus_musculus_newGene_3336
ko05010	Alzheimer's disease	0.129	0.0224	5.76	6.53322e-05	0.00178804	ENSMUSG00000002416;ENSMUSG00000016252;ENSMUSG00000035674;ENSMUSG00000037152;ENSMUSG00000058927;ENSMUSG00000071014;Mus_musculus_newGene_32742;Mus_musculus_newGene_3336
ko00190	Oxidative phosphorylation	0.1129	0.0177	6.39	0.00010141	0.00180667	ENSMUSG00000002416;ENSMUSG00000016252;ENSMUSG00000035674;ENSMUSG00000037152;ENSMUSG00000050856;ENSMUSG00000071014;Mus_musculus_newGene_3336
ko04151	PI3K-Akt signaling pathway	0.1774	0.0462	3.84	0.000106498	0.00180667	ENSMUSG00000020184;ENSMUSG00000022309;ENSMUSG00000022483;ENSMUSG00000029661;ENSMUSG00000031849;ENSMUSG00000032766;ENSMUSG00000039084;ENSMUSG00000043719;ENSMUSG00000049929;ENSMUSG00000067158;ENSMUSG00000091345
ko05012	Parkinson's disease	0.1129	0.0184	6.13	0.000131492	0.00180667	ENSMUSG00000002416;ENSMUSG00000016252;ENSMUSG00000035674;ENSMUSG00000037152;ENSMUSG00000058927;ENSMUSG00000071014;Mus_musculus_newGene_3336
ko05016	Huntington's disease	0.129	0.0248	5.21	0.000132026	0.00180667	ENSMUSG00000002416;ENSMUSG00000016252;ENSMUSG00000035674;ENSMUSG00000037152;ENSMUSG00000052861;ENSMUSG00000058927;ENSMUSG00000071014;Mus_musculus_newGene_3336
ko04510	Focal adhesion	0.1129	0.026	4.34	0.0010646	0.0129495	ENSMUSG00000022483;ENSMUSG00000029661;ENSMUSG00000031849;ENSMUSG00000039084;ENSMUSG00000043719;ENSMUSG00000067158;ENSMUSG00000091345
ko04710	Circadian rhythm	0.0484	0.0035	13.89	0.00124922	0.0136757	ENSMUSG00000006542;ENSMUSG00000026077;ENSMUSG00000055116
ko04120	Ubiquitin mediated proteolysis	0.0806	0.019	4.24	0.0063418	0.0631146	ENSMUSG00000020184;ENSMUSG00000028086;ENSMUSG00000029804;ENSMUSG00000036782;Mus_musculus_newGene_18401
ko04933	AGE-RAGE signaling pathway in diabetic complications	0.0484	0.0127	3.81	0.0438238	0.399796	ENSMUSG00000026173;ENSMUSG00000029661;ENSMUSG00000067158
ko03010	Ribosome	0.0645	0.024	2.69	0.0612845	0.499029	ENSMUSG00000039221;ENSMUSG00000060938;ENSMUSG00000106918;Mus_musculus_newGene_8222
ko04919	Thyroid hormone signaling pathway	0.0484	0.0148	3.27	0.0638181	0.499029	ENSMUSG00000016327;ENSMUSG00000020184;ENSMUSG00000026173
ko04080	Neuroactive ligand-receptor interaction	0.0806	0.0357	2.26	0.0697575	0.509107	ENSMUSG00000020963;ENSMUSG00000039321;ENSMUSG00000044338;ENSMUSG00000049929;ENSMUSG00000059201
ko00920	Sulfur metabolism	0.0161	0.0015	10.8	0.0888228	0.595343	ENSMUSG00000058927
ko04115	p53 signaling pathway	0.0323	0.0088	3.65	0.103838	0.595343	ENSMUSG00000020184;ENSMUSG00000058927
ko04918	Thyroid hormone synthesis	0.0323	0.0088	3.65	0.103838	0.595343	ENSMUSG00000016327;ENSMUSG00000020963
ko00562	Inositol phosphate metabolism	0.0323	0.0091	3.55	0.108765	0.595343	ENSMUSG00000026173;ENSMUSG00000034570
ko04920	Adipocytokine signaling pathway	0.0323	0.0091	3.55	0.108765	0.595343	ENSMUSG00000006542;ENSMUSG00000059201
ko01524	Platinum drug resistance	0.0323	0.0105	3.09	0.136889	0.653912	ENSMUSG00000020184;ENSMUSG00000058927
ko05222	Small cell lung cancer	0.0323	0.0107	3.01	0.142166	0.653912	ENSMUSG00000058927;ENSMUSG00000067158
ko04964	Proximal tubule bicarbonate reclamation	0.0161	0.0027	5.89	0.156875	0.653912	ENSMUSG00000016327
ko00590	Arachidonic acid metabolism	0.0323	0.0116	2.79	0.160963	0.653912	ENSMUSG00000018924;ENSMUSG00000050737
ko04713	Circadian entrainment	0.0323	0.0119	2.7	0.169157	0.653912	ENSMUSG00000020866;ENSMUSG00000032766
ko04070	Phosphatidylinositol signaling system	0.0323	0.0123	2.62	0.177422	0.653912	ENSMUSG00000026173;ENSMUSG00000034570
ko05200	Pathways in cancer	0.0806	0.0499	1.62	0.196054	0.653912	ENSMUSG00000020184;ENSMUSG00000032766;ENSMUSG00000049929;ENSMUSG00000058927;ENSMUSG00000067158
ko00062	Fatty acid elongation	0.0161	0.0036	4.47	0.20151	0.653912	ENSMUSG00000063275
ko01040	Biosynthesis of unsaturated fatty acids	0.0161	0.0036	4.47	0.20151	0.653912	ENSMUSG00000063275
ko04931	Insulin resistance	0.0323	0.0138	2.34	0.21105	0.653912	ENSMUSG00000006542;ENSMUSG00000067279
ko05205	Proteoglycans in cancer	0.0484	0.0258	1.88	0.214115	0.653912	ENSMUSG00000020184;ENSMUSG00000029661;ENSMUSG00000055653
ko05323	Rheumatoid arthritis	0.0323	0.0143	2.25	0.222411	0.653912	ENSMUSG00000022309;ENSMUSG00000028111
ko04066	HIF-1 signaling pathway	0.0323	0.0144	2.23	0.22526	0.653912	ENSMUSG00000022309;Mus_musculus_newGene_32742
ko04215	Apoptosis - multiple species	0.0161	0.0042	3.81	0.23196	0.653912	ENSMUSG00000058927
ko04152	AMPK signaling pathway	0.0323	0.0159	2.02	0.259622	0.653912	ENSMUSG00000006542;ENSMUSG00000059201
ko04728	Dopaminergic synapse	0.0323	0.0161	2.01	0.262494	0.653912	ENSMUSG00000032766;ENSMUSG00000055116
ko04960	Aldosterone-regulated sodium reabsorption	0.0161	0.0051	3.16	0.27268	0.653912	ENSMUSG00000016327
ko05219	Bladder cancer	0.0161	0.0051	3.16	0.27268	0.653912	ENSMUSG00000020184
ko04380	Osteoclast differentiation	0.0323	0.0167	1.93	0.276858	0.653912	ENSMUSG00000008136;ENSMUSG00000028111
ko04068	FoxO signaling pathway	0.0323	0.0169	1.91	0.282603	0.653912	ENSMUSG00000006542;ENSMUSG00000020184
ko05146	Amoebiasis	0.0323	0.0171	1.89	0.285474	0.653912	ENSMUSG00000029661;ENSMUSG00000067158
ko04726	Serotonergic synapse	0.0323	0.0172	1.88	0.288344	0.653912	ENSMUSG00000018924;ENSMUSG00000032766
ko04978	Mineral absorption	0.0161	0.0056	2.88	0.294987	0.653912	ENSMUSG00000016327
ko04210	Apoptosis	0.0323	0.0179	1.8	0.305539	0.653912	ENSMUSG00000028111;ENSMUSG00000058927
ko04310	Wnt signaling pathway	0.0323	0.018	1.79	0.308399	0.653912	ENSMUSG00000020218;ENSMUSG00000027996
ko04973	Carbohydrate digestion and absorption	0.0161	0.006	2.7	0.311274	0.653912	ENSMUSG00000016327
ko04910	Insulin signaling pathway	0.0323	0.0183	1.76	0.314113	0.653912	ENSMUSG00000006542;ENSMUSG00000067279
ko00520	Amino sugar and nucleotide sugar metabolism	0.0161	0.0063	2.54	0.327191	0.653912	ENSMUSG00000026456
ko04010	MAPK signaling pathway	0.0484	0.0327	1.48	0.331377	0.653912	ENSMUSG00000020866;ENSMUSG00000037887;ENSMUSG00000055254
ko00591	Linoleic acid metabolism	0.0161	0.0065	2.49	0.332416	0.653912	ENSMUSG00000018924
ko04930	Type II diabetes mellitus	0.0161	0.0065	2.49	0.332416	0.653912	ENSMUSG00000020866
ko05014	Amyotrophic lateral sclerosis (ALS)	0.0161	0.0065	2.49	0.332416	0.653912	ENSMUSG00000058927
ko05144	Malaria	0.0161	0.0066	2.45	0.3376	0.653912	ENSMUSG00000031849
ko01212	Fatty acid metabolism	0.0161	0.0068	2.36	0.347851	0.653912	ENSMUSG00000063275
ko04961	Endocrine and other factor-regulated calcium reabsorption	0.0161	0.0068	2.36	0.347851	0.653912	ENSMUSG00000016327
ko04630	Jak-STAT signaling pathway	0.0323	0.0203	1.59	0.359407	0.653912	ENSMUSG00000023092;ENSMUSG00000059201
ko00561	Glycerolipid metabolism	0.0161	0.0072	2.23	0.362936	0.653912	ENSMUSG00000041653
ko04923	Regulation of lipolysis in adipocytes	0.0161	0.0073	2.2	0.367887	0.653912	ENSMUSG00000020963
ko05214	Glioma	0.0161	0.008	2.02	0.392082	0.653912	ENSMUSG00000020184
ko05210	Colorectal cancer	0.0161	0.0081	1.99	0.396811	0.653912	ENSMUSG00000058927
ko04360	Axon guidance	0.0323	0.0222	1.46	0.400911	0.653912	ENSMUSG00000020099;ENSMUSG00000032537
ko05134	Legionellosis	0.0161	0.0083	1.93	0.40616	0.653912	ENSMUSG00000058927
ko04213	Longevity regulating pathway - multiple species	0.0161	0.0085	1.91	0.41078	0.653912	ENSMUSG00000006542
ko04622	RIG-I-like receptor signaling pathway	0.0161	0.0085	1.91	0.41078	0.653912	ENSMUSG00000035692
ko05034	Alcoholism	0.0323	0.0229	1.41	0.41718	0.653912	ENSMUSG00000032766;ENSMUSG00000055254
ko04971	Gastric acid secretion	0.0161	0.0088	1.83	0.424431	0.653912	ENSMUSG00000016327
ko04976	Bile secretion	0.0161	0.0088	1.83	0.424431	0.653912	ENSMUSG00000016327
ko05218	Melanoma	0.0161	0.009	1.8	0.428912	0.653912	ENSMUSG00000020184
ko05220	Chronic myeloid leukemia	0.0161	0.0092	1.75	0.437771	0.653912	ENSMUSG00000020184
ko04970	Salivary secretion	0.0161	0.0093	1.73	0.44215	0.653912	ENSMUSG00000016327
ko04024	cAMP signaling pathway	0.0323	0.0244	1.32	0.449056	0.653912	ENSMUSG00000016327;ENSMUSG00000020963
ko05202	Transcriptional misregulation in cancer	0.0323	0.0251	1.28	0.464638	0.653912	ENSMUSG00000020184;ENSMUSG00000048416
ko04260	Cardiac muscle contraction	0.0161	0.0102	1.58	0.471875	0.653912	ENSMUSG00000016327
ko00510	N-Glycan biosynthesis	0.0161	0.0103	1.56	0.475992	0.653912	ENSMUSG00000078919
ko04925	Aldosterone synthesis and secretion	0.0161	0.0103	1.56	0.475992	0.653912	ENSMUSG00000020866
ko05410	Hypertrophic cardiomyopathy (HCM)	0.0161	0.0103	1.56	0.475992	0.653912	ENSMUSG00000006542
ko04911	Insulin secretion	0.0161	0.0106	1.52	0.484132	0.653912	ENSMUSG00000016327
ko00010	Glycolysis / Gluconeogenesis	0.0161	0.0107	1.51	0.488155	0.653912	Mus_musculus_newGene_32742
ko04020	Calcium signaling pathway	0.0323	0.0265	1.22	0.492541	0.653912	ENSMUSG00000020866;ENSMUSG00000026173
ko04727	GABAergic synapse	0.0161	0.011	1.47	0.496109	0.653912	ENSMUSG00000032766
ko05168	Herpes simplex infection	0.0323	0.0269	1.2	0.499997	0.653912	ENSMUSG00000055116;ENSMUSG00000058927
ko05215	Prostate cancer	0.0161	0.0112	1.44	0.503941	0.653912	ENSMUSG00000020184
ko04015	Rap1 signaling pathway	0.0323	0.0276	1.17	0.514702	0.653912	ENSMUSG00000022309;ENSMUSG00000049929
ko05032	Morphine addiction	0.0161	0.0117	1.38	0.519248	0.653912	ENSMUSG00000032766
ko04211	Longevity regulating pathway	0.0161	0.0119	1.35	0.526726	0.653912	ENSMUSG00000006542
ko01522	Endocrine resistance	0.0161	0.0121	1.34	0.530422	0.653912	ENSMUSG00000020184
ko01230	Biosynthesis of amino acids	0.0161	0.0122	1.32	0.53409	0.653912	Mus_musculus_newGene_32742
ko04620	Toll-like receptor signaling pathway	0.0161	0.0126	1.28	0.544924	0.653912	ENSMUSG00000028111
ko04972	Pancreatic secretion	0.0161	0.0126	1.28	0.544924	0.653912	ENSMUSG00000016327
ko04014	Ras signaling pathway	0.0323	0.0292	1.1	0.545598	0.653912	ENSMUSG00000022309;ENSMUSG00000032766
ko04723	Retrograde endocannabinoid signaling	0.0161	0.0127	1.27	0.54848	0.653912	ENSMUSG00000032766
ko04922	Glucagon signaling pathway	0.0161	0.0129	1.25	0.555511	0.653912	ENSMUSG00000006542
ko05320	Autoimmune thyroid disease	0.0161	0.0129	1.25	0.555511	0.653912	ENSMUSG00000020963
ko05169	Epstein-Barr virus infection	0.0323	0.0307	1.05	0.572914	0.665464	ENSMUSG00000020184;Mus_musculus_newGene_18401
ko04725	Cholinergic synapse	0.0161	0.0141	1.15	0.585838	0.665464	ENSMUSG00000032766
ko05416	Viral myocarditis	0.0161	0.0143	1.13	0.592296	0.665464	ENSMUSG00000058927
ko04060	Cytokine-cytokine receptor interaction	0.0323	0.0319	1.01	0.592628	0.665464	ENSMUSG00000008318;ENSMUSG00000059201
ko04724	Glutamatergic synapse	0.0161	0.0146	1.11	0.598655	0.665464	ENSMUSG00000032766
ko05145	Toxoplasmosis	0.0161	0.0147	1.1	0.601797	0.665464	ENSMUSG00000058927
ko04722	Neurotrophin signaling pathway	0.0161	0.0151	1.07	0.611081	0.668973	ENSMUSG00000055254
ko04611	Platelet activation	0.0161	0.0156	1.04	0.623128	0.674707	ENSMUSG00000029661
ko04110	Cell cycle	0.0161	0.0161	1	0.634808	0.674707	ENSMUSG00000020184
ko04142	Lysosome	0.0161	0.0161	1	0.634808	0.674707	ENSMUSG00000028111
ko01200	Carbon metabolism	0.0161	0.0173	0.93	0.662472	0.696998	Mus_musculus_newGene_32742
ko04144	Endocytosis	0.0323	0.0366	0.88	0.668515	0.696998	ENSMUSG00000020184;Mus_musculus_newGene_18401
ko05206	MicroRNAs in cancer	0.0161	0.0179	0.9	0.675521	0.697658	ENSMUSG00000020184
ko05161	Hepatitis B	0.0161	0.0187	0.86	0.690525	0.706488	ENSMUSG00000058927
ko04261	Adrenergic signaling in cardiomyocytes	0.0161	0.019	0.85	0.697768	0.70729	ENSMUSG00000016327
ko04921	Oxytocin signaling pathway	0.0161	0.0195	0.83	0.707168	0.710241	ENSMUSG00000006542
ko04072	Phospholipase D signaling pathway	0.0161	0.0212	0.76	0.735774	0.727711	ENSMUSG00000049929
ko04022	cGMP-PKG signaling pathway	0.0161	0.0213	0.76	0.737857	0.727711	ENSMUSG00000016327
ko05164	Influenza A	0.0161	0.0219	0.74	0.748031	0.731158	ENSMUSG00000058927
ko04062	Chemokine signaling pathway	0.0161	0.0231	0.7	0.767229	0.743286	ENSMUSG00000032766
ko05152	Tuberculosis	0.0161	0.0253	0.64	0.796615	0.762896	ENSMUSG00000058927
ko04145	Phagosome	0.0161	0.0256	0.63	0.801408	0.762896	ENSMUSG00000031849
ko05203	Viral carcinogenesis	0.0161	0.0285	0.57	0.83464	0.787682	ENSMUSG00000020184

## Sheet: d-0 vs d-15 KEGG enrich-up
ID	Description	GeneRatio	BgRatio	enrich_factor	pvalue	qvalue	geneID
ko05219	Bladder cancer	0.0938	0.0051	18.37	0.000551968	0.0459005	ENSMUSG00000024486;ENSMUSG00000040152;ENSMUSG00000044303
ko05206	MicroRNAs in cancer	0.125	0.0179	6.97	0.00240878	0.0754688	ENSMUSG00000028364;ENSMUSG00000032487;ENSMUSG00000040152;ENSMUSG00000044303
ko04115	p53 signaling pathway	0.0938	0.0088	10.61	0.00272924	0.0754688	ENSMUSG00000037411;ENSMUSG00000040152;ENSMUSG00000044303
ko04512	ECM-receptor interaction	0.0938	0.0105	8.97	0.00439338	0.0754688	ENSMUSG00000028364;ENSMUSG00000029304;ENSMUSG00000040152
ko04012	ErbB signaling pathway	0.0938	0.0111	8.46	0.00516625	0.0754688	ENSMUSG00000024486;ENSMUSG00000029377;ENSMUSG00000109061
ko04710	Circadian rhythm	0.0625	0.0035	17.94	0.00544522	0.0754688	ENSMUSG00000028957;ENSMUSG00000055866
ko05202	Transcriptional misregulation in cancer	0.125	0.0251	4.97	0.00803407	0.0954423	ENSMUSG00000022952;ENSMUSG00000028341;ENSMUSG00000055866;ENSMUSG00000066687
ko00760	Nicotinate and nicotinamide metabolism	0.0625	0.0046	13.57	0.00938252	0.0975288	ENSMUSG00000004939;ENSMUSG00000037370
ko04066	HIF-1 signaling pathway	0.0938	0.0144	6.49	0.0107234	0.0990819	ENSMUSG00000001131;ENSMUSG00000027460;ENSMUSG00000037411
ko05221	Acute myeloid leukemia	0.0625	0.0072	8.66	0.0221113	0.183873	ENSMUSG00000022952;ENSMUSG00000066687
ko05220	Chronic myeloid leukemia	0.0625	0.0092	6.79	0.0347371	0.257411	ENSMUSG00000022952;ENSMUSG00000044303
ko04510	Focal adhesion	0.0938	0.026	3.6	0.0495014	0.257411	ENSMUSG00000028364;ENSMUSG00000029304;ENSMUSG00000040152
ko04912	GnRH signaling pathway	0.0625	0.0112	5.58	0.0495297	0.257411	ENSMUSG00000024486;ENSMUSG00000109061
ko04713	Circadian entrainment	0.0625	0.0119	5.23	0.0555736	0.257411	ENSMUSG00000028957;ENSMUSG00000055866
ko01522	Endocrine resistance	0.0625	0.0121	5.18	0.0566054	0.257411	ENSMUSG00000024486;ENSMUSG00000044303
ko04151	PI3K-Akt signaling pathway	0.125	0.0462	2.71	0.0580384	0.257411	ENSMUSG00000027460;ENSMUSG00000028364;ENSMUSG00000029304;ENSMUSG00000040152
ko04620	Toll-like receptor signaling pathway	0.0625	0.0126	4.97	0.0607999	0.257411	ENSMUSG00000029304;ENSMUSG00000109061
ko04723	Retrograde endocannabinoid signaling	0.0625	0.0127	4.92	0.061865	0.257411	ENSMUSG00000032487;ENSMUSG00000033676
ko05204	Chemical carcinogenesis	0.0625	0.0127	4.92	0.061865	0.257411	ENSMUSG00000015134;ENSMUSG00000032487
ko00533	Glycosaminoglycan biosynthesis - keratan sulfate	0.0312	0.002	15.69	0.0619089	0.257411	ENSMUSG00000033350
ko00770	Pantothenate and CoA biosynthesis	0.0312	0.0022	13.95	0.0693814	0.26401	ENSMUSG00000037370
ko04668	TNF signaling pathway	0.0625	0.0137	4.57	0.070614	0.26401	ENSMUSG00000032487;ENSMUSG00000109061
ko05200	Pathways in cancer	0.125	0.0499	2.5	0.0730204	0.26401	ENSMUSG00000022952;ENSMUSG00000032487;ENSMUSG00000044303;ENSMUSG00000066687
ko00360	Phenylalanine metabolism	0.0312	0.003	10.46	0.0914545	0.316882	ENSMUSG00000015134
ko00340	Histidine metabolism	0.0312	0.0032	9.66	0.0986988	0.328303	ENSMUSG00000015134
ko04726	Serotonergic synapse	0.0625	0.0172	3.64	0.104046	0.332779	ENSMUSG00000032487;ENSMUSG00000033676
ko05012	Parkinson's disease	0.0625	0.0184	3.39	0.11688	0.356681	ENSMUSG00000029223;ENSMUSG00000064357
ko00410	beta-Alanine metabolism	0.0312	0.004	7.85	0.120098	0.356681	ENSMUSG00000015134
ko05020	Prion diseases	0.0312	0.0042	7.39	0.127121	0.36452	ENSMUSG00000039542
ko04514	Cell adhesion molecules (CAMs)	0.0625	0.0213	2.94	0.147791	0.39665	ENSMUSG00000039542;ENSMUSG00000055022
ko05033	Nicotine addiction	0.0312	0.005	6.28	0.147865	0.39665	ENSMUSG00000033676
ko00350	Tyrosine metabolism	0.0312	0.0052	5.98	0.154673	0.401947	ENSMUSG00000015134
ko05016	Huntington's disease	0.0625	0.0248	2.52	0.187395	0.428455	ENSMUSG00000029167;ENSMUSG00000064357
ko05144	Malaria	0.0312	0.0066	4.74	0.191186	0.428455	ENSMUSG00000040152
ko05205	Proteoglycans in cancer	0.0625	0.0258	2.43	0.198995	0.428455	ENSMUSG00000024486;ENSMUSG00000040152
ko05223	Non-small cell lung cancer	0.0312	0.0071	4.41	0.204081	0.428455	ENSMUSG00000044303
ko04913	Ovarian steroidogenesis	0.0312	0.0073	4.26	0.210454	0.428455	ENSMUSG00000032487
ko04923	Regulation of lipolysis in adipocytes	0.0312	0.0073	4.26	0.210454	0.428455	ENSMUSG00000032487
ko05168	Herpes simplex infection	0.0625	0.0269	2.32	0.212157	0.428455	ENSMUSG00000028957;ENSMUSG00000055866
ko00500	Starch and sucrose metabolism	0.0312	0.0076	4.12	0.216777	0.428455	ENSMUSG00000037370
ko04015	Rap1 signaling pathway	0.0625	0.0276	2.26	0.220986	0.428455	ENSMUSG00000027460;ENSMUSG00000040152
ko04370	VEGF signaling pathway	0.0312	0.0078	3.99	0.223051	0.428455	ENSMUSG00000032487
ko05214	Glioma	0.0312	0.008	3.92	0.226169	0.428455	ENSMUSG00000044303
ko05031	Amphetamine addiction	0.0312	0.0082	3.8	0.232371	0.428455	ENSMUSG00000022602
ko05212	Pancreatic cancer	0.0312	0.0083	3.75	0.235453	0.428455	ENSMUSG00000044303
ko05218	Melanoma	0.0312	0.009	3.49	0.250686	0.428455	ENSMUSG00000044303
ko04920	Adipocytokine signaling pathway	0.0312	0.0091	3.44	0.253697	0.428455	ENSMUSG00000029167
ko04940	Type I diabetes mellitus	0.0312	0.0091	3.44	0.253697	0.428455	ENSMUSG00000026204
ko00980	Metabolism of xenobiotics by cytochrome P450	0.0312	0.0093	3.35	0.259685	0.428455	ENSMUSG00000015134
ko00982	Drug metabolism - cytochrome P450	0.0312	0.0093	3.35	0.259685	0.428455	ENSMUSG00000015134
ko01524	Platinum drug resistance	0.0312	0.0105	2.99	0.286056	0.428455	ENSMUSG00000044303
ko00010	Glycolysis / Gluconeogenesis	0.0312	0.0107	2.92	0.291792	0.428455	ENSMUSG00000015134
ko04350	TGF-beta signaling pathway	0.0312	0.0107	2.92	0.291792	0.428455	ENSMUSG00000040152
ko05222	Small cell lung cancer	0.0312	0.0107	2.92	0.291792	0.428455	ENSMUSG00000032487
ko04727	GABAergic synapse	0.0312	0.011	2.85	0.297483	0.428455	ENSMUSG00000033676
ko05140	Leishmaniasis	0.0312	0.0111	2.82	0.300312	0.428455	ENSMUSG00000032487
ko03320	PPAR signaling pathway	0.0312	0.0113	2.76	0.305936	0.428455	ENSMUSG00000002289
ko04610	Complement and coagulation cascades	0.0312	0.0114	2.73	0.308732	0.428455	ENSMUSG00000037411
ko00590	Arachidonic acid metabolism	0.0312	0.0116	2.7	0.311517	0.428455	ENSMUSG00000032487
ko04664	Fc epsilon RI signaling pathway	0.0312	0.0116	2.7	0.311517	0.428455	ENSMUSG00000109061
ko05032	Morphine addiction	0.0312	0.0117	2.67	0.314291	0.428455	ENSMUSG00000033676
ko04211	Longevity regulating pathway	0.0312	0.0119	2.62	0.319807	0.428943	ENSMUSG00000029167
ko04915	Estrogen signaling pathway	0.0312	0.0123	2.54	0.328	0.432948	ENSMUSG00000024486
ko04933	AGE-RAGE signaling pathway in diabetic complications	0.0312	0.0127	2.46	0.336097	0.436705	ENSMUSG00000037411
ko04922	Glucagon signaling pathway	0.0312	0.0129	2.41	0.341442	0.436825	ENSMUSG00000029167
ko04931	Insulin resistance	0.0312	0.0138	2.26	0.359826	0.446345	ENSMUSG00000029167
ko05142	Chagas disease (American trypanosomiasis)	0.0312	0.0139	2.24	0.362411	0.446345	ENSMUSG00000037411
ko04660	T cell receptor signaling pathway	0.0312	0.0141	2.22	0.364986	0.446345	ENSMUSG00000109061
ko04722	Neurotrophin signaling pathway	0.0312	0.0151	2.08	0.385228	0.461177	ENSMUSG00000109061
ko04064	NF-kappa B signaling pathway	0.0312	0.0159	1.96	0.402425	0.461177	ENSMUSG00000032487
ko04152	AMPK signaling pathway	0.0312	0.0159	1.96	0.402425	0.461177	ENSMUSG00000029167
ko04110	Cell cycle	0.0312	0.0161	1.95	0.404844	0.461177	ENSMUSG00000044303
ko04728	Dopaminergic synapse	0.0312	0.0161	1.95	0.404844	0.461177	ENSMUSG00000026764
ko04380	Osteoclast differentiation	0.0312	0.0167	1.87	0.416794	0.468375	ENSMUSG00000109061
ko00190	Oxidative phosphorylation	0.0312	0.0177	1.77	0.435433	0.482519	ENSMUSG00000064357
ko04530	Tight junction	0.0312	0.0183	1.71	0.446788	0.482519	ENSMUSG00000020908
ko04910	Insulin signaling pathway	0.0312	0.0183	1.71	0.446788	0.482519	ENSMUSG00000029167
ko04390	Hippo signaling pathway	0.0312	0.0192	1.63	0.462314	0.492885	ENSMUSG00000037411
ko04921	Oxytocin signaling pathway	0.0312	0.0195	1.6	0.468838	0.493513	ENSMUSG00000032487
ko04141	Protein processing in endoplasmic reticulum	0.0312	0.021	1.49	0.494175	0.513682	ENSMUSG00000109061
ko05164	Influenza A	0.0312	0.0219	1.43	0.50841	0.517352	ENSMUSG00000109061
ko04360	Axon guidance	0.0312	0.0222	1.41	0.512405	0.517352	ENSMUSG00000052516
ko05010	Alzheimer's disease	0.0312	0.0224	1.39	0.516369	0.517352	ENSMUSG00000064357
ko00230	Purine metabolism	0.0312	0.0235	1.33	0.533824	0.528472	ENSMUSG00000037370
ko04145	Phagosome	0.0312	0.0256	1.22	0.565144	0.552896	ENSMUSG00000040152
ko05203	Viral carcinogenesis	0.0312	0.0285	1.1	0.60429	0.58432	ENSMUSG00000044303
ko04014	Ras signaling pathway	0.0312	0.0292	1.07	0.613927	0.586815	ENSMUSG00000027460
ko05169	Epstein-Barr virus infection	0.0312	0.0307	1.02	0.632524	0.59772	ENSMUSG00000109061
ko04010	MAPK signaling pathway	0.0312	0.0327	0.95	0.655974	0.612915	ENSMUSG00000109061
ko04080	Neuroactive ligand-receptor interaction	0.0312	0.0357	0.87	0.688453	0.63033	ENSMUSG00000033676
ko05166	HTLV-I infection	0.0312	0.036	0.87	0.691021	0.63033	ENSMUSG00000044303
ko04144	Endocytosis	0.0312	0.0366	0.85	0.697353	0.63033	ENSMUSG00000026764

## Sheet: d-0 vs d-15 KEGG enrich-down
ID	Description	GeneRatio	BgRatio	enrich_factor	pvalue	qvalue	geneID
ko00130	Ubiquinone and other terpenoid-quinone biosynthesis	0.0909	0.0014	66.4	0.0149657	0.21401	ENSMUSG00000096145
ko00450	Selenocompound metabolism	0.0909	0.0021	42.97	0.0230427	0.21401	ENSMUSG00000003477
ko03010	Ribosome	0.1818	0.024	7.57	0.027374	0.21401	ENSMUSG00000060938;Mus_musculus_newGene_8222
ko00380	Tryptophan metabolism	0.0909	0.0057	15.88	0.0612395	0.21401	ENSMUSG00000003477
ko00480	Glutathione metabolism	0.0909	0.0075	12.17	0.0791889	0.21401	ENSMUSG00000025934
ko04151	PI3K-Akt signaling pathway	0.1818	0.0462	3.94	0.0887944	0.21401	ENSMUSG00000022483;ENSMUSG00000032766
ko05133	Pertussis	0.0909	0.0091	10.01	0.0955763	0.21401	ENSMUSG00000038521
ko00980	Metabolism of xenobiotics by cytochrome P450	0.0909	0.0093	9.74	0.0980738	0.21401	ENSMUSG00000025934
ko00982	Drug metabolism - cytochrome P450	0.0909	0.0093	9.74	0.0980738	0.21401	ENSMUSG00000025934
ko01524	Platinum drug resistance	0.0909	0.0105	8.7	0.109235	0.21401	ENSMUSG00000025934
ko04512	ECM-receptor interaction	0.0909	0.0105	8.7	0.109235	0.21401	ENSMUSG00000022483
ko05150	Staphylococcus aureus infection	0.0909	0.0106	8.59	0.110467	0.21401	ENSMUSG00000038521
ko04727	GABAergic synapse	0.0909	0.011	8.3	0.114155	0.21401	ENSMUSG00000032766
ko04974	Protein digestion and absorption	0.0909	0.0112	8.12	0.116606	0.21401	ENSMUSG00000022483
ko04610	Complement and coagulation cascades	0.0909	0.0114	7.94	0.11905	0.21401	ENSMUSG00000038521
ko05032	Morphine addiction	0.0909	0.0117	7.77	0.121489	0.21401	ENSMUSG00000032766
ko04713	Circadian entrainment	0.0909	0.0119	7.61	0.123921	0.21401	ENSMUSG00000032766
ko04723	Retrograde endocannabinoid signaling	0.0909	0.0127	7.16	0.131182	0.21401	ENSMUSG00000032766
ko05204	Chemical carcinogenesis	0.0909	0.0127	7.16	0.131182	0.21401	ENSMUSG00000025934
ko04931	Insulin resistance	0.0909	0.0138	6.58	0.141969	0.21401	ENSMUSG00000046794
ko04725	Cholinergic synapse	0.0909	0.0141	6.46	0.14435	0.21401	ENSMUSG00000032766
ko04724	Glutamatergic synapse	0.0909	0.0146	6.24	0.149094	0.21401	ENSMUSG00000032766
ko04750	Inflammatory mediator regulation of TRP channels	0.0909	0.0157	5.8	0.159679	0.214711	ENSMUSG00000023017
ko04728	Dopaminergic synapse	0.0909	0.0161	5.66	0.163181	0.214711	ENSMUSG00000032766
ko04726	Serotonergic synapse	0.0909	0.0172	5.29	0.173607	0.215104	ENSMUSG00000032766
ko04310	Wnt signaling pathway	0.0909	0.018	5.04	0.181634	0.215104	ENSMUSG00000020218
ko04910	Insulin signaling pathway	0.0909	0.0183	4.97	0.183914	0.215104	ENSMUSG00000046794
ko05322	Systemic lupus erythematosus	0.0909	0.0199	4.57	0.198597	0.223981	ENSMUSG00000038521
ko05034	Alcoholism	0.0909	0.0229	3.97	0.225074	0.239204	ENSMUSG00000032766
ko04062	Chemokine signaling pathway	0.0909	0.0231	3.93	0.227244	0.239204	ENSMUSG00000032766
ko04510	Focal adhesion	0.0909	0.026	3.49	0.251806	0.256509	ENSMUSG00000022483
ko04014	Ras signaling pathway	0.0909	0.0292	3.11	0.278716	0.275049	ENSMUSG00000032766
ko05200	Pathways in cancer	0.0909	0.0499	1.82	0.43079	0.412239	ENSMUSG00000032766
