# Supplementary material for: Time-resolved transcriptional profiling of Trichinella-infected murine myocytes helps to elucidate host–pathogen interactions in the muscle stage
Source: Parasit Vectors. 2021 Mar 1;14:130. doi: 10.1186/s13071-021-04624-6 (PMC7919990; doi:10.1186/s13071-021-04624-6)
Supplement: Supplementary file 4 — Additional file 4: Table S4. Enriched KEGG pathways between 10 and 15 dpi. [file 13071_2021_4624_MOESM4_ESM.xlsx]

## Sheet: Additional file 4
#KEGG_n	533	KEGG_N	8035
#Pathway	ko_ID	Selected_gene_in_Pathway	AllGene_in_Pathway	Selected_gene_in_All_pathways	AllGene_in_All_pathways	Gene_id	KEGG_Orthology
Renin secretion	ko04924	2	68	533	8035	ENSMUSG00000031980;ENSMUSG00000049115	K09821+K04166
Synaptic vesicle cycle	ko04721	2	64	533	8035	ENSMUSG00000019935;ENSMUSG00000035864	K12302+K15290
Glycosaminoglycan biosynthesis - chondroitin sulfate / dermatan sulfate	ko00532	1	22	533	8035	Mus_musculus_newGene_4787	K00771
Toxoplasmosis	ko05145	1	118	533	8035	ENSMUSG00000025199	K04467
Purine metabolism	ko00230	12	189	533	8035	ENSMUSG00000019989;ENSMUSG00000021236;ENSMUSG00000024899;ENSMUSG00000025481;ENSMUSG00000028186;ENSMUSG00000028527;ENSMUSG00000028792;ENSMUSG00000036813;ENSMUSG00000039197;ENSMUSG00000041237;ENSMUSG00000042638;ENSMUSG00000075543	K01513+K01511+K13811+K07127+K00365+K00939+K00939+K01510+K00856+K12406+K12320+K13485
Signaling pathways regulating pluripotency of stem cells	ko04550	8	139	533	8035	ENSMUSG00000020053;ENSMUSG00000020644;ENSMUSG00000025405;ENSMUSG00000027358;ENSMUSG00000029556;ENSMUSG00000030849;ENSMUSG00000043013;ENSMUSG00000047492	K05459+K17693+K04667+K21283+K08036+K05093+K08026+K04667
Regulation of autophagy	ko04140	1	41	533	8035	ENSMUSG00000030161	K08341
Jak-STAT signaling pathway	ko04630	3	163	533	8035	ENSMUSG00000005268;ENSMUSG00000037157;ENSMUSG00000064294	K05081+K05138+K00157
GABAergic synapse	ko04727	6	88	533	8035	ENSMUSG00000010064;ENSMUSG00000030108;ENSMUSG00000030161;ENSMUSG00000039809;ENSMUSG00000044005;ENSMUSG00000057880	K13576+K05039+K08341+K04615+K01425+K13524
FoxO signaling pathway	ko04068	9	136	533	8035	ENSMUSG00000017868;ENSMUSG00000020053;ENSMUSG00000020122;ENSMUSG00000025199;ENSMUSG00000027187;ENSMUSG00000027513;ENSMUSG00000028680;ENSMUSG00000030161;ENSMUSG00000078650	K13303+K05459+K04361+K04467+K03781+K01596+K08862+K08341+K01084
Basal cell carcinoma	ko05217	1	55	533	8035	ENSMUSG00000027358	K21283
Pantothenate and CoA biosynthesis	ko00770	8	18	533	8035	ENSMUSG00000001755;ENSMUSG00000019989;ENSMUSG00000020010;ENSMUSG00000022304;ENSMUSG00000033308;ENSMUSG00000033427;ENSMUSG00000033610;ENSMUSG00000037440	K02318+K01513+K08069+K01464+K00207+K01431+K09680+K08069
Toll-like receptor signaling pathway	ko04620	2	101	533	8035	ENSMUSG00000016024;ENSMUSG00000025199	K05399+K04467
Antigen processing and presentation	ko04612	2	95	533	8035	ENSMUSG00000061232;ENSMUSG00000067235	K06751+K06751
Protein digestion and absorption	ko04974	5	90	533	8035	ENSMUSG00000001435;ENSMUSG00000019838;ENSMUSG00000021999;ENSMUSG00000024131;ENSMUSG00000035000	K06823+K08187+K01300+K14210+K01278
Drug metabolism - cytochrome P450	ko00982	32	75	533	8035	ENSMUSG00000001663;ENSMUSG00000001665;ENSMUSG00000008540;ENSMUSG00000025479;ENSMUSG00000025934;ENSMUSG00000026692;ENSMUSG00000028088;ENSMUSG00000028138;ENSMUSG00000029260;ENSMUSG00000032310;ENSMUSG00000033318;ENSMUSG00000035780;ENSMUSG00000035811;ENSMUSG00000035836;ENSMUSG00000037797;ENSMUSG00000040170;ENSMUSG00000040181;ENSMUSG00000054545;ENSMUSG00000054630;ENSMUSG00000055301;ENSMUSG00000058135;…	K00799+K00799+K00799+K07415+K00799+K00485+K00485+K00121+K00699+K07409+K00799+K00699+K00699+K00699+K13980+K00485+K00485+K00699+K00699+K13951+K00799+K00799+K00699+K00157+K00799+K00699+K13951+K00699+K00699+K00699+K00699+K00699
HIF-1 signaling pathway	ko04066	4	116	533	8035	ENSMUSG00000020053;ENSMUSG00000020122;ENSMUSG00000032554;ENSMUSG00000033688	K05459+K04361+K14736+K14736
Glycosaminoglycan biosynthesis - heparan sulfate / heparin	ko00534	2	27	533	8035	ENSMUSG00000070407;Mus_musculus_newGene_4787	K07809+K00771
Pertussis	ko05133	8	73	533	8035	ENSMUSG00000023224;ENSMUSG00000024164;ENSMUSG00000024371;ENSMUSG00000026405;ENSMUSG00000026874;ENSMUSG00000027399;ENSMUSG00000055172;ENSMUSG00000073418	K04001+K03990+K01332+K04002+K03994+K04383+K01330+K03989
Endometrial cancer	ko05213	2	54	533	8035	ENSMUSG00000000303;ENSMUSG00000020122	K05689+K04361
Proximal tubule bicarbonate reclamation	ko04964	5	22	533	8035	ENSMUSG00000010064;ENSMUSG00000021794;ENSMUSG00000027513;ENSMUSG00000044005;ENSMUSG00000060961	K13576+K00261+K01596+K01425+K13575
Influenza A	ko05164	4	176	533	8035	ENSMUSG00000000385;ENSMUSG00000027399;ENSMUSG00000059481;ENSMUSG00000059743	K09633+K04383+K01315+K00787
Amino sugar and nucleotide sugar metabolism	ko00520	5	51	533	8035	ENSMUSG00000016756;ENSMUSG00000018042;ENSMUSG00000028479;ENSMUSG00000037722;ENSMUSG00000041798	K08080+K00326+K12409+K00621+K12407
Homologous recombination	ko03440	1	28	533	8035	ENSMUSG00000059060	K10869
Fructose and mannose metabolism	ko00051	6	38	533	8035	ENSMUSG00000017390;ENSMUSG00000027227;ENSMUSG00000028307;ENSMUSG00000029162;ENSMUSG00000034371;ENSMUSG00000069805	K01623+K00008+K01623+K00846+K00863+K03841
Arrhythmogenic right ventricular cardiomyopathy (ARVC)	ko05412	5	74	533	8035	ENSMUSG00000024304;ENSMUSG00000024331;ENSMUSG00000041957;ENSMUSG00000044393;ENSMUSG00000054889	K06736+K07601+K12642+K07597+K10381
Ascorbate and aldarate metabolism	ko00053	20	31	533	8035	ENSMUSG00000010025;ENSMUSG00000023070;ENSMUSG00000026687;ENSMUSG00000029260;ENSMUSG00000029455;ENSMUSG00000034450;ENSMUSG00000035561;ENSMUSG00000035780;ENSMUSG00000035811;ENSMUSG00000035836;ENSMUSG00000053644;ENSMUSG00000054545;ENSMUSG00000054630;ENSMUSG00000061906;ENSMUSG00000070704;ENSMUSG00000089943;ENSMUSG00000089960;ENSMUSG00000090145;ENSMUSG00000090175;Mus_musculus_newGene_24000	K00128+K01053+K00149+K00699+K00128+K00103+K00128+K00699+K00699+K00699+K14085+K00699+K00699+K00699+K00699+K00699+K00699+K00699+K00699+K00699
Central carbon metabolism in cancer	ko05230	6	69	533	8035	ENSMUSG00000009376;ENSMUSG00000020122;ENSMUSG00000027690;ENSMUSG00000030849;ENSMUSG00000041798;ENSMUSG00000044005	K05099+K04361+K07593+K05093+K12407+K01425
Phagosome	ko04145	8	206	533	8035	ENSMUSG00000024164;ENSMUSG00000024863;ENSMUSG00000026390;ENSMUSG00000036655;ENSMUSG00000037780;ENSMUSG00000055172;ENSMUSG00000061232;ENSMUSG00000067235	K03990+K03991+K13884+K10066+K03991+K01330+K06751+K06751
Glycerolipid metabolism	ko00561	11	58	533	8035	ENSMUSG00000010025;ENSMUSG00000020258;ENSMUSG00000024052;ENSMUSG00000025059;ENSMUSG00000026687;ENSMUSG00000029455;ENSMUSG00000032207;ENSMUSG00000034371;ENSMUSG00000035561;ENSMUSG00000052151;ENSMUSG00000053644	K00128+K11529+K15728+K00864+K00149+K00128+K01046+K00863+K00128+K01080+K14085
Caffeine metabolism	ko00232	2	6	533	8035	ENSMUSG00000028186;ENSMUSG00000032310	K00365+K07409
Legionellosis	ko05134	2	67	533	8035	ENSMUSG00000024164;ENSMUSG00000029380	K03990+K05505
MAPK signaling pathway	ko04010	6	263	533	8035	ENSMUSG00000020122;ENSMUSG00000025199;ENSMUSG00000026072;ENSMUSG00000027399;ENSMUSG00000030827;ENSMUSG00000030849	K04361+K04467+K04386+K04383+K04358+K05093
Selenocompound metabolism	ko00450	5	17	533	8035	ENSMUSG00000003477;ENSMUSG00000024899;ENSMUSG00000028179;ENSMUSG00000040213;ENSMUSG00000049091	K00562+K13811+K01758+K00816+K01008
Butirosin and neomycin biosynthesis	ko00524	1	5	533	8035	ENSMUSG00000041798	K12407
Drug metabolism - other enzymes	ko00983	25	59	533	8035	ENSMUSG00000021376;ENSMUSG00000022304;ENSMUSG00000022615;ENSMUSG00000026839;ENSMUSG00000029260;ENSMUSG00000031877;ENSMUSG00000031886;ENSMUSG00000033308;ENSMUSG00000033427;ENSMUSG00000035780;ENSMUSG00000035811;ENSMUSG00000035836;ENSMUSG00000054545;ENSMUSG00000054630;ENSMUSG00000055730;ENSMUSG00000056973;ENSMUSG00000057400;ENSMUSG00000061906;ENSMUSG00000061959;ENSMUSG00000070704;ENSMUSG00000089943;…	K00569+K01464+K00758+K00757+K00699+K03927+K03927+K00207+K01431+K00699+K00699+K00699+K00699+K00699+K03927+K01044+K01044+K00699+K01044+K00699+K00699+K00699+K00699+K00699+K00699
PI3K-Akt signaling pathway	ko04151	13	371	533	8035	ENSMUSG00000005268;ENSMUSG00000009376;ENSMUSG00000017344;ENSMUSG00000017868;ENSMUSG00000020053;ENSMUSG00000020122;ENSMUSG00000025199;ENSMUSG00000027513;ENSMUSG00000030244;ENSMUSG00000030827;ENSMUSG00000030849;ENSMUSG00000035041;ENSMUSG00000078650	K05081+K05099+K06251+K13303+K05459+K04361+K04467+K01596+K00693+K04358+K05093+K09048+K01084
Fatty acid biosynthesis	ko00061	1	15	533	8035	ENSMUSG00000024981	K01897
Mineral absorption	ko04978	7	45	533	8035	ENSMUSG00000020829;ENSMUSG00000022843;ENSMUSG00000025993;ENSMUSG00000032554;ENSMUSG00000033688;ENSMUSG00000063354;ENSMUSG00000066150	K14613+K05011+K14685+K14736+K14736+K14710+K14686
Inflammatory mediator regulation of TRP channels	ko04750	20	126	533	8035	ENSMUSG00000003053;ENSMUSG00000020053;ENSMUSG00000022514;ENSMUSG00000025003;ENSMUSG00000025004;ENSMUSG00000025197;ENSMUSG00000026072;ENSMUSG00000028008;ENSMUSG00000028715;ENSMUSG00000032808;ENSMUSG00000042248;ENSMUSG00000052520;ENSMUSG00000052914;ENSMUSG00000054827;ENSMUSG00000060613;ENSMUSG00000063929;ENSMUSG00000066071;ENSMUSG00000066072;ENSMUSG00000067225;ENSMUSG00000074882	K07413+K05459+K04723+K07413+K07413+K07413+K04386+K04832+K07425+K07413+K07413+K07418+K07418+K07413+K07413+K07425+K07425+K07425+K07413+K07413
Phosphatidylinositol signaling system	ko04070	1	99	533	8035	ENSMUSG00000030228	K00923
Phospholipase D signaling pathway	ko04072	4	170	533	8035	ENSMUSG00000020122;ENSMUSG00000049044;ENSMUSG00000049115;ENSMUSG00000052151	K04361+K04351+K04166+K01080
Choline metabolism in cancer	ko05231	4	104	533	8035	ENSMUSG00000020122;ENSMUSG00000023829;ENSMUSG00000039865;ENSMUSG00000052151	K04361+K08198+K15282+K01080
Ribosome biogenesis in eukaryotes	ko03008	1	81	533	8035	ENSMUSG00000024785	K11108
D-Glutamine and D-glutamate metabolism	ko00471	2	3	533	8035	ENSMUSG00000021794;ENSMUSG00000044005	K00261+K01425
beta-Alanine metabolism	ko00410	10	32	533	8035	ENSMUSG00000010025;ENSMUSG00000022304;ENSMUSG00000022853;ENSMUSG00000026687;ENSMUSG00000029455;ENSMUSG00000033308;ENSMUSG00000033427;ENSMUSG00000035561;ENSMUSG00000053644;ENSMUSG00000057880	K00128+K01464+K07514+K00149+K00128+K00207+K01431+K00128+K14085+K13524
Transcriptional misregulation in cancer	ko05202	7	202	533	8035	ENSMUSG00000000385;ENSMUSG00000009376;ENSMUSG00000020053;ENSMUSG00000020125;ENSMUSG00000020644;ENSMUSG00000024986;ENSMUSG00000031613	K09633+K05099+K05459+K01327+K17693+K08024+K00069
Small cell lung cancer	ko05222	2	86	533	8035	ENSMUSG00000017386;ENSMUSG00000025199	K09848+K04467
Inositol phosphate metabolism	ko00562	1	73	533	8035	ENSMUSG00000030228	K00923
Leukocyte transendothelial migration	ko04670	5	123	533	8035	ENSMUSG00000021638;ENSMUSG00000022512;ENSMUSG00000047109;ENSMUSG00000049044;ENSMUSG00000070473	K06088+K06087+K06087+K04351+K06087
Valine, leucine and isoleucine degradation	ko00280	13	56	533	8035	ENSMUSG00000010025;ENSMUSG00000010651;ENSMUSG00000022853;ENSMUSG00000026687;ENSMUSG00000027875;ENSMUSG00000028672;ENSMUSG00000029455;ENSMUSG00000035561;ENSMUSG00000036138;ENSMUSG00000053644;ENSMUSG00000057880;ENSMUSG00000064294;ENSMUSG00000089678	K00128+K07513+K07514+K00149+K01641+K01640+K00128+K00128+K07513+K14085+K13524+K00157+K00827
Hepatitis B	ko05161	2	150	533	8035	ENSMUSG00000025199;ENSMUSG00000035041	K04467+K09048
Serotonergic synapse	ko04726	19	138	533	8035	ENSMUSG00000003053;ENSMUSG00000020182;ENSMUSG00000022445;ENSMUSG00000025003;ENSMUSG00000025004;ENSMUSG00000025197;ENSMUSG00000032808;ENSMUSG00000042248;ENSMUSG00000052520;ENSMUSG00000052914;ENSMUSG00000054827;ENSMUSG00000060613;ENSMUSG00000061740;ENSMUSG00000067225;ENSMUSG00000068083;ENSMUSG00000068086;ENSMUSG00000074882;ENSMUSG00000094806;Mus_musculus_newGene_8849	K07413+K01593+K07414+K07413+K07413+K07413+K07413+K07413+K07418+K07418+K07413+K07413+K07414+K07413+K07414+K07414+K07413+K07414+K07414
Maturity onset diabetes of the young	ko04950	11	26	533	8035	ENSMUSG00000017950;ENSMUSG00000020679;ENSMUSG00000024986;ENSMUSG00000026398;ENSMUSG00000027690;ENSMUSG00000029556;ENSMUSG00000037025;ENSMUSG00000040891;ENSMUSG00000041237;ENSMUSG00000041798;ENSMUSG00000043013	K07292+K08034+K08024+K08027+K07593+K08036+K08035+K08038+K12406+K12407+K08026
Platinum drug resistance	ko01524	11	84	533	8035	ENSMUSG00000001663;ENSMUSG00000001665;ENSMUSG00000006567;ENSMUSG00000008540;ENSMUSG00000025194;ENSMUSG00000025934;ENSMUSG00000033318;ENSMUSG00000058135;ENSMUSG00000060803;ENSMUSG00000066150;ENSMUSG00000068762	K00799+K00799+K17686+K00799+K05666+K00799+K00799+K00799+K00799+K14686+K00799
Calcium signaling pathway	ko04020	4	213	533	8035	ENSMUSG00000018166;ENSMUSG00000020122;ENSMUSG00000049115;ENSMUSG00000050541	K05084+K04361+K04166+K04136
Circadian entrainment	ko04713	1	96	533	8035	ENSMUSG00000038473	K16513
ErbB signaling pathway	ko04012	4	89	533	8035	ENSMUSG00000018166;ENSMUSG00000020122;ENSMUSG00000032311;ENSMUSG00000040525	K05084+K04361+K05458+K04707
Porphyrin and chlorophyll metabolism	ko00860	17	44	533	8035	ENSMUSG00000003617;ENSMUSG00000022742;ENSMUSG00000029260;ENSMUSG00000032786;ENSMUSG00000035780;ENSMUSG00000035811;ENSMUSG00000035836;ENSMUSG00000040466;ENSMUSG00000054545;ENSMUSG00000054630;ENSMUSG00000061906;ENSMUSG00000070704;ENSMUSG00000089943;ENSMUSG00000089960;ENSMUSG00000090145;ENSMUSG00000090175;Mus_musculus_newGene_24000	K13624+K00228+K00699+K00643+K00699+K00699+K00699+K05901+K00699+K00699+K00699+K00699+K00699+K00699+K00699+K00699+K00699
RIG-I-like receptor signaling pathway	ko04622	3	68	533	8035	ENSMUSG00000025199;ENSMUSG00000033107;ENSMUSG00000034371	K04467+K12170+K00863
Galactose metabolism	ko00052	4	33	533	8035	ENSMUSG00000035473;ENSMUSG00000041798;ENSMUSG00000068587;ENSMUSG00000078650	K01785+K12407+K12047+K01084
Tyrosine metabolism	ko00350	12	42	533	8035	ENSMUSG00000000326;ENSMUSG00000001670;ENSMUSG00000020182;ENSMUSG00000021033;ENSMUSG00000022821;ENSMUSG00000028138;ENSMUSG00000029445;ENSMUSG00000030630;ENSMUSG00000037797;ENSMUSG00000055301;ENSMUSG00000064294;ENSMUSG00000074207	K00545+K00815+K01593+K01800+K00451+K00121+K00457+K01555+K13980+K13951+K00157+K13951
Neuroactive ligand-receptor interaction	ko04080	9	287	533	8035	ENSMUSG00000005268;ENSMUSG00000025127;ENSMUSG00000027249;ENSMUSG00000032528;ENSMUSG00000039809;ENSMUSG00000044359;ENSMUSG00000049115;ENSMUSG00000050541;ENSMUSG00000059481	K05081+K04583+K01313+K04589+K04615+K04271+K04166+K04136+K01315
p53 signaling pathway	ko04115	2	71	533	8035	ENSMUSG00000019851;ENSMUSG00000020053	K10136+K05459
cAMP signaling pathway	ko04024	5	196	533	8035	ENSMUSG00000020777;ENSMUSG00000035041;ENSMUSG00000039809;ENSMUSG00000049044;ENSMUSG00000061718	K00232+K09048+K04615+K04351+K15494
Folate biosynthesis	ko00790	5	14	533	8035	ENSMUSG00000009566;ENSMUSG00000015806;ENSMUSG00000021707;ENSMUSG00000037580;ENSMUSG00000064120	K01930+K00357+K00287+K01495+K20967
Ubiquitin mediated proteolysis	ko04120	1	153	533	8035	ENSMUSG00000040525	K04707
Lysosome	ko04142	5	129	533	8035	ENSMUSG00000010051;ENSMUSG00000022500;ENSMUSG00000024413;ENSMUSG00000024781;ENSMUSG00000028185	K01197+K19363+K12385+K01052+K01158
Fatty acid elongation	ko00062	5	29	533	8035	ENSMUSG00000021228;ENSMUSG00000021364;ENSMUSG00000032349;ENSMUSG00000033629;ENSMUSG00000052392	K01068+K10205+K10244+K10703+K01068
TNF signaling pathway	ko04668	4	110	533	8035	ENSMUSG00000025199;ENSMUSG00000029380;ENSMUSG00000035041;ENSMUSG00000053175	K04467+K05505+K09048+K09258
NOD-like receptor signaling pathway	ko04621	2	61	533	8035	ENSMUSG00000025199;ENSMUSG00000029380	K04467+K05505
Bile secretion	ko04976	19	71	533	8035	ENSMUSG00000020865;ENSMUSG00000021135;ENSMUSG00000023073;ENSMUSG00000023829;ENSMUSG00000024254;ENSMUSG00000025194;ENSMUSG00000027048;ENSMUSG00000028240;ENSMUSG00000030236;ENSMUSG00000030237;ENSMUSG00000030382;ENSMUSG00000030762;ENSMUSG00000032204;ENSMUSG00000037583;ENSMUSG00000039653;ENSMUSG00000040505;ENSMUSG00000041698;ENSMUSG00000047638;ENSMUSG00000060961	K05667+K14341+K14342+K08198+K05684+K05666+K05664+K00489+K05043+K03460+K08748+K09869+K09877+K08563+K00659+K05683+K03460+K08537+K13575
African trypanosomiasis	ko05143	2	57	533	8035	ENSMUSG00000031549;ENSMUSG00000032083	K00463+K08757
Epstein-Barr virus infection	ko05169	4	247	533	8035	ENSMUSG00000025199;ENSMUSG00000036813;ENSMUSG00000061232;ENSMUSG00000067235	K04467+K01510+K06751+K06751
N-Glycan biosynthesis	ko00510	7	83	533	8035	ENSMUSG00000003746;ENSMUSG00000024085;Mus_musculus_newGene_17809;Mus_musculus_newGene_17810;Mus_musculus_newGene_2303;Mus_musculus_newGene_3006;Mus_musculus_newGene_30083	K01230+K01231+K03847+K03847+K03847+K03847+K03847
Renin-angiotensin system	ko04614	2	33	533	8035	ENSMUSG00000031980;ENSMUSG00000049115	K09821+K04166
One carbon pool by folate	ko00670	5	20	533	8035	ENSMUSG00000001155;ENSMUSG00000020534;ENSMUSG00000021707;ENSMUSG00000030088;ENSMUSG00000032607	K13990+K00600+K00287+K00289+K00605
Bladder cancer	ko05219	3	41	533	8035	ENSMUSG00000000303;ENSMUSG00000020122;ENSMUSG00000022615	K05689+K04361+K00758
Graft-versus-host disease	ko05332	3	63	533	8035	ENSMUSG00000027399;ENSMUSG00000061232;ENSMUSG00000067235	K04383+K06751+K06751
Thyroid hormone synthesis	ko04918	5	71	533	8035	ENSMUSG00000019762;ENSMUSG00000020884;ENSMUSG00000035041;ENSMUSG00000040963;ENSMUSG00000063856	K17231+K10063+K09048+K10064+K00432
Inflammatory bowel disease (IBD)	ko05321	1	67	533	8035	ENSMUSG00000027399	K04383
Pyrimidine metabolism	ko00240	7	107	533	8035	ENSMUSG00000021236;ENSMUSG00000022304;ENSMUSG00000022615;ENSMUSG00000026839;ENSMUSG00000033308;ENSMUSG00000033427;ENSMUSG00000036813	K01511+K01464+K00758+K00757+K00207+K01431+K01510
Melanoma	ko05218	5	72	533	8035	ENSMUSG00000000303;ENSMUSG00000009376;ENSMUSG00000020053;ENSMUSG00000020122;ENSMUSG00000030827	K05689+K05099+K05459+K04361+K04358
Fatty acid degradation	ko00071	20	53	533	8035	ENSMUSG00000003809;ENSMUSG00000010025;ENSMUSG00000010651;ENSMUSG00000020777;ENSMUSG00000022853;ENSMUSG00000024900;ENSMUSG00000024981;ENSMUSG00000026687;ENSMUSG00000028138;ENSMUSG00000028715;ENSMUSG00000029455;ENSMUSG00000035561;ENSMUSG00000036138;ENSMUSG00000037797;ENSMUSG00000053644;ENSMUSG00000055301;ENSMUSG00000063929;ENSMUSG00000066071;ENSMUSG00000066072;ENSMUSG00000074207	K00252+K00128+K07513+K00232+K07514+K08765+K01897+K00149+K00121+K07425+K00128+K00128+K07513+K13980+K14085+K13951+K07425+K07425+K07425+K13951
Hypertrophic cardiomyopathy (HCM)	ko05410	1	83	533	8035	ENSMUSG00000020053	K05459
EGFR tyrosine kinase inhibitor resistance	ko01521	5	84	533	8035	ENSMUSG00000009376;ENSMUSG00000018166;ENSMUSG00000020053;ENSMUSG00000020122;ENSMUSG00000030849	K05099+K05084+K05459+K04361+K05093
AGE-RAGE signaling pathway in diabetic complications	ko04933	2	102	533	8035	ENSMUSG00000027399;ENSMUSG00000049115	K04383+K04166
Pancreatic secretion	ko04972	3	101	533	8035	ENSMUSG00000009646;ENSMUSG00000021999;ENSMUSG00000060961	K01047+K01300+K13575
Propanoate metabolism	ko00640	2	32	533	8035	ENSMUSG00000022853;ENSMUSG00000057880	K07514+K13524
Carbohydrate digestion and absorption	ko04973	3	48	533	8035	ENSMUSG00000027690;ENSMUSG00000068587;ENSMUSG00000078650	K07593+K12047+K01084
Peroxisome	ko04146	27	85	533	8035	ENSMUSG00000003623;ENSMUSG00000010651;ENSMUSG00000017453;ENSMUSG00000020777;ENSMUSG00000021751;ENSMUSG00000021884;ENSMUSG00000022040;ENSMUSG00000022244;ENSMUSG00000022853;ENSMUSG00000022982;ENSMUSG00000024228;ENSMUSG00000024507;ENSMUSG00000024981;ENSMUSG00000025950;ENSMUSG00000026189;ENSMUSG00000026272;ENSMUSG00000027187;ENSMUSG00000027261;ENSMUSG00000027359;ENSMUSG00000028127;ENSMUSG00000028603;…	K05940+K07513+K00306+K00232+K10214+K12261+K08726+K01796+K07514+K04565+K03426+K12405+K01897+K00031+K07753+K00830+K03781+K11517+K08746+K05677+K08764+K01640+K13351+K07513+K13237+K00659+K13353
Hippo signaling pathway -multiple species	ko04392	2	27	533	8035	ENSMUSG00000018849;ENSMUSG00000029370	K16685+K09854
Glycosylphosphatidylinositol(GPI)-anchor biosynthesis	ko00563	1	25	533	8035	ENSMUSG00000021340	K01127
Staphylococcus aureus infection	ko05150	16	85	533	8035	ENSMUSG00000022887;ENSMUSG00000024164;ENSMUSG00000024371;ENSMUSG00000024863;ENSMUSG00000026365;ENSMUSG00000026874;ENSMUSG00000028979;ENSMUSG00000033860;ENSMUSG00000034774;ENSMUSG00000037780;ENSMUSG00000055172;ENSMUSG00000058952;ENSMUSG00000059481;ENSMUSG00000073418;ENSMUSG00000090231;Mus_musculus_newGene_14027	K03992+K03990+K01332+K03991+K04004+K03994+K03993+K03905+K07596+K03991+K01330+K01333+K01315+K03989+K01335+K04004
Amphetamine addiction	ko05031	3	66	533	8035	ENSMUSG00000020182;ENSMUSG00000035041;ENSMUSG00000061718	K01593+K09048+K15494
Fatty acid metabolism	ko01212	12	55	533	8035	ENSMUSG00000010651;ENSMUSG00000010663;ENSMUSG00000020777;ENSMUSG00000021364;ENSMUSG00000022853;ENSMUSG00000024665;ENSMUSG00000024900;ENSMUSG00000024981;ENSMUSG00000026189;ENSMUSG00000032349;ENSMUSG00000033629;ENSMUSG00000036138	K07513+K10224+K00232+K10205+K07514+K10226+K08765+K01897+K07753+K10244+K10703+K07513
Lysine degradation	ko00310	12	53	533	8035	ENSMUSG00000003809;ENSMUSG00000010025;ENSMUSG00000017453;ENSMUSG00000022853;ENSMUSG00000026687;ENSMUSG00000029455;ENSMUSG00000029695;ENSMUSG00000035561;ENSMUSG00000035878;ENSMUSG00000041660;ENSMUSG00000053644;ENSMUSG00000057228	K00252+K00128+K00306+K07514+K00149+K00128+K14157+K00128+K18201+K00471+K14085+K00825
Glioma	ko05214	2	64	533	8035	ENSMUSG00000020053;ENSMUSG00000020122	K05459+K04361
Riboflavin metabolism	ko00740	1	4	533	8035	ENSMUSG00000040466	K05901
alpha-Linolenic acid metabolism	ko00592	5	26	533	8035	ENSMUSG00000009646;ENSMUSG00000010651;ENSMUSG00000020777;ENSMUSG00000024665;ENSMUSG00000036138	K01047+K07513+K00232+K10226+K07513
Linoleic acid metabolism	ko00591	18	52	533	8035	ENSMUSG00000003053;ENSMUSG00000009646;ENSMUSG00000025003;ENSMUSG00000025004;ENSMUSG00000025197;ENSMUSG00000025479;ENSMUSG00000029630;ENSMUSG00000029727;ENSMUSG00000032310;ENSMUSG00000032808;ENSMUSG00000042248;ENSMUSG00000052520;ENSMUSG00000052914;ENSMUSG00000054827;ENSMUSG00000056035;ENSMUSG00000060613;ENSMUSG00000067225;ENSMUSG00000074882	K07413+K01047+K07413+K07413+K07413+K07415+K07424+K07424+K07409+K07413+K07413+K07418+K07418+K07413+K07424+K07413+K07413+K07413
Aldosterone synthesis and secretion	ko04925	3	83	533	8035	ENSMUSG00000035041;ENSMUSG00000049115;ENSMUSG00000063730	K09048+K04166+K00070
Progesterone-mediated oocyte maturation	ko04914	1	91	533	8035	ENSMUSG00000020053	K05459
Malaria	ko05144	2	53	533	8035	ENSMUSG00000009376;ENSMUSG00000020592	K05099+K06257
Vitamin digestion and absorption	ko04977	8	24	533	8035	ENSMUSG00000020609;ENSMUSG00000020829;ENSMUSG00000021900;ENSMUSG00000024354;ENSMUSG00000028003;ENSMUSG00000032080;ENSMUSG00000032083;ENSMUSG00000040918	K14462+K14613+K01435+K14611+K00678+K08760+K08757+K14610
Phototransduction	ko04744	1	26	533	8035	ENSMUSG00000034837	K04631
Pyruvate metabolism	ko00620	10	42	533	8035	ENSMUSG00000010025;ENSMUSG00000021620;ENSMUSG00000026687;ENSMUSG00000027513;ENSMUSG00000029455;ENSMUSG00000031958;ENSMUSG00000035561;ENSMUSG00000035637;ENSMUSG00000041237;ENSMUSG00000053644	K00128+K01067+K00149+K01596+K00128+K00102+K00128+K00049+K12406+K14085
ABC transporters	ko02010	8	48	533	8035	ENSMUSG00000020865;ENSMUSG00000024254;ENSMUSG00000025194;ENSMUSG00000027048;ENSMUSG00000028127;ENSMUSG00000030834;ENSMUSG00000040505;ENSMUSG00000044749	K05667+K05684+K05666+K05664+K05677+K05669+K05683+K05649
Glyoxylate and dicarboxylate metabolism	ko00630	11	30	533	8035	ENSMUSG00000006395;ENSMUSG00000017718;ENSMUSG00000020258;ENSMUSG00000020534;ENSMUSG00000024827;ENSMUSG00000025176;ENSMUSG00000026272;ENSMUSG00000027187;ENSMUSG00000027261;ENSMUSG00000032607;ENSMUSG00000035637	K01816+K01432+K11529+K00600+K00281+K18123+K00830+K03781+K11517+K00605+K00049
Thyroid cancer	ko05216	3	32	533	8035	ENSMUSG00000000303;Mus_musculus_newGene_3759;Mus_musculus_newGene_3760	K05689+K09289+K09289
Autoimmune thyroid disease	ko05320	2	104	533	8035	ENSMUSG00000061232;ENSMUSG00000067235	K06751+K06751
Glycosaminoglycan degradation	ko00531	1	21	533	8035	ENSMUSG00000010051	K01197
Tryptophan metabolism	ko00380	21	46	533	8035	ENSMUSG00000000673;ENSMUSG00000003477;ENSMUSG00000003809;ENSMUSG00000010025;ENSMUSG00000017718;ENSMUSG00000020182;ENSMUSG00000022853;ENSMUSG00000026348;ENSMUSG00000026687;ENSMUSG00000026866;ENSMUSG00000027187;ENSMUSG00000028011;ENSMUSG00000029455;ENSMUSG00000031549;ENSMUSG00000032310;ENSMUSG00000035561;ENSMUSG00000039783;ENSMUSG00000040213;ENSMUSG00000053644;ENSMUSG00000057228;ENSMUSG00000064294	K00452+K00562+K00252+K00128+K01432+K01593+K07514+K03392+K00149+K01556+K03781+K00453+K00128+K00463+K07409+K00128+K00486+K00816+K14085+K00825+K00157
Endocrine resistance	ko01522	3	97	533	8035	ENSMUSG00000020053;ENSMUSG00000020122;ENSMUSG00000027048	K05459+K04361+K05664
Sphingolipid signaling pathway	ko04071	2	124	533	8035	ENSMUSG00000038768;ENSMUSG00000050931	K04712+K04714
Viral carcinogenesis	ko05203	6	229	533	8035	ENSMUSG00000001249;ENSMUSG00000024164;ENSMUSG00000034245;ENSMUSG00000035041;ENSMUSG00000061232;ENSMUSG00000067235	K08665+K03990+K11418+K09048+K06751+K06751
Steroid biosynthesis	ko00100	7	20	533	8035	ENSMUSG00000023045;ENSMUSG00000024781;ENSMUSG00000026675;ENSMUSG00000031168;ENSMUSG00000032018;ENSMUSG00000034926;ENSMUSG00000058454	K00637+K01052+K13373+K01824+K00227+K09828+K00213
Insulin signaling pathway	ko04910	8	147	533	8035	ENSMUSG00000027513;ENSMUSG00000030244;ENSMUSG00000040525;ENSMUSG00000041237;ENSMUSG00000041798;ENSMUSG00000046794;ENSMUSG00000069805;ENSMUSG00000078650	K01596+K00693+K04707+K12406+K12407+K07189+K03841+K01084
Biosynthesis of unsaturated fatty acids	ko01040	12	29	533	8035	ENSMUSG00000010651;ENSMUSG00000010663;ENSMUSG00000020777;ENSMUSG00000021228;ENSMUSG00000021364;ENSMUSG00000024665;ENSMUSG00000026189;ENSMUSG00000032349;ENSMUSG00000033629;ENSMUSG00000036138;ENSMUSG00000039653;ENSMUSG00000052392	K07513+K10224+K00232+K01068+K10205+K10226+K07753+K10244+K10703+K07513+K00659+K01068
Non-small cell lung cancer	ko05223	1	57	533	8035	ENSMUSG00000020122	K04361
mTOR signaling pathway	ko04150	3	161	533	8035	ENSMUSG00000020053;ENSMUSG00000025199;ENSMUSG00000047496	K05459+K04467+K15705
Oocyte meiosis	ko04114	1	116	533	8035	ENSMUSG00000020053	K05459
Butanoate metabolism	ko00650	8	27	533	8035	ENSMUSG00000022853;ENSMUSG00000027875;ENSMUSG00000028167;ENSMUSG00000028672;ENSMUSG00000030935;ENSMUSG00000030972;ENSMUSG00000033533;ENSMUSG00000057880	K07514+K01641+K00019+K01640+K01896+K01896+K01896+K13524
Leishmaniasis	ko05140	2	89	533	8035	ENSMUSG00000024164;ENSMUSG00000027399	K03990+K04383
Bacterial invasion of epithelial cells	ko05100	4	80	533	8035	ENSMUSG00000000303;ENSMUSG00000009376;ENSMUSG00000036885;ENSMUSG00000040525	K05689+K05099+K13744+K04707
Osteoclast differentiation	ko04380	3	134	533	8035	ENSMUSG00000025199;ENSMUSG00000026072;ENSMUSG00000027399	K04467+K04386+K04383
Cytokine-cytokine receptor interaction	ko04060	13	256	533	8035	ENSMUSG00000005268;ENSMUSG00000009376;ENSMUSG00000015966;ENSMUSG00000020122;ENSMUSG00000022514;ENSMUSG00000025405;ENSMUSG00000026072;ENSMUSG00000027358;ENSMUSG00000027399;ENSMUSG00000029380;ENSMUSG00000037157;ENSMUSG00000047492;ENSMUSG00000094065	K05081+K05099+K05165+K04361+K04723+K04667+K04386+K21283+K04383+K05505+K05138+K04667+K16062
Biosynthesis of amino acids	ko01230	21	98	533	8035	ENSMUSG00000001670;ENSMUSG00000017390;ENSMUSG00000019987;ENSMUSG00000020051;ENSMUSG00000020534;ENSMUSG00000024039;ENSMUSG00000025533;ENSMUSG00000025950;ENSMUSG00000025991;ENSMUSG00000028179;ENSMUSG00000028307;ENSMUSG00000029596;ENSMUSG00000029597;ENSMUSG00000031173;ENSMUSG00000031700;ENSMUSG00000037798;ENSMUSG00000041237;ENSMUSG00000048217;ENSMUSG00000053644;ENSMUSG00000057228;ENSMUSG00000076441	K00815+K01623+K01476+K00500+K00600+K01697+K01755+K00031+K01948+K01758+K01623+K17989+K17989+K00611+K00814+K00789+K12406+K11067+K14085+K00825+K01940
Endocytosis	ko04144	9	294	533	8035	ENSMUSG00000009376;ENSMUSG00000017639;ENSMUSG00000018166;ENSMUSG00000020122;ENSMUSG00000024065;ENSMUSG00000030849;ENSMUSG00000040525;ENSMUSG00000061232;ENSMUSG00000067235	K05099+K12485+K05084+K04361+K12476+K05093+K04707+K06751+K06751
Renal cell carcinoma	ko05211	1	68	533	8035	ENSMUSG00000009376	K05099
Lysine biosynthesis	ko00300	2	2	533	8035	ENSMUSG00000053644;ENSMUSG00000057228	K14085+K00825
Histidine metabolism	ko00340	10	26	533	8035	ENSMUSG00000001155;ENSMUSG00000010025;ENSMUSG00000015890;ENSMUSG00000020017;ENSMUSG00000020182;ENSMUSG00000026687;ENSMUSG00000029455;ENSMUSG00000034456;ENSMUSG00000035561;ENSMUSG00000053644	K13990+K00128+K01468+K01745+K01593+K00149+K00128+K01712+K00128+K14085
Prion diseases	ko05020	8	34	533	8035	ENSMUSG00000015083;ENSMUSG00000022149;ENSMUSG00000022181;ENSMUSG00000022982;ENSMUSG00000026874;ENSMUSG00000027399;ENSMUSG00000029656;ENSMUSG00000035031	K03999+K04000+K03995+K04565+K03994+K04383+K03998+K03997
Vitamin B6 metabolism	ko00750	2	9	533	8035	ENSMUSG00000018659;ENSMUSG00000064294	K00275+K00157
GnRH signaling pathway	ko04912	1	90	533	8035	ENSMUSG00000020122	K04361
Apoptosis	ko04210	1	144	533	8035	ENSMUSG00000025199	K04467
Arachidonic acid metabolism	ko00590	24	93	533	8035	ENSMUSG00000003053;ENSMUSG00000009646;ENSMUSG00000022040;ENSMUSG00000024055;ENSMUSG00000024292;ENSMUSG00000025003;ENSMUSG00000025004;ENSMUSG00000025197;ENSMUSG00000025479;ENSMUSG00000028715;ENSMUSG00000030483;ENSMUSG00000032808;ENSMUSG00000040660;ENSMUSG00000042248;ENSMUSG00000052520;ENSMUSG00000052914;ENSMUSG00000054827;ENSMUSG00000060613;ENSMUSG00000063856;ENSMUSG00000063929;ENSMUSG00000066071;…	K07413+K01047+K08726+K17726+K17726+K07413+K07413+K07413+K07415+K07425+K07412+K07413+K07412+K07413+K07418+K07418+K07413+K07413+K00432+K07425+K07425+K07425+K07413+K07413
Melanogenesis	ko04916	1	101	533	8035	ENSMUSG00000035041	K09048
Salmonella infection	ko05132	3	80	533	8035	ENSMUSG00000016024;ENSMUSG00000027399;ENSMUSG00000029380	K05399+K04383+K05505
Sulfur metabolism	ko00920	4	12	533	8035	ENSMUSG00000005803;ENSMUSG00000024899;ENSMUSG00000044986;ENSMUSG00000049858	K17218+K13811+K01011+K00387
Adherens junction	ko04520	4	78	533	8035	ENSMUSG00000000303;ENSMUSG00000009376;ENSMUSG00000020122;ENSMUSG00000022656	K05689+K05099+K04361+K06592
T cell receptor signaling pathway	ko04660	2	113	533	8035	ENSMUSG00000025199;ENSMUSG00000040525	K04467+K04707
Platelet activation	ko04611	3	125	533	8035	ENSMUSG00000028001;ENSMUSG00000033831;ENSMUSG00000033860	K03903+K03904+K03905
Chronic myeloid leukemia	ko05220	2	74	533	8035	ENSMUSG00000025199;ENSMUSG00000040525	K04467+K04707
Protein processing in endoplasmic reticulum	ko04141	2	169	533	8035	ENSMUSG00000003746;ENSMUSG00000036391	K01230+K14007
Dilated cardiomyopathy	ko05414	1	112	533	8035	ENSMUSG00000020053	K05459
B cell receptor signaling pathway	ko04662	1	98	533	8035	ENSMUSG00000025199	K04467
Non-alcoholic fatty liver disease (NAFLD)	ko04932	4	156	533	8035	ENSMUSG00000002108;ENSMUSG00000025479;ENSMUSG00000027399;ENSMUSG00000041237	K08536+K07415+K04383+K12406
Prolactin signaling pathway	ko04917	3	77	533	8035	ENSMUSG00000005268;ENSMUSG00000027690;ENSMUSG00000041798	K05081+K07593+K12407
Longevity regulating pathway	ko04211	3	96	533	8035	ENSMUSG00000020053;ENSMUSG00000027187;ENSMUSG00000035041	K05459+K03781+K09048
Alzheimer's disease	ko05010	1	180	533	8035	ENSMUSG00000002985	K04524
Long-term depression	ko04730	1	63	533	8035	ENSMUSG00000020053	K05459
Valine, leucine and isoleucine biosynthesis	ko00290	2	4	533	8035	ENSMUSG00000029596;ENSMUSG00000029597	K17989+K17989
Phenylalanine, tyrosine and tryptophan biosynthesis	ko00400	2	9	533	8035	ENSMUSG00000001670;ENSMUSG00000020051	K00815+K00500
Hippo signaling pathway	ko04390	5	154	533	8035	ENSMUSG00000000303;ENSMUSG00000018849;ENSMUSG00000020644;ENSMUSG00000027358;ENSMUSG00000029370	K05689+K16685+K17693+K21283+K09854
Cell adhesion molecules (CAMs)	ko04514	11	171	533	8035	ENSMUSG00000000303;ENSMUSG00000017009;ENSMUSG00000020592;ENSMUSG00000021638;ENSMUSG00000022512;ENSMUSG00000022656;ENSMUSG00000024304;ENSMUSG00000047109;ENSMUSG00000061232;ENSMUSG00000067235;ENSMUSG00000070473	K05689+K16338+K06257+K06088+K06087+K06592+K06736+K06087+K06751+K06751+K06087
Pancreatic cancer	ko05212	2	67	533	8035	ENSMUSG00000020122;ENSMUSG00000025199	K04361+K04467
Aldosterone-regulated sodium reabsorption	ko04960	2	41	533	8035	ENSMUSG00000020053;ENSMUSG00000030340	K05459+K04824
Rheumatoid arthritis	ko05323	1	115	533	8035	ENSMUSG00000027399	K04383
Ribosome	ko03010	1	193	533	8035	Mus_musculus_newGene_30089	K02870
Cell cycle	ko04110	1	129	533	8035	ENSMUSG00000033102	K06639
Glycolysis / Gluconeogenesis	ko00010	17	86	533	8035	ENSMUSG00000010025;ENSMUSG00000017390;ENSMUSG00000026687;ENSMUSG00000027513;ENSMUSG00000028138;ENSMUSG00000028307;ENSMUSG00000029455;ENSMUSG00000035473;ENSMUSG00000035561;ENSMUSG00000037797;ENSMUSG00000041237;ENSMUSG00000041798;ENSMUSG00000053644;ENSMUSG00000055301;ENSMUSG00000069805;ENSMUSG00000074207;ENSMUSG00000078650	K00128+K01623+K00149+K01596+K00121+K01623+K00128+K01785+K00128+K13980+K12406+K12407+K14085+K13951+K03841+K13951+K01084
Glycerophospholipid metabolism	ko00564	9	99	533	8035	ENSMUSG00000000301;ENSMUSG00000009646;ENSMUSG00000019232;ENSMUSG00000024052;ENSMUSG00000025137;ENSMUSG00000026623;ENSMUSG00000035237;ENSMUSG00000052151;ENSMUSG00000070644	K00551+K01047+K14286+K15728+K00967+K13514+K00650+K01080+K00894
Herpes simplex infection	ko05168	5	216	533	8035	ENSMUSG00000024164;ENSMUSG00000025199;ENSMUSG00000026874;ENSMUSG00000061232;ENSMUSG00000067235	K03990+K04467+K03994+K06751+K06751
Nitrogen metabolism	ko00910	4	17	533	8035	ENSMUSG00000021794;ENSMUSG00000025317;ENSMUSG00000025991;ENSMUSG00000041261	K00261+K01672+K01948+K01672
Focal adhesion	ko04510	4	209	533	8035	ENSMUSG00000009376;ENSMUSG00000017344;ENSMUSG00000020053;ENSMUSG00000020122	K05099+K06251+K05459+K04361
Fat digestion and absorption	ko04975	10	42	533	8035	ENSMUSG00000009646;ENSMUSG00000020609;ENSMUSG00000023057;ENSMUSG00000024254;ENSMUSG00000028158;ENSMUSG00000032080;ENSMUSG00000032083;ENSMUSG00000040505;ENSMUSG00000052151;ENSMUSG00000054422	K01047+K14462+K08751+K05684+K14463+K08760+K08757+K05683+K01080+K08750
AMPK signaling pathway	ko04152	8	128	533	8035	ENSMUSG00000017950;ENSMUSG00000020053;ENSMUSG00000024900;ENSMUSG00000027513;ENSMUSG00000030244;ENSMUSG00000035041;ENSMUSG00000069805;ENSMUSG00000078650	K07292+K05459+K08765+K01596+K00693+K09048+K03841+K01084
Adipocytokine signaling pathway	ko04920	5	73	533	8035	ENSMUSG00000024900;ENSMUSG00000024981;ENSMUSG00000025199;ENSMUSG00000027513;ENSMUSG00000078650	K08765+K01897+K04467+K01596+K01084
Nicotinate and nicotinamide metabolism	ko00760	7	37	533	8035	ENSMUSG00000019989;ENSMUSG00000022574;ENSMUSG00000024228;ENSMUSG00000030674;ENSMUSG00000032271;ENSMUSG00000037847;ENSMUSG00000064294	K01513+K00763+K03426+K00767+K00541+K10524+K00157
Terpenoid backbone biosynthesis	ko00900	3	24	533	8035	ENSMUSG00000027875;ENSMUSG00000059743;Mus_musculus_newGene_24001	K01641+K00787+K01823
Carbon metabolism	ko01200	22	139	533	8035	ENSMUSG00000017390;ENSMUSG00000020534;ENSMUSG00000021794;ENSMUSG00000022853;ENSMUSG00000023070;ENSMUSG00000024827;ENSMUSG00000025950;ENSMUSG00000025991;ENSMUSG00000026272;ENSMUSG00000027187;ENSMUSG00000027261;ENSMUSG00000028138;ENSMUSG00000028307;ENSMUSG00000028980;ENSMUSG00000029596;ENSMUSG00000029597;ENSMUSG00000031700;ENSMUSG00000032607;ENSMUSG00000034371;ENSMUSG00000041237;ENSMUSG00000041798;…	K01623+K00600+K00261+K07514+K01053+K00281+K00031+K01948+K00830+K03781+K11517+K00121+K01623+K13937+K17989+K17989+K00814+K00605+K00863+K12406+K12407+K03841
Rap1 signaling pathway	ko04015	7	222	533	8035	ENSMUSG00000000303;ENSMUSG00000009376;ENSMUSG00000020053;ENSMUSG00000020122;ENSMUSG00000030827;ENSMUSG00000030849;ENSMUSG00000049044	K05689+K05099+K05459+K04361+K04358+K05093+K04351
Prostate cancer	ko05215	6	90	533	8035	ENSMUSG00000020053;ENSMUSG00000020122;ENSMUSG00000025199;ENSMUSG00000030849;ENSMUSG00000035041;ENSMUSG00000060803	K05459+K04361+K04467+K05093+K09048+K00799
Amoebiasis	ko05146	7	137	533	8035	ENSMUSG00000015083;ENSMUSG00000019987;ENSMUSG00000022149;ENSMUSG00000026072;ENSMUSG00000028076;ENSMUSG00000029656;ENSMUSG00000035031	K03999+K01476+K04000+K04386+K06448+K03998+K03997
Citrate cycle (TCA cycle)	ko00020	2	32	533	8035	ENSMUSG00000025950;ENSMUSG00000027513	K00031+K01596
Metabolism of xenobiotics by cytochrome P450	ko00980	30	75	533	8035	ENSMUSG00000001663;ENSMUSG00000001665;ENSMUSG00000008540;ENSMUSG00000011382;ENSMUSG00000016194;ENSMUSG00000025479;ENSMUSG00000025934;ENSMUSG00000028138;ENSMUSG00000029260;ENSMUSG00000032310;ENSMUSG00000033318;ENSMUSG00000035780;ENSMUSG00000035811;ENSMUSG00000035836;ENSMUSG00000037797;ENSMUSG00000052974;ENSMUSG00000054545;ENSMUSG00000054630;ENSMUSG00000055301;ENSMUSG00000058135;ENSMUSG00000060803;…	K00799+K00799+K00799+K00078+K15680+K07415+K00799+K00121+K00699+K07409+K00799+K00699+K00699+K00699+K13980+K07416+K00699+K00699+K13951+K00799+K00799+K00699+K00799+K00699+K13951+K00699+K00699+K00699+K00699+K00699
Hepatitis C	ko05160	7	138	533	8035	ENSMUSG00000002108;ENSMUSG00000020122;ENSMUSG00000021638;ENSMUSG00000022512;ENSMUSG00000025199;ENSMUSG00000047109;ENSMUSG00000070473	K08536+K04361+K06088+K06087+K04467+K06087+K06087
Fc gamma R-mediated phagocytosis	ko04666	1	112	533	8035	ENSMUSG00000052151	K01080
Arginine and proline metabolism	ko00330	11	53	533	8035	ENSMUSG00000003526;ENSMUSG00000010025;ENSMUSG00000019987;ENSMUSG00000020150;ENSMUSG00000025176;ENSMUSG00000026687;ENSMUSG00000029455;ENSMUSG00000035561;ENSMUSG00000036892;ENSMUSG00000040706;ENSMUSG00000053644	K00318+K00128+K01476+K00542+K18123+K00149+K00128+K00128+K11394+K01480+K14085
PPAR signaling pathway	ko03320	29	91	533	8035	ENSMUSG00000002108;ENSMUSG00000005681;ENSMUSG00000010651;ENSMUSG00000020777;ENSMUSG00000021751;ENSMUSG00000022853;ENSMUSG00000023057;ENSMUSG00000024665;ENSMUSG00000024900;ENSMUSG00000024981;ENSMUSG00000025059;ENSMUSG00000026170;ENSMUSG00000027359;ENSMUSG00000027513;ENSMUSG00000027875;ENSMUSG00000028240;ENSMUSG00000028494;ENSMUSG00000028603;ENSMUSG00000028715;ENSMUSG00000030382;ENSMUSG00000032079;…	K08536+K08758+K07513+K00232+K10214+K07514+K08751+K10226+K08765+K01897+K00864+K00488+K08746+K01596+K01641+K00489+K17284+K08764+K07425+K08748+K09025+K08759+K08757+K07513+K07431+K08750+K07425+K07425+K07425
ECM-receptor interaction	ko04512	3	84	533	8035	ENSMUSG00000017009;ENSMUSG00000017344;ENSMUSG00000020592	K16338+K06251+K06257
Dorso-ventral axis formation	ko04320	1	26	533	8035	ENSMUSG00000020122	K04361
Glucagon signaling pathway	ko04922	9	104	533	8035	ENSMUSG00000024900;ENSMUSG00000025127;ENSMUSG00000027513;ENSMUSG00000027690;ENSMUSG00000030244;ENSMUSG00000035041;ENSMUSG00000041798;ENSMUSG00000069805;ENSMUSG00000078650	K08765+K04583+K01596+K07593+K00693+K09048+K12407+K03841+K01084
Ether lipid metabolism	ko00565	4	45	533	8035	ENSMUSG00000009646;ENSMUSG00000037366;ENSMUSG00000045282;ENSMUSG00000052151	K01047+K01062+K18575+K01080
Alcoholism	ko05034	4	184	533	8035	ENSMUSG00000020182;ENSMUSG00000034245;ENSMUSG00000035041;ENSMUSG00000061718	K01593+K11418+K09048+K15494
Taste transduction	ko04742	3	87	533	8035	ENSMUSG00000030340;ENSMUSG00000039809;ENSMUSG00000044359	K04824+K04615+K04271
RNA transport	ko03013	1	181	533	8035	ENSMUSG00000090264	K18645
Complement and coagulation cascades	ko04610	49	92	533	8035	ENSMUSG00000015083;ENSMUSG00000017344;ENSMUSG00000021492;ENSMUSG00000021999;ENSMUSG00000022037;ENSMUSG00000022149;ENSMUSG00000022181;ENSMUSG00000022766;ENSMUSG00000022875;ENSMUSG00000022887;ENSMUSG00000023224;ENSMUSG00000024164;ENSMUSG00000024371;ENSMUSG00000024386;ENSMUSG00000024863;ENSMUSG00000026365;ENSMUSG00000026368;ENSMUSG00000026405;ENSMUSG00000026579;ENSMUSG00000026715;ENSMUSG00000026874;…	K03999+K06251+K01328+K01300+K17252+K04000+K03995+K03912+K03898+K03992+K04001+K03990+K01332+K01344+K03991+K04004+K03906+K04002+K03902+K03911+K03994+K01313+K03903+K03993+K03998+K01321+K03899+K01320+K01314+K01323+K03904+K03905+K03997+K03991+K03983+K19822+K01330+K01333+K01315+K03898+K03984+K03984+K03984+K03984+K03989+K03984+K01335+K01324+K04004
Nicotine addiction	ko05033	1	40	533	8035	ENSMUSG00000019935	K12302
Pathways in cancer	ko05200	13	401	533	8035	ENSMUSG00000000303;ENSMUSG00000009376;ENSMUSG00000017386;ENSMUSG00000020053;ENSMUSG00000020122;ENSMUSG00000025199;ENSMUSG00000027358;ENSMUSG00000030827;ENSMUSG00000030849;ENSMUSG00000040525;ENSMUSG00000049115;Mus_musculus_newGene_3759;Mus_musculus_newGene_3760	K05689+K05099+K09848+K05459+K04361+K04467+K21283+K04358+K05093+K04707+K04166+K09289+K09289
Pentose and glucuronate interconversions	ko00040	20	41	533	8035	ENSMUSG00000010025;ENSMUSG00000011382;ENSMUSG00000027227;ENSMUSG00000029260;ENSMUSG00000029455;ENSMUSG00000035561;ENSMUSG00000035769;ENSMUSG00000035780;ENSMUSG00000035811;ENSMUSG00000035836;ENSMUSG00000039450;ENSMUSG00000054545;ENSMUSG00000054630;ENSMUSG00000061906;ENSMUSG00000070704;ENSMUSG00000089943;ENSMUSG00000089960;ENSMUSG00000090145;ENSMUSG00000090175;Mus_musculus_newGene_24000	K00128+K00078+K00008+K00699+K00128+K00128+K00854+K00699+K00699+K00699+K03331+K00699+K00699+K00699+K00699+K00699+K00699+K00699+K00699+K00699
Salivary secretion	ko04970	1	75	533	8035	ENSMUSG00000050541	K04136
Acute myeloid leukemia	ko05221	1	58	533	8035	ENSMUSG00000025199	K04467
Amyotrophic lateral sclerosis (ALS)	ko05014	5	52	533	8035	ENSMUSG00000005089;ENSMUSG00000022982;ENSMUSG00000027187;ENSMUSG00000034108;ENSMUSG00000063856	K05613+K04565+K03781+K04569+K00432
Intestinal immune network for IgA production	ko04672	1	72	533	8035	ENSMUSG00000026417	K13073
Tight junction	ko04530	8	147	533	8035	ENSMUSG00000000159;ENSMUSG00000018387;ENSMUSG00000021638;ENSMUSG00000022512;ENSMUSG00000034917;ENSMUSG00000047109;ENSMUSG00000068876;ENSMUSG00000070473	K06786+K18625+K06088+K06087+K06097+K06087+K06102+K06087
Glutamatergic synapse	ko04724	4	117	533	8035	ENSMUSG00000005089;ENSMUSG00000010064;ENSMUSG00000019935;ENSMUSG00000044005	K05613+K13576+K12302+K01425
Chagas disease (American trypanosomiasis)	ko05142	2	112	533	8035	ENSMUSG00000024164;ENSMUSG00000025199	K03990+K04467
Proteoglycans in cancer	ko05205	8	207	533	8035	ENSMUSG00000009376;ENSMUSG00000017009;ENSMUSG00000017344;ENSMUSG00000018166;ENSMUSG00000020053;ENSMUSG00000020122;ENSMUSG00000020592;ENSMUSG00000040525	K05099+K16338+K06251+K05084+K05459+K04361+K06257+K04707
Steroid hormone biosynthesis	ko00140	46	90	533	8035	ENSMUSG00000000326;ENSMUSG00000003053;ENSMUSG00000016194;ENSMUSG00000021594;ENSMUSG00000022445;ENSMUSG00000025003;ENSMUSG00000025004;ENSMUSG00000025197;ENSMUSG00000025396;ENSMUSG00000025479;ENSMUSG00000026675;ENSMUSG00000028240;ENSMUSG00000029260;ENSMUSG00000029630;ENSMUSG00000029727;ENSMUSG00000030483;ENSMUSG00000031844;ENSMUSG00000032310;ENSMUSG00000032808;ENSMUSG00000035780;ENSMUSG00000035811;…	K00545+K07413+K15680+K12343+K07414+K07413+K07413+K07413+K13369+K07415+K13373+K00489+K00699+K07424+K07424+K07412+K13368+K07409+K07413+K00699+K00699+K00699+K00251+K07430+K07412+K07413+K00699+K00699+K07413+K07424+K07413+K07414+K00699+K00070+K07413+K07414+K07414+K00699+K07413+K00699+K00699+K00699+K00699+K07414+K00699+K07414
Alanine, aspartate and glutamate metabolism	ko00250	10	39	533	8035	ENSMUSG00000021794;ENSMUSG00000022751;ENSMUSG00000025533;ENSMUSG00000025991;ENSMUSG00000026272;ENSMUSG00000031700;ENSMUSG00000044005;ENSMUSG00000057880;ENSMUSG00000076441;ENSMUSG00000089678	K00261+K13566+K01755+K01948+K00830+K00814+K01425+K13524+K01940+K00827
Cocaine addiction	ko05030	3	49	533	8035	ENSMUSG00000020182;ENSMUSG00000035041;ENSMUSG00000061718	K01593+K09048+K15494
Viral myocarditis	ko05416	3	115	533	8035	ENSMUSG00000022865;ENSMUSG00000061232;ENSMUSG00000067235	K06788+K06751+K06751
Regulation of actin cytoskeleton	ko04810	5	224	533	8035	ENSMUSG00000020122;ENSMUSG00000021676;ENSMUSG00000027249;ENSMUSG00000030827;ENSMUSG00000030849	K04361+K05767+K01313+K04358+K05093
Natural killer cell mediated cytotoxicity	ko04650	2	134	533	8035	ENSMUSG00000061232;ENSMUSG00000078452	K06751+K07987
Ras signaling pathway	ko04014	8	235	533	8035	ENSMUSG00000009376;ENSMUSG00000009646;ENSMUSG00000020053;ENSMUSG00000020122;ENSMUSG00000025199;ENSMUSG00000029458;ENSMUSG00000030827;ENSMUSG00000030849	K05099+K01047+K05459+K04361+K04467+K10632+K04358+K05093
Hematopoietic cell lineage	ko04640	3	110	533	8035	ENSMUSG00000026072;ENSMUSG00000027399;ENSMUSG00000028076	K04386+K04383+K06448
NF-kappa B signaling pathway	ko04064	4	128	533	8035	ENSMUSG00000016024;ENSMUSG00000025199;ENSMUSG00000026072;ENSMUSG00000094065	K05399+K04467+K04386+K16062
Longevity regulating pathway - multiple species	ko04213	4	68	533	8035	ENSMUSG00000020053;ENSMUSG00000022982;ENSMUSG00000027187;ENSMUSG00000037025	K05459+K04565+K03781+K08035
Sulfur relay system	ko04122	2	10	533	8035	ENSMUSG00000044986;ENSMUSG00000064120	K01011+K20967
Primary bile acid biosynthesis	ko00120	13	16	533	8035	ENSMUSG00000021259;ENSMUSG00000021751;ENSMUSG00000022244;ENSMUSG00000024507;ENSMUSG00000026170;ENSMUSG00000028240;ENSMUSG00000028603;ENSMUSG00000030382;ENSMUSG00000038641;ENSMUSG00000039519;ENSMUSG00000039653;ENSMUSG00000042289;ENSMUSG00000050445	K07440+K10214+K01796+K12405+K00488+K00489+K08764+K08748+K00251+K07430+K00659+K12408+K07431
Gap junction	ko04540	1	87	533	8035	ENSMUSG00000020122	K04361
Ovarian steroidogenesis	ko04913	6	59	533	8035	ENSMUSG00000020053;ENSMUSG00000026675;ENSMUSG00000031844;ENSMUSG00000052520;ENSMUSG00000052914;ENSMUSG00000063730	K05459+K13373+K13368+K07418+K07418+K00070
Systemic lupus erythematosus	ko05322	11	160	533	8035	ENSMUSG00000015083;ENSMUSG00000020125;ENSMUSG00000022149;ENSMUSG00000022181;ENSMUSG00000024164;ENSMUSG00000024371;ENSMUSG00000026874;ENSMUSG00000029656;ENSMUSG00000035031;ENSMUSG00000055172;ENSMUSG00000073418	K03999+K01327+K04000+K03995+K03990+K01332+K03994+K03998+K03997+K01330+K03989
Biotin metabolism	ko00780	1	3	533	8035	ENSMUSG00000021900	K01435
MicroRNAs in cancer	ko05206	4	144	533	8035	ENSMUSG00000009376;ENSMUSG00000018166;ENSMUSG00000020122;ENSMUSG00000044005	K05099+K05084+K04361+K01425
Wnt signaling pathway	ko04310	1	145	533	8035	ENSMUSG00000042988	K19882
Pentose phosphate pathway	ko00030	6	34	533	8035	ENSMUSG00000017390;ENSMUSG00000023070;ENSMUSG00000028307;ENSMUSG00000028980;ENSMUSG00000030225;ENSMUSG00000069805	K01623+K01053+K01623+K13937+K01619+K03841
Phenylalanine metabolism	ko00360	7	24	533	8035	ENSMUSG00000001670;ENSMUSG00000020051;ENSMUSG00000020182;ENSMUSG00000024694;ENSMUSG00000029445;ENSMUSG00000063683;ENSMUSG00000071633	K00815+K00500+K01593+K00628+K00457+K00628+K15517
Cysteine and methionine metabolism	ko00270	17	51	533	8035	ENSMUSG00000001670;ENSMUSG00000024039;ENSMUSG00000027597;ENSMUSG00000028124;ENSMUSG00000028179;ENSMUSG00000029596;ENSMUSG00000029597;ENSMUSG00000032350;ENSMUSG00000033022;ENSMUSG00000037798;ENSMUSG00000042118;ENSMUSG00000044986;ENSMUSG00000048087;ENSMUSG00000069324;ENSMUSG00000074768;ENSMUSG00000089678;Mus_musculus_newGene_37696	K00815+K01697+K01251+K11205+K01758+K17989+K17989+K11204+K00456+K00789+K00547+K01011+K01251+K00544+K00544+K00827+K01251
Insulin secretion	ko04911	4	85	533	8035	ENSMUSG00000027690;ENSMUSG00000035041;ENSMUSG00000041798;ENSMUSG00000049044	K07593+K09048+K12407+K04351
Glutathione metabolism	ko00480	13	60	533	8035	ENSMUSG00000001663;ENSMUSG00000001665;ENSMUSG00000008540;ENSMUSG00000025934;ENSMUSG00000025950;ENSMUSG00000028124;ENSMUSG00000032350;ENSMUSG00000033318;ENSMUSG00000040471;ENSMUSG00000058135;ENSMUSG00000060803;ENSMUSG00000063856;ENSMUSG00000068762	K00799+K00799+K00799+K00799+K00031+K11205+K11204+K00799+K00681+K00799+K00799+K00432+K00799
Synthesis and degradation of ketone bodies	ko00072	3	11	533	8035	ENSMUSG00000027875;ENSMUSG00000028167;ENSMUSG00000028672	K01641+K00019+K01640
Type II diabetes mellitus	ko04930	3	52	533	8035	ENSMUSG00000027690;ENSMUSG00000041237;ENSMUSG00000041798	K07593+K12406+K12407
Oxytocin signaling pathway	ko04921	1	157	533	8035	ENSMUSG00000020122	K04361
2-Oxocarboxylic acid metabolism	ko01210	4	21	533	8035	ENSMUSG00000025950;ENSMUSG00000031700;ENSMUSG00000048217;ENSMUSG00000057228	K00031+K00814+K11067+K00825
Retrograde endocannabinoid signaling	ko04723	2	102	533	8035	ENSMUSG00000019935;ENSMUSG00000034171	K12302+K15528
TGF-beta signaling pathway	ko04350	4	86	533	8035	ENSMUSG00000020644;ENSMUSG00000025405;ENSMUSG00000027358;ENSMUSG00000047492	K17693+K04667+K21283+K04667
Cytosolic DNA-sensing pathway	ko04623	1	61	533	8035	ENSMUSG00000025199	K04467
Huntington's disease	ko05016	3	199	533	8035	ENSMUSG00000022982;ENSMUSG00000035041;ENSMUSG00000063856	K04565+K09048+K00432
Adrenergic signaling in cardiomyocytes	ko04261	4	153	533	8035	ENSMUSG00000035041;ENSMUSG00000049044;ENSMUSG00000049115;ENSMUSG00000050541	K09048+K04351+K04166+K04136
Estrogen signaling pathway	ko04915	3	99	533	8035	ENSMUSG00000020122;ENSMUSG00000035041;ENSMUSG00000039809	K04361+K09048+K04615
Arginine biosynthesis	ko00220	9	21	533	8035	ENSMUSG00000019987;ENSMUSG00000021794;ENSMUSG00000025533;ENSMUSG00000025991;ENSMUSG00000031173;ENSMUSG00000031700;ENSMUSG00000044005;ENSMUSG00000048217;ENSMUSG00000076441	K01476+K00261+K01755+K01948+K00611+K00814+K01425+K11067+K01940
Taurine and hypotaurine metabolism	ko00430	3	11	533	8035	ENSMUSG00000033022;ENSMUSG00000039653;ENSMUSG00000040471	K00456+K00659+K00681
Dopaminergic synapse	ko04728	4	129	533	8035	ENSMUSG00000000326;ENSMUSG00000020182;ENSMUSG00000035041;ENSMUSG00000061718	K00545+K01593+K09048+K15494
Cholinergic synapse	ko04725	1	113	533	8035	ENSMUSG00000035041	K09048
Measles	ko05162	2	174	533	8035	ENSMUSG00000025199;ENSMUSG00000027399	K04467+K04383
Starch and sucrose metabolism	ko00500	18	61	533	8035	ENSMUSG00000019989;ENSMUSG00000029260;ENSMUSG00000030244;ENSMUSG00000035780;ENSMUSG00000035811;ENSMUSG00000035836;ENSMUSG00000041798;ENSMUSG00000054545;ENSMUSG00000054630;ENSMUSG00000061906;ENSMUSG00000068587;ENSMUSG00000070704;ENSMUSG00000078650;ENSMUSG00000089943;ENSMUSG00000089960;ENSMUSG00000090145;ENSMUSG00000090175;Mus_musculus_newGene_24000	K01513+K00699+K00693+K00699+K00699+K00699+K12407+K00699+K00699+K00699+K12047+K00699+K01084+K00699+K00699+K00699+K00699+K00699
Morphine addiction	ko05032	1	94	533	8035	ENSMUSG00000039809	K04615
HTLV-I infection	ko05166	5	289	533	8035	ENSMUSG00000025199;ENSMUSG00000026072;ENSMUSG00000059743;ENSMUSG00000061232;ENSMUSG00000067235	K04467+K04386+K00787+K06751+K06751
Glycine, serine and threonine metabolism	ko00260	22	46	533	8035	ENSMUSG00000002769;ENSMUSG00000006378;ENSMUSG00000009614;ENSMUSG00000015970;ENSMUSG00000017453;ENSMUSG00000020150;ENSMUSG00000020258;ENSMUSG00000020534;ENSMUSG00000024039;ENSMUSG00000024827;ENSMUSG00000026272;ENSMUSG00000028179;ENSMUSG00000029596;ENSMUSG00000029597;ENSMUSG00000032607;ENSMUSG00000032786;ENSMUSG00000035637;ENSMUSG00000042102;ENSMUSG00000053644;ENSMUSG00000069324;ENSMUSG00000074768;…	K00552+K00639+K00314+K00108+K00306+K00542+K11529+K00600+K01697+K00281+K00830+K01758+K17989+K17989+K00605+K00643+K00049+K00315+K14085+K00544+K00544+K00827
Ubiquinone and other terpenoid-quinone biosynthesis	ko00130	3	11	533	8035	ENSMUSG00000001670;ENSMUSG00000029445;ENSMUSG00000096145	K00815+K00457+K05357
Retinol metabolism	ko00830	48	96	533	8035	ENSMUSG00000003053;ENSMUSG00000005547;ENSMUSG00000024747;ENSMUSG00000024987;ENSMUSG00000025003;ENSMUSG00000025004;ENSMUSG00000025197;ENSMUSG00000025396;ENSMUSG00000028003;ENSMUSG00000028138;ENSMUSG00000028715;ENSMUSG00000029260;ENSMUSG00000029630;ENSMUSG00000029727;ENSMUSG00000030483;ENSMUSG00000031845;ENSMUSG00000032310;ENSMUSG00000032808;ENSMUSG00000035780;ENSMUSG00000035811;ENSMUSG00000035836;…	K07413+K07411+K07249+K07437+K07413+K07413+K07413+K13369+K00678+K00121+K07425+K00699+K07424+K07424+K07412+K00515+K07409+K07413+K00699+K00699+K00699+K13980+K07412+K07413+K07249+K00699+K00699+K07413+K13951+K07424+K09516+K07411+K07413+K00699+K07425+K00157+K07425+K07425+K07413+K00699+K13951+K07411+K07413+K00699+K00699+K00699+K00699+K00699
Axon guidance	ko04360	7	178	533	8035	ENSMUSG00000009376;ENSMUSG00000025207;ENSMUSG00000026259;ENSMUSG00000028064;ENSMUSG00000029859;ENSMUSG00000041845;ENSMUSG00000053646	K05099+K06521+K07525+K06521+K05102+K07530+K06821
Vasopressin-regulated water reabsorption	ko04962	1	46	533	8035	ENSMUSG00000035041	K09048
Type I diabetes mellitus	ko04940	3	73	533	8035	ENSMUSG00000027399;ENSMUSG00000061232;ENSMUSG00000067235	K04383+K06751+K06751
Glycosphingolipid biosynthesis - lacto and neolacto series	ko00601	1	28	533	8035	ENSMUSG00000032038	K03494
Tuberculosis	ko05152	5	203	533	8035	ENSMUSG00000016024;ENSMUSG00000024164;ENSMUSG00000027399;ENSMUSG00000028680;Mus_musculus_newGene_28440	K05399+K03990+K04383+K08862+K10049
Chemical carcinogenesis	ko05204	45	102	533	8035	ENSMUSG00000001663;ENSMUSG00000001665;ENSMUSG00000003053;ENSMUSG00000008540;ENSMUSG00000016194;ENSMUSG00000025003;ENSMUSG00000025004;ENSMUSG00000025197;ENSMUSG00000025479;ENSMUSG00000025934;ENSMUSG00000028138;ENSMUSG00000029260;ENSMUSG00000029630;ENSMUSG00000029727;ENSMUSG00000030483;ENSMUSG00000030711;ENSMUSG00000032310;ENSMUSG00000032808;ENSMUSG00000033318;ENSMUSG00000035780;ENSMUSG00000035811;…	K00799+K00799+K07413+K00799+K15680+K07413+K07413+K07413+K07415+K00799+K00121+K00699+K07424+K07424+K07412+K01014+K07409+K07413+K00799+K00699+K00699+K00699+K13980+K00816+K07412+K07413+K00699+K00699+K07413+K13951+K07424+K00799+K07413+K00799+K00699+K07413+K00799+K00699+K13951+K07413+K00699+K00699+K00699+K00699+K00699
Chemokine signaling pathway	ko04062	3	186	533	8035	ENSMUSG00000025199;ENSMUSG00000029380;ENSMUSG00000094065	K04467+K05505+K16062
Sphingolipid metabolism	ko00600	3	48	533	8035	ENSMUSG00000038768;ENSMUSG00000050931;ENSMUSG00000052151	K04712+K04714+K01080
Allograft rejection	ko05330	2	89	533	8035	ENSMUSG00000061232;ENSMUSG00000067235	K06751+K06751
Insulin resistance	ko04931	10	111	533	8035	ENSMUSG00000002108;ENSMUSG00000024900;ENSMUSG00000027359;ENSMUSG00000027513;ENSMUSG00000027690;ENSMUSG00000030244;ENSMUSG00000030382;ENSMUSG00000035041;ENSMUSG00000046794;ENSMUSG00000078650	K08536+K08765+K08746+K01596+K07593+K00693+K08748+K09048+K07189+K01084
Thyroid hormone signaling pathway	ko04919	3	119	533	8035	ENSMUSG00000019838;ENSMUSG00000021944;ENSMUSG00000034785	K08187+K09183+K01562
Vascular smooth muscle contraction	ko04270	7	131	533	8035	ENSMUSG00000009646;ENSMUSG00000028715;ENSMUSG00000049115;ENSMUSG00000050541;ENSMUSG00000063929;ENSMUSG00000066071;ENSMUSG00000066072	K01047+K07425+K04166+K04136+K07425+K07425+K07425
cGMP-PKG signaling pathway	ko04022	4	171	533	8035	ENSMUSG00000021944;ENSMUSG00000035041;ENSMUSG00000049115;ENSMUSG00000050541	K09183+K09048+K04166+K04136
