# Supplementary material for: Time-resolved transcriptional profiling of Trichinella-infected murine myocytes helps to elucidate host–pathogen interactions in the muscle stage
Source: Parasit Vectors. 2021 Mar 1;14:130. doi: 10.1186/s13071-021-04624-6 (PMC7919990; doi:10.1186/s13071-021-04624-6)
Supplement: Supplementary file 5 — Additional file 5: Table S5. Genes related to specific cell biological changes of infected muscle cells. [file 13071_2021_4624_MOESM5_ESM.xlsx]

## Sheet: apoptosis
#ID	gene_name	d-0-1_d-0-2_d-0-3_vs_d-1-1_d-1-2_d-1-3_edgeR_FDR	d-0-1_d-0-2_d-0-3_vs_d-1-1_d-1-2_d-1-3_edgeR_log2FC	d-0-1_d-0-2_d-0-3_vs_d-1-1_d-1-2_d-1-3_edgeR_(FDR_0.01_FC_2)_regulated	d-0-1_d-0-2_d-0-3_vs_d-3-1_d-3-2_d-3-3_edgeR_FDR	d-0-1_d-0-2_d-0-3_vs_d-3-1_d-3-2_d-3-3_edgeR_log2FC	d-0-1_d-0-2_d-0-3_vs_d-3-1_d-3-2_d-3-3_edgeR_(FDR_0.01_FC_2)_regulated	d-0-1_d-0-2_d-0-3_vs_d-7-1_d-7-2_d-7-3_edgeR_FDR	d-0-1_d-0-2_d-0-3_vs_d-7-1_d-7-2_d-7-3_edgeR_log2FC	d-0-1_d-0-2_d-0-3_vs_d-7-1_d-7-2_d-7-3_edgeR_(FDR_0.01_FC_2)_regulated	d-0-1_d-0-2_d-0-3_vs_d-10-1_d-10-2_d-10-3_edgeR_FDR	d-0-1_d-0-2_d-0-3_vs_d-10-1_d-10-2_d-10-3_edgeR_log2FC	d-0-1_d-0-2_d-0-3_vs_d-10-1_d-10-2_d-10-3_edgeR_(FDR_0.01_FC_2)_regulated	d-0-1_d-0-2_d-0-3_vs_d-15-1_d-15-2_d-15-3_edgeR_FDR	d-0-1_d-0-2_d-0-3_vs_d-15-1_d-15-2_d-15-3_edgeR_log2FC	d-0-1_d-0-2_d-0-3_vs_d-15-1_d-15-2_d-15-3_edgeR_(FDR_0.01_FC_2)_regulated
ENSMUSG00000030341	tumor necrosis factor receptor superfamily, member 1a (Tnfrsf1a)	0.0757384	1.40789	normal	0.989943	-0.0481004	normal	1	0.0548516	normal	0.608023	0.494732	normal	1	0.069383	normal
ENSMUSG00000036892	proline dehydrogenase (oxidase) 2 (Prodh2)	0.529617	-1.84822	normal	0.97146	-0.442013	normal	1	1.33146	normal	0.273005	2.15412	normal	0.977709	-1.30311	normal
ENSMUSG00000016758	BCL2-interacting killer (Bik)	0.554534	-0.654624	normal	0.793614	-0.655497	normal	1	-0.316928	normal	0.981653	-0.064729	normal	0.937596	-0.648162	normal
ENSMUSG00000022508	B cell leukemia/lymphoma 6 (Bcl6)	0.821927	-0.237369	normal	0.969416	0.14936	normal	1	0.0243409	normal	0.901294	-0.197049	normal	1	0.337845	normal
ENSMUSG00000025047	programmed cell death 11 (Pdcd11)	0.206298	0.913705	normal	0.999698	0.0035994	normal	1	-0.0189527	normal	0.98334	0.036082	normal	1	0.0916177	normal
ENSMUSG00000022037	clusterin (Clu)	0.105874	1.78952	normal	0.525703	0.886836	normal	1	1.08391	normal	0.00302451	2.04148	up	1	-0.0247428	normal
ENSMUSG00000030717	nuclear protein transcription regulator 1 (Nupr1)	0.698218	-0.36451	normal	0.0691105	-1.21909	normal	1	-0.56121	normal	0.988453	0.0283476	normal	0.937596	0.407675	normal
ENSMUSG00000059552	transformation related protein 53 (Trp53)	0.236688	0.897415	normal	0.99611	0.0170726	normal	1	0.135827	normal	0.75439	0.25947	normal	1	0.149427	normal
ENSMUSG00000023067	cyclin-dependent kinase inhibitor 1A (P21) (Cdkn1a)	0.000131373	2.73792	up	0.897831	0.378407	normal	0.417174	-1.12683	normal	0.729902	-0.412049	normal	0.947643	-0.406596	normal
ENSMUSG00000020184	transformed mouse 3T3 cell double minute 2 (Mdm2)	0.8092	0.224583	normal	0.878418	-0.385371	normal	1	-0.231612	normal	0.000595518	-1.26847	down	1	0.15382	normal
ENSMUSG00000003873	BCL2-associated X protein (Bax)	0.0687884	1.34184	normal	0.972299	-0.1337	normal	1	0.12753	normal	0.994423	0.0188897	normal	1	0.218774	normal
ENSMUSG00000019979	apoptotic peptidase activating factor 1 (Apaf1)	0.36126	0.848353	normal	0.925321	-0.270175	normal	1	-0.149978	normal	0.8949	0.160234	normal	1	0.0534247	normal
ENSMUSG00000028914	caspase 9 (Casp9)	0.550859	-0.665856	normal	0.936977	-0.259201	normal	1	-0.144159	normal	0.999334	0.00371591	normal	1	-0.128605	normal
ENSMUSG00000026029	caspase 8 (Casp8)	0.317448	0.775096	normal	0.949793	-0.190012	normal	1	0.0485991	normal	0.44167	0.494635	normal	1	-0.110841	normal
ENSMUSG00000031628	caspase 3 (Casp3)	0.59582	-0.553842	normal	0.392068	-0.941471	normal	1	-0.141019	normal	0.936838	0.130358	normal	1	-0.412267	normal
ENSMUSG00000001729	thymoma viral proto-oncogene 1 (Akt1)	0.336237	0.832092	normal	0.936194	0.222606	normal	1	-0.0683229	normal	0.972893	0.0735552	normal	1	0.19562	normal
ENSMUSG00000024401	tumor necrosis factor (Tnf)	0.012775	2.5918	normal	0.951121	0.275419	normal	1	0.135089	normal	0.667519	0.508721	normal	1	0.46318	normal
ENSMUSG00000031887	TNFRSF1A-associated via death domain (Tradd)	0.874729	-0.213587	normal	0.689408	-0.662689	normal	1	-0.352058	normal	0.833668	-0.260108	normal	0.883841	-0.646729	normal
ENSMUSG00000026942	TNF receptor-associated factor 2 (Traf2)	0.89501	0.144753	normal	0.858429	-0.369363	normal	1	-0.253477	normal	0.81395	-0.224583	normal	1	-0.246496	normal
ENSMUSG00000021408	receptor (TNFRSF)-interacting serine-threonine kinase 1 (Ripk1)	0.409714	0.670177	normal	0.995073	0.0238118	normal	1	-0.069421	normal	0.276232	0.572814	normal	1	0.0828795	normal

## Sheet: muscle development, myogenesis
#ID	gene_name	d-0-1_d-0-2_d-0-3_vs_d-1-1_d-1-2_d-1-3_edgeR_FDR	d-0-1_d-0-2_d-0-3_vs_d-1-1_d-1-2_d-1-3_edgeR_log2FC	d-0-1_d-0-2_d-0-3_vs_d-1-1_d-1-2_d-1-3_edgeR_(FDR_0.01_FC_2)_regulated	d-0-1_d-0-2_d-0-3_vs_d-3-1_d-3-2_d-3-3_edgeR_FDR	d-0-1_d-0-2_d-0-3_vs_d-3-1_d-3-2_d-3-3_edgeR_log2FC	d-0-1_d-0-2_d-0-3_vs_d-3-1_d-3-2_d-3-3_edgeR_(FDR_0.01_FC_2)_regulated	d-0-1_d-0-2_d-0-3_vs_d-7-1_d-7-2_d-7-3_edgeR_FDR	d-0-1_d-0-2_d-0-3_vs_d-7-1_d-7-2_d-7-3_edgeR_log2FC	d-0-1_d-0-2_d-0-3_vs_d-7-1_d-7-2_d-7-3_edgeR_(FDR_0.01_FC_2)_regulated	d-0-1_d-0-2_d-0-3_vs_d-10-1_d-10-2_d-10-3_edgeR_FDR	d-0-1_d-0-2_d-0-3_vs_d-10-1_d-10-2_d-10-3_edgeR_log2FC	d-0-1_d-0-2_d-0-3_vs_d-10-1_d-10-2_d-10-3_edgeR_(FDR_0.01_FC_2)_regulated	d-0-1_d-0-2_d-0-3_vs_d-15-1_d-15-2_d-15-3_edgeR_FDR	d-0-1_d-0-2_d-0-3_vs_d-15-1_d-15-2_d-15-3_edgeR_log2FC	d-0-1_d-0-2_d-0-3_vs_d-15-1_d-15-2_d-15-3_edgeR_(FDR_0.01_FC_2)_regulated
ENSMUSG00000009471	myogenic differentiation 1(Myod1)						0.0333671	-1.49886	normal		0.949153	0.186757	normal		1	0.342138	normal		0.0904309	-0.799574	normal		1	-0.108681	normal
ENSMUSG00000026459	myogenin(Myog)						0.75342	-0.335869	normal		0.0867032	1.11271	normal		1	0.363149	normal		0.902368	-0.154331	normal		1	0.199442	normal
ENSMUSG00000050335	lectin, galactose binding, soluble 3(Lgals3)						0.293628	0.883239	normal		0.494021	0.76174	normal		0.757637	0.914948	normal		0.012367	1.1891	normal		0.163145	1.11227	normal
ENSMUSG00000034342	Casitas B-lineage lymphoma(Cbl)						0.873973	0.156309	normal		0.8824	-0.296967	normal		1	-0.347986	normal		0.969253	-0.0670396	normal		1	-0.0561776	normal
ENSMUSG00000018169	MFNG O-fucosylpeptide 3-beta-N-acetylglucosaminyltransferase(Mfng)						0.951397	-0.0908583	normal		0.977669	0.108621	normal		1	-0.153084	normal		0.907654	-0.173646	normal		0.998146	0.415778	normal
ENSMUSG00000017897	EYA transcriptional coactivator and phosphatase 2(Eya2)						0.639194	-0.661273	normal		0.878885	-0.405036	normal		1	-0.756868	normal		0.957668	-0.107461	normal		1	0.412442	normal
ENSMUSG00000029050	ski sarcoma viral oncogene homolog (avian)(Ski)						0.701864	-0.445926	normal		0.939593	0.232735	normal		1	-0.649796	normal		0.900978	0.213025	normal		0.649293	0.688039	normal
ENSMUSG00000017493	insulin-like growth factor binding protein 4(Igfbp4)						0.838209	-0.248667	normal		0.837813	-0.440326	normal		1	0.236008	normal		0.217171	1.06346	normal		0.896582	-0.45197	normal
ENSMUSG00000068220	lectin, galactose binding, soluble 1(Lgals1)						0.0694335	-1.40488	normal		0.69533	-0.537744	normal		1	-0.77781	normal		0.343249	-0.731957	normal		1	-0.0811445	normal
ENSMUSG00000021835	bone morphogenetic protein 4 (Bmp4)	0.806105	0.332572	normal	0.685598	0.623986	normal	1	0.40344	normal	0.20837	0.800337	normal	1	-0.0255572	normal
ENSMUSG00000027868	T-box 15 (Tbx15)	0.0694603	-1.42427	normal	0.463223	0.783027	normal	1	0.652417	normal	0.866218	0.249398	normal	0.984812	0.447639	normal
ENSMUSG00000052534	pre B cell leukemia homeobox 1 (Pbx1)	0.378837	-0.750269	normal	0.93863	0.188512	normal	1	0.148099	normal	0.746239	-0.280044	normal	1	0.105149	normal
ENSMUSG00000021224	NUMB endocytic adaptor protein (Numb)	0.536812	0.505665	normal	0.884964	0.300602	normal	1	-0.0657164	normal	0.51368	0.402024	normal	0.897025	0.410397	normal
ENSMUSG00000028736	paired box 7 (Pax7)	0.387534	-1.08404	normal	0.88847	-0.354338	normal	1	0.284488	normal	0.594591	-0.422567	normal	1	-0.0311018	normal
ENSMUSG00000005583	myocyte enhancer factor 2C (Mef2c)	0.0197872	-1.68993	normal	0.998516	-0.0144409	normal	1	0.224063	normal	0.443963	-0.662127	normal	1	0.0951514	normal
ENSMUSG00000033016	nuclear factor of activated T cells, cytoplasmic, calcineurin dependent 1 (Nfatc1)	0.803711	-0.228882	normal	0.674517	0.497284	normal	1	0.178695	normal	0.265191	0.710077	normal	0.173645	0.880565	normal
ENSMUSG00000029603	deltex 1, E3 ubiquitin ligase (Dtx1)	0.251599	-1.28364	normal	0.94242	-0.260071	normal	1	-0.525509	normal	0.98661	-0.0430258	normal	1	0.195835	normal
ENSMUSG00000026208	desmin (Des）	0.501213	0.635964	normal	0.00880382	1.64003	up	1	0.725178	normal	0.82429	0.307975	normal	0.532996	0.894222	normal
ENSMUSG00000048450	msh homeobox 1 (Msx1)	0.516141	-0.751778	normal	0.961703	-0.185092	normal	1	0.10225	normal	0.607201	-0.529847	normal	1	-0.171317	normal
ENSMUSG00000048416	myeloid leukemia factor 1 (Mlf1)	0.00574934	-2.02657	down	0.264935	-1.01166	normal	1	-0.479859	normal	0.000676232	-1.80484	down	0.423288	-0.817231	normal
ENSMUSG00000030732	chordin-like 2 (Chrdl2)	0.401059	-1.18226	normal	0.590488	-0.86681	normal	1	-0.758018	normal	0.497192	-0.630427	normal	1	0.475645	normal
ENSMUSG00000004872	paired box 3 (Pax3)	0.921592	-0.138131	normal	0.684527	0.589795	normal	1	0.667051	normal	0.858833	-0.22869	normal	1	-0.0390427	normal
ENSMUSG00000039239	transforming growth factor, beta 2 (Tgfb2)	0.138385	-1.16769	normal	0.988482	-0.054297	normal	1	0.685507	normal	0.86206	0.181416	normal	0.223397	0.834514	normal
ENSMUSG00000024563	SMAD family member 2 (Smad2)	0.646139	0.440359	normal	0.977669	0.10322	normal	1	0.0185461	normal	0.994611	0.0135945	normal	1	0.240035	normal
ENSMUSG00000024515	SMAD family member 4 (Smad4)	0.601347	0.428115	normal	0.854928	0.341028	normal	1	-0.114762	normal	0.985157	0.0381961	normal	1	0.0448009	normal

## Sheet: cell cycle regulation
#ID	gene_name	d-0-1_d-0-2_d-0-3_vs_d-1-1_d-1-2_d-1-3_edgeR_FDR	d-0-1_d-0-2_d-0-3_vs_d-1-1_d-1-2_d-1-3_edgeR_log2FC	d-0-1_d-0-2_d-0-3_vs_d-1-1_d-1-2_d-1-3_edgeR_(FDR_0.01_FC_2)_regulated	d-0-1_d-0-2_d-0-3_vs_d-3-1_d-3-2_d-3-3_edgeR_FDR	d-0-1_d-0-2_d-0-3_vs_d-3-1_d-3-2_d-3-3_edgeR_log2FC	d-0-1_d-0-2_d-0-3_vs_d-3-1_d-3-2_d-3-3_edgeR_(FDR_0.01_FC_2)_regulated	d-0-1_d-0-2_d-0-3_vs_d-7-1_d-7-2_d-7-3_edgeR_FDR	d-0-1_d-0-2_d-0-3_vs_d-7-1_d-7-2_d-7-3_edgeR_log2FC	d-0-1_d-0-2_d-0-3_vs_d-7-1_d-7-2_d-7-3_edgeR_(FDR_0.01_FC_2)_regulated	d-0-1_d-0-2_d-0-3_vs_d-10-1_d-10-2_d-10-3_edgeR_FDR	d-0-1_d-0-2_d-0-3_vs_d-10-1_d-10-2_d-10-3_edgeR_log2FC	d-0-1_d-0-2_d-0-3_vs_d-10-1_d-10-2_d-10-3_edgeR_(FDR_0.01_FC_2)_regulated	d-0-1_d-0-2_d-0-3_vs_d-15-1_d-15-2_d-15-3_edgeR_FDR	d-0-1_d-0-2_d-0-3_vs_d-15-1_d-15-2_d-15-3_edgeR_log2FC	d-0-1_d-0-2_d-0-3_vs_d-15-1_d-15-2_d-15-3_edgeR_(FDR_0.01_FC_2)_regulated
ENSMUSG00000022105	RB transcriptional corepressor 1 (Rb1)	0.584623	0.486061	normal	0.548278	0.675229	normal	1	0.08433	normal	0.881252	0.158917	normal	0.926292	0.375633	normal
ENSMUSG00000022400	ring-box 1 (Rbx1)	0.797566	-0.23226	normal	0.814164	-0.36274	normal	1	-0.0151291	normal	0.53696	-0.424423	normal	1	-0.151621	normal
ENSMUSG00000023067	cyclin-dependent kinase inhibitor 1A (P21) (Cdkn1a)	0.000131373	2.73792	up	0.897831	0.378407	normal	0.417174	-1.12683	normal	0.729902	-0.412049	normal	0.947643	-0.406596	normal
ENSMUSG00000006728	cyclin-dependent kinase 4 (Cdk4)	0.511324	0.52265	normal	0.9929	0.0331352	normal	1	0.0811605	normal	0.932954	0.113704	normal	1	0.0861489	normal
ENSMUSG00000009633	G0/G1 switch gene 2 (G0s2)	0.0628605	-1.50285	normal	0.036018	-1.27586	normal	1	-0.696504	normal	0.932954	-0.159141	normal	0.0478494	-1.15773	normal
ENSMUSG00000034708	granulin (Grn)	0.8101	0.293247	normal	0.907992	0.29795	normal	1	0.275082	normal	0.202044	0.92332	normal	0.920038	0.442547	normal
ENSMUSG00000027715	cyclin A2 (Ccna2)	0.014515	-2.0844	normal	0.558028	-1.05809	normal	1	-0.457808	normal	0.960484	0.101716	normal	1	-0.128367	normal
ENSMUSG00000028252	cyclin C (Ccnc)	0.94764	0.0846025	normal	0.877077	-0.361162	normal	1	-0.123871	normal	0.9514	0.0995172	normal	1	-0.217729	normal
ENSMUSG00000034165	cyclin D3 (Ccnd3)	0.44415	-0.704181	normal	0.146744	-1.16627	normal	1	-0.405621	normal	0.179261	-0.880395	normal	1	-0.00126381	normal
ENSMUSG00000000184	cyclin D2 (Ccnd2)	0.00964339	-1.60742	down	0.0903833	-1.13779	normal	1	-0.786689	normal	0.0855709	-0.997975	normal	1	-0.203498	normal
ENSMUSG00000032218	cyclin B2 (Ccnb2)	0.0109023	-2.27804	normal	0.574114	-1.11273	normal	1	-0.519447	normal	0.999334	-0.00518843	normal	1	-0.0625725	normal
ENSMUSG00000002068	cyclin E1 (Ccne1)	0.248032	1.34108	normal	0.936194	-0.349966	normal	1	0.174265	normal	0.358346	0.879266	normal	1	0.44226	normal
ENSMUSG00000006398	cell division cycle 20 (Cdc20)	0.430094	-0.825729	normal	0.578018	-0.903401	normal	1	-0.26835	normal	0.968453	0.0880391	normal	1	-0.0265749	normal
ENSMUSG00000003031	cyclin-dependent kinase inhibitor 1B (Cdkn1b)	0.690696	-0.33934	normal	0.948377	-0.178797	normal	1	-0.189599	normal	0.451934	-0.50055	normal	0.789179	-0.461706	normal
ENSMUSG00000004364	cullin 3 (Cul3)	0.616469	0.473935	normal	0.622082	0.634705	normal	1	0.247003	normal	0.992841	0.025104	normal	1	0.0181641	normal
ENSMUSG00000023932	cell division cycle 5-like (S. pombe) (Cdc5l)	0.973171	-0.0394243	normal	0.878845	0.298811	normal	1	0.168681	normal	0.868536	0.183125	normal	1	0.178855	normal
